# Supplementary material for: Draft genome assemblies for tree pathogens Phytophthora pseudosyringae and Phytophthora boehmeriae
Source: G3 (Bethesda). 2021 Aug 13;11(11):jkab282. doi: 10.1093/g3journal/jkab282 (PMC8527500; doi:10.1093/g3journal/jkab282)
Supplement: jkab282_Supplementary_Data [file jkab282_supplementary_data.zip]

Archive with 3 entries (3 files):
- GENETICS-G3-2021-402693-s01.docx
- GENETICS-G3-2021-402693-s02.pdf
- GENETICS-G3-2021-402693-s03.xlsx
