# Supplementary material for: Draft genome assemblies for tree pathogens Phytophthora pseudosyringae and Phytophthora boehmeriae
Source: G3 (Bethesda). 2021 Aug 13;11(11):jkab282. doi: 10.1093/g3journal/jkab282 (PMC8527500; doi:10.1093/g3journal/jkab282)
Supplement: jkab282_Supplementary_Data [file jkab282_supplementary_data.zip › GENETICS-G3-2021-402693-s03.xlsx]

## Sheet: Table S1
Table S1: Phytophthora genome assemblies used to source RXLR effector coding genes for dN/dS calculation.
Phytophthora genome sequence	species	Clade
GCA_001483015.1_ASM148301v1_genomic	Phytophthora nicotianae	1
GCA_001482985.1_ASM148298v1_genomic	Phytophthora nicotianae	1
GCA_003328465.1_ASM332846v1_genomic	Phytophthora nicotianae	1
GCA_000367145.1_Phyt_para_P10297_V1_genomic	Phytophthora parasitica	1
GCA_000365545.1_Phyt_para_CJ01A1_V1_genomic	Phytophthora parasitica	1
GCA_000365525.1_Phyt_para_P1976_V1_genomic	Phytophthora parasitica	1
GCA_000365505.1_Phyt_para_P1569_V1_genomic	Phytophthora parasitica	1
GCA_000247585.1_PP_INRA-310_V1_genomic	Phytophthora parasitica	1
GCA_000509525.1_Phyt_para_IAC_01_95_V1_genomic	Phytophthora parasitica	1
GCF_000247585.1_PP_INRA-310_V2_genomic	Phytophthora parasitica	1
GCA_000509505.1_Phyt_para_CHvinca01_V1_genomic	Phytophthora parasitica	1
GCA_000509465.1_Phyt_para_CJ02B3_V1_genomic	Phytophthora parasitica	1
GCA_000509485.1_Phyt_para_CJ05E6_V1_genomic	Phytophthora parasitica	1
GCA_003287315.1_Pcac_10300_v1_genomic	Phytophthora cactorum	1
GCA_002081965.1_P_cactorum_v1_genomic	Phytophthora cactorum	1
GCA_001661535.1_ASM166153v1_genomic	Phytophthora infestans	1
GCF_000142945.1_ASM14294v1_genomic	Phytophthora infestans	1
GCA_000325885.1_Phytophthora_capsici_LT1534_v11.0_genomic	Phytophthora capsici	2
GCA_004138045.1_CPV_219_genomic	Phytophthora capsici	2
GCA_004137965.1_CPV_262_genomic	Phytophthora capsici	2
GCA_004137975.1_CPV_267_genomic	Phytophthora capsici	2
GCA_004137955.1_CPV_270_genomic	Phytophthora capsici	2
GCA_004137885.1_CPV_302_genomic	Phytophthora capsici	2
GCA_004137865.1_CPV_277_genomic	Phytophthora capsici	2
GCA_002288995.1_ASM228899v1_genomic	Phytophthora colocasiae	2
GCA_002247145.1_Plurivora_assembly_v1.fn_genomic	Phytophthora plurivora	2
GCA_007655245.1_USDA_Pcit_BL34_1.0_genomic	Phytophthora citricola	2
GCA_001314355.1_NZFS3448v1_genomic	Phytophthora multivora	2
GCA_001314345.1_NZFS3378v2_genomic	Phytophthora multivora	2
GCA_001314455.1_NZFS3000v2_genomic	Phytophthora pluvialis	3
GCA_001314425.1_LC9-1v2_genomic	Phytophthora pluvialis	3
GCA_002911725.1_ASM291172v1_genomic	Phytophthora palmivora	4
GCA_008079305.1_PpalZC01v1_genomic	Phytophthora palmivora	4
GCA_002812785.1_ASM281278v1_genomic	Phytophthora litchii	4
GCA_002215365.1_ASM221536v1_genomic	Phytophthora megakarya	4
GCA_001314445.1_NZFS3770v2_genomic	Phytophthora agathidicida	5
GCA_001314435.1_NZFS3772v2_genomic	Phytophthora agathidicida	5
GCA_000500225.2_ASM50022v2_genomic	Phytophthora pinifolia	6
GCA_000500225.1_Phyto_pini_1.0_genomic	Phytophthora pinifolia	6
GCA_000443045.1_PhytoCambi_1.0_genomic	Phytophthora cambivora	7
GCA_000439335.1_Phyto_alni_1.0_genomic	Phytophthora x alni	7
GCA_000686205.4_P.fr2.0_genomic	Phytophthora fragariae	7
GCA_002025845.1_Pf4954_genomic	Phytophthora fragariae	7
GCA_000686205.3_ASM68620v3_genomic	Phytophthora fragariae	7
GCA_000686205.2_ASM68620v2_genomic	Phytophthora fragariae	7
GCA_000686205.1_PFR1.0_genomic	Phytophthora fragariae	7
GCA_000687305.2_P.frag2.0_genomic	Phytophthora rubi	7
GCA_002025925.1_Pr4671_genomic	Phytophthora rubi	7
GCA_000687305.1_PFR1.0_for_version_1_of_the_Phytopthora_fragariae_genome_genomic	Phytophthora rubi	7
GCA_000751395.2_P._pisi_assembly_genomic	Phytophthora pisi	7
GCA_000751395.1_P._pisi_assembly_genomic	Phytophthora pisi	7
GCF_000149755.1_P.sojae_V3.0_genomic	Phytophthora sojae	7
GCA_000149755.1_ASM14975v1_genomic	Phytophthora sojae	7
GCA_002734105.1_DU054_v1_genomic	Phytophthora cinnamomi	7
GCA_002734125.1_WA94_v1_genomic	Phytophthora cinnamomi	7
GCA_001314505.1_NZFS3750v2_genomic	Phytophthora cinnamomi	7
GCA_001314365.1_MP94-48v2_genomic	Phytophthora cinnamomi	7
GCA_003956735.1_Pr102_V2_genomic	Phytophthora ramorum	8
GCA_002968915.1_ASM296891v1_genomic	Phytophthora ramorum	8
GCA_004343245.1_CPHST_55G_Assem3_genomic	Phytophthora ramorum	8
GCA_000340395.2_CC2275_v2_genomic	Phytophthora ramorum	8
GCA_001955675.1_CC1011_v1_genomic	Phytophthora ramorum	8
GCA_001933465.1_CC2186_v1_genomic	Phytophthora ramorum	8
GCA_001933485.1_CC2187_v1_genomic	Phytophthora ramorum	8
GCA_001933455.1_CC2176_v1_genomic	Phytophthora ramorum	8
GCA_001933415.1_CC2168_v1_genomic	Phytophthora ramorum	8
GCA_001933395.1_CC1033_v1_genomic	Phytophthora ramorum	8
GCA_001933405.1_CC1048_v1_genomic	Phytophthora ramorum	8
GCA_001933345.1_CC1008_v1_genomic	Phytophthora ramorum	8
GCA_001933325.1_CC14654_v1_genomic	Phytophthora ramorum	8
GCA_001933315.1_CC2184_v1_genomic	Phytophthora ramorum	8
GCA_001933335.1_CC12475v1_genomic	Phytophthora ramorum	8
GCA_000336535.2_EU2_996_3_v2_genomic	Phytophthora ramorum	8
GCA_000340395.1_PramorumEU1v1.0_genomic	Phytophthora ramorum	8
GCA_000336535.1_EU2_v1_genomic	Phytophthora ramorum	8
GCA_001278225.1_SODL51v2_genomic	Phytophthora ramorum	8
GCA_001278215.1_SOD136v2_genomic	Phytophthora ramorum	8
GCA_001278235.1_SOD169v2_genomic	Phytophthora ramorum	8
GCA_001278165.1_SOD158v2_genomic	Phytophthora ramorum	8
GCA_001278155.1_SOD22v2_genomic	Phytophthora ramorum	8
GCA_001278135.1_SOD58v2_genomic	Phytophthora ramorum	8
GCA_001278145.1_SOD69v2_genomic	Phytophthora ramorum	8
GCA_000149735.1_ASM14973v1_genomic	Phytophthora ramorum	8
GCA_000468175.1_PhytoCrypto_1.0_genomic	Phytophthora cryptogea	8
GCA_000468175.2_ASM46817v2_genomic	Phytophthora cryptogea	8
GCA_000338815.1_SMST21_v1.0_genomic	Phytophthora lateralis	8
GCA_000338795.1_MPF6_v1.0_genomic	Phytophthora lateralis	8
GCA_000333055.2_SMSTG_v2.0_genomic	Phytophthora lateralis	8
GCA_000338795.2_MPF6_v2.0_genomic	Phytophthora lateralis	8
GCA_000318465.2_MPF4_v2.0_genomic	Phytophthora lateralis	8
GCA_000500205.2_ASM50020v2_genomic	Phytophthora lateralis	8
GCA_000338815.2_SMST21v2.0_genomic	Phytophthora lateralis	8
GCA_000333055.1_SMSTG_v1.0_genomic	Phytophthora lateralis	8
GCA_000318465.1_MPF4_v1.0_genomic	Phytophthora lateralis	8
GCA_000500205.1_Phyto_lat_1.0_genomic	Phytophthora lateralis	8
GCA_008080845.1_CPHST-BL-91_genomic	Phytophthora kernoviae	10
GCA_001712715.2_PkChile4v2.0_genomic	Phytophthora kernoviae	10
GCA_001712645.2_PkChile7v2.0_genomic	Phytophthora kernoviae	10
GCA_001707905.2_PkChile2v2.0_genomic	Phytophthora kernoviae	10
GCA_001712705.2_PkChile6v2.0_genomic	Phytophthora kernoviae	10
GCA_000448265.1_Phyto_kern_1.0_genomic	Phytophthora kernoviae	10
GCA_001712705.1_PkChile6v1.0_genomic	Phytophthora kernoviae	10
GCA_001712715.1_PkChile4v1.0_genomic	Phytophthora kernoviae	10
GCA_000448265.2_Phyto_kern_2.0_genomic	Phytophthora kernoviae	10
GCA_001712655.1_PkChile1v1.0_genomic	Phytophthora kernoviae	10
GCA_001712645.1_PkChile7v1.0_genomic	Phytophthora kernoviae	10
GCA_001707905.1_PkChile2v1.0_genomic	Phytophthora kernoviae	10
GCA_000333075.2_PhyKer238_432v2_genomic	Phytophthora kernoviae	10
GCA_000333095.2_PhyKer629_1v2_genomic	Phytophthora kernoviae	10
GCA_000333115.2_PhyKer844_4v2_genomic	Phytophthora kernoviae	10
GCA_000785725.2_NZFS3630v2_genomic	Phytophthora kernoviae	10
GCA_000785735.2_NZFS2646v2_genomic	Phytophthora kernoviae	10
GCA_000333115.1_PhyKer844_4v1_genomic	Phytophthora kernoviae	10
GCA_000333095.1_PhyKer629_1v1_genomic	Phytophthora kernoviae	10
GCA_000333075.1_PhyKer238_432v1_genomic	Phytophthora kernoviae	10
GCA_000785725.1_P_kernoviae_3630_v1.0_genomic	Phytophthora kernoviae	10
GCA_000785735.1_P_kernoviae_2646_v1.0_genomic	Phytophthora kernoviae	10
GCA_001712635.1_PkChile5v1.0_genomic	Phytophthora sp. Chile5	10
GCA_001314925.1_NZFS3727v2_genomic	Phytophthora taxon totara
GCA_001314375.1_NZFS3642v1_genomic	Phytophthora taxon totara

## Sheet: Table S2
Table S2: Gene duplication classes
Gene duplication class	P. pseudosyringae	P. boehmeriae
Single copy	6152 (39.4%)	4827 (39.8 %)
Dispersed copies	6409 (41 %)	5154 (42.5 %)
Proximal duplication	795 (5.1 %)	457 (3.8 %)
Tandem duplication	2252 (14.4 %)	1683 (14.9 %)
Segmental duplication	16 (0.1 %)	0

## Sheet: Table S3
Table S3: List of candidate RXLR effector proteins predicted from genomes of P. pseudosyringae and P. boehmeriae
PHYPSEUDO_002034-T1 PHYPSEUDO_002034	MSSSRTCRSWATVLLLVTVLACVTLPSAALVSNEAVRTSQTSNTRNEDNAGVSRGRFLRSEVTDDSLEARVLPGLNQVATSKTSWTSRLVQDLKLRMGNKSPDDAFKVLKLDKTGNKLFESARFSKWITVVTKANAKDPEVAMFATLATHYSDDVLANMFAAAKKVDSTKAVATKLEGVQLTNWENAGASADDVFKALNLDVTGTSLFNSPTLSTWTAYVARTHQDNPNEVIFAKLAGGYLDGTLARVIEKATEAASTEKLAKELRSMHFNKWLAQGDNPMTINKMLGATAISDDLTMKIARGYRKFYIIKKKTKAANRVVRSRRQKLENRIP
PHYPSEUDO_013358-T1 PHYPSEUDO_013358	MCGIGLVLSALCSPCTACSVRSQACPCASTSPHPSPDSGGGPHANNSLESSHFDLELERRLCQRGPDHYQRLLRRVTTESNEDDAPRGFAIAMHSAVLHLRGDKVTPQPVEDSDDNVLCWNGEVFAMDGDDHEEDSKWMQASDTALLSDKLQLAGEKLQEMTLEELEKGSDPVVEVLRRVRGPYAMAWLHDRTKRVYFAHDRFGRRSLLYRRWGADLEGDFVADLAGTETTAVAFGASDLTRFVLSNVAVGASGEDLAQYRELPASGIYVLDLRARGSTEVGKLPAFRMEFHPYAPLGIKIDMTVSTAPAPTYVLDRFGCQLPCPAIDFDAVMAPQEEPSTLESSARALLLALSNAVGVRVRSVPPRPAPNGIAEARVAVLFSGGLDSVVLAALSHFHA…
PHYPSEUDO_015397-T1 PHYPSEUDO_015397	MRLHNAVLLAAASLLLASTTAESPFNTGLSTSLRISDQHDAPAKRLRRTHATSKTEQDNEERGVTTSGVESLANSLKAKINTEQLETWLKGGHSTDDVFKLLTLDNAADDLLANPQLQAWVNYMKLFNKENPKKQTTLIKTLTSHYGDEGLAKIIETAKQASSTAAIAKRLQTEQIQRWLVQEKSPDDVFTLMKLDKAGDQLFQQPQVVTWAKYVVDFNKAHPGQKKTLFSAVTKFDDQTLVNMLIAAKNVPSTEKIAVRVQADLTNAWLKIKKTPNDVFTLLRLKKDAGTLLDDPSFIAWMKYTDDYNLMYPKETMPVIYTMAKQYPIAQLATMLVKAHKVSSTAKLASQLHLDLLEHWFKNGNAPSYVFKLLKLDKTEENLLDSPVFNSWLKYVAYF…
PHYPSEUDO_008512-T1 PHYPSEUDO_008512	MRFAYVLLVAAATLVASGNALTTDADTGKRLLRSHKTVDTTNDAEEEERALDKSTVKKLPQLFQDMYKQPSRLDYIFSSWHSGLQSVDNVVEFMKKEGLEFDAIMHFVEAYRKYIAAHKSPF
PHYPSEUDO_010345-T1 PHYPSEUDO_010345	MGLRCLVFVVVFFTLAACCNCVTVADSNVMAKDLEADSTRLIDVNGKRNLRAHETNANDEERAFPGVTSLKTLLQKIPHVGHLKTMVKENPALAKANVFVSKRPKLHAASLIVKGQLKPLAIIGAVALTGGYIMYLVKG
PHYPSEUDO_011272-T1 PHYPSEUDO_011272	METSPPSSSSSPTRQRHIWSSRVHRELDKCRVPGALPRGATLRRAQISETRGVCEGEFQCFVPFVDGSDALALVPRTDLVVRMPFSDEQLAAGQTQYPFLAPEVEIRDGAIYLPTELRERKVPKTDGEGPIFLLRLPLLEHWSPSTTLKMLLHEFFQLVQRDDPAPAKSPSAKSSSKRERGHKNGHSGGDKPMRMRKRDVRGAVYPCQEMDPTTSTLKQTPMLLQSGNIALLMPSKEVGTQKDDDYVYVGDLISLKDVVRITPQRGKSLTLFFKDRSLSCRTFLSQYTDEIVKDLRIMIGDPSKRGPGQAGGAGAGAGAAQLLPFLSAEQTEKAKEMSTKFMGRLGKVATSVSRFLRGDEDEAMEQQQVDPLAKAFAEIDARKEAFYRTPSKARMTEIT…
PHYPSEUDO_015086-T1 PHYPSEUDO_015086	MRQCSFLVLLVVIFVACIAALAHAEDSTRISTVKTVLEDLNDATTRRNLKEDNEVAKTEGGSTDAEAEERAFPIKFPSLSGLKSFFVKPSSVGTAAKTNPEFAAAFKNPKVSQAFAEVEKQPGLLQRLKNIPVLSNLATRLRGRSAQFTTRQVTNVGHLAVTTSSSSQLTHMWVKYGAAFLFVVGIAFLATMVYRGLQPK
PHYPSEUDO_009533-T1 PHYPSEUDO_009533	MRVSTILLVTVAAILARPNAVSATSALGFATAPLDRAQANDVVRKSNGQRLLRSRDTVDKGQDNELDDGSDDEERGITGVGTKLDTIVTKSMTFDDIAVKAAALTKGKDLDDLAHMSLGITKTNVKLFRQMERQGYTPTSLAEKIAKSPDEFTLNQKEIDYAMEAFSEYWKFYPRLATTST
PHYPSEUDO_008731-T1 PHYPSEUDO_008731	MGRPFVFVVLAAVYLVANEALSSATHFDQLKVSKLTSQVASPTERFLRTANSANDDDEERGLLGTKSLMMLSKQAEKLGKHDLSKKLEHHAWIKAGESPTSKFKEYGWKDIPLAQLREDPKYLRYEGFDEHWLKVQHEKGTIHTTEAWIKLAKEELKKATA
PHYPSEUDO_006362-T1 PHYPSEUDO_006362	MKPSTWILVALVCASQLGGSAANEATDIMRRQLRVGKAVASLFENQHQSTRELEDKIMQDEDNKPDEVQADATKFRMRRLRSPNYVELIE
PHYPSEUDO_006361-T1 PHYPSEUDO_006361	MKISTATAFIGMAIFLVAAPSQALEGRQLRGHLAEELQADGRILAADGIEETAGGGWNVLLEDKKRKFLGQQTAEAPGDHEEARRKRKLQGQLALDGIEADDSGELLASRRRK
PHYPSEUDO_013261-T1 PHYPSEUDO_013261	MKKKLRVATTRSPPASFAAALEVLFAPSRGLWRCINVESTLTLARVCTASRRALRAWLDAAAADLSLGKETLPVLMQLPGTTFHAQLHAALQLLHDFTYATSVQLPDGHKLPAGLQQKDDEQCQRVLRGRQVQVIVAQCKGKGWGVLAAQQIEQGAFVGEYTGELVSSREMRRRYRERYDAQELNYVLSLREHVARRDSAALHFDVVRTNVDATGVGSLTRFFNHSCRPTTFVAAVRVDSFVPRLALFARRCIETGEELTFDYGDGTSGADSQGGGGHPCRCGAPECRGYLPGGSGS
PHYPSEUDO_015406-T1 PHYPSEUDO_015406	MRLVLVVLLLMGTLLPVAVTEAAPSSVESSLTAFNLQASTRYRFGNPDKRRLRFDSIKGDEERAITIPGLEKLKKWLTDFITKIKLSFNEGKQLNAWLKEDKTPEEIFHLLKLDRGTKGLLANSKIRVWSVYMTMYNKKNPTKMVTMLGVFTKTYGNLEVAKMLEIGRRNPKTYRLADRLQGIQLVAWVQNGLSTDIIFQLLKVGETNVGKLFSNPAFNVWYYYFTRLNRHNPDREVDMIKTMLTAYDDIPLAKAIEAATKVKTTGTLAKNVQSIENIATQFQNAQFKKWRAEGIDPPTIFKRLEMDKLRWGVDPNAEIFRGYKTFYNAN
PHYPSEUDO_015351-T1 PHYPSEUDO_015351	MVKLPAILVAAAAALLVLTNSAVAISEDFDVRSGGVTSARHQRFLRATVVSSVDDVTSLLDGSLDNGDEEGAPLDKGSLAGHAPPSVGHDSKPPCHRDGHEKANDKELQGNKKPEGHRVARPPASLWRLDMAGES
PHYPSEUDO_010094-T1 PHYPSEUDO_010094	MRLGNVLLVVIAIYFSSCNFTSAASGNTSHLASFGTAVLSDNGGRSLRSYGTNNGNDDPETEYEERAVSFSGAKTWFKTLIQKWLQNWQATREQKDAKKIASDLSPNTVARMLKNTRFKVKMFKKWNNYRMEDIKMKLAANLDNNPAVAVMLVDYVQNYRVYATRWKTVN
PHYPSEUDO_010339-T1 PHYPSEUDO_010339	MQPSALEPTPLSSENGPVQSAFGEVVHRGWLNLKTRSMVNVRPRHMRYCILTRDSLLLSTFKFQPSTGDLQSGLVKPLRSYKVLGVAPWDGRRFAFLVSVKQVDDHADKVLEIDGPAATAASDWIHHLRVLTSHEEEEWAPNTMSLASLGGSDQSADSTSTTPSPSDASALSSNSKKEANLWVKGASVHRGLLNASGENNCFLNVVIQSFWHLTSMRHFLLHVEVKDESRSVESNVLRALKSMMTEYDDTSSGVLHSRAIRKGLSVLYSADKNFQEGAMYDAEETLLALLNLMHQQTEATEIEETHKTTMMVKSLVRLVSTDTYEEKPQAVFDDNSIPHLVFSHQIYDRYVCGTCNHTSPWDLYSNLVYSTYASDLYAGKYECTEQMFRRLTAQEADVA…
PHYPSEUDO_000968-T1 PHYPSEUDO_000968	MDSSALLVWLLYASVALALLLLSATLVLYAQPKHGASSSLAAFAGTSTLSAAPLTVSSRFVNGFCILALYISLLCLFTAPVDVYLLENALPHVPANVRALRVMYQVYFAALALYSFVGAPLAYNYAKQTEIAHLTLKFSARDRLYAAMKRTACFLLGLSFLLVMFMVVLLCGKPASSDIDWLRPLLKFSSDLETFLRLLVGILALSGMYLWLFVCSRGLASVPLVGLLMEDHSIDENMTTFEDLLQENAMETQATNQTRETILQRYAVEQQMSGADQERLSQLKTREKLLEERREVLNANLRRFALTGKLSCWKIPIGAALIIVSLLIVVSMLITSIDKMAHSNFERGFLLNTPEFPNPMDLLLVLASRVFPLDYVVFAVLFVYLFTISLIVLKRHGLQ…
PHYPSEUDO_010988-T1 PHYPSEUDO_010988	MMKILRSVALGAIVAAAATELAQATPFECNAYMPTGQDAILNNNHPAVMKEYDGTATVEVLVDQCKEAAGSSKTDKLVGSLGNDSTTRSLRTMEDASNSDIADLETYFGESLEMDFTTLKEKYPSGVAPSTPWPSSYWPTYQDSINVIWKSGETSASEKYANAYGLDPTDFKDKVSANNGIDSRSSSTQCTDDSACTPQNDGSVCAKRKNETSGYCIPTWYGICHAWSPAALLEAEPKCDVVKNGQTFHVLDIKALVTDVYDGSEITTIFTGARFNGPDSPVSTDTYGRYTSAARRDLGAGFFHIAISNILGKHKQSFVADVTAGSQVWNQPVRSYSVQTMELVDADQASQQYFGISPYPFNSEMVYLAYVKTTLSWIIEAYADGPLVSTQKVDAYTVS…
PHYPSEUDO_005185-T1 PHYPSEUDO_005185	MRFFYILLVAAAVHLATGSVLRAQTGFRSLRLSKTVDDAHDEERAKFDFNLLNDIFHALPEQFQRMRTQPSYLDHIFGSWKSGWIGVDEAVAFMKREGLSDKAIKQFKAAYKEYLKANRRH
PHYPSEUDO_006766-T1 PHYPSEUDO_006766	MRVHHCEVRSHIHPHAAALKPTSSSFSPQSANLTKTAGVMGLMGRFLLLTAFALLTTLARSADSGAGRQLLRVADATDAEERGLPVPSFIKSGVTKWKTNARVSSWIKKQRSDKYVLTKLGLNGLTGEALTKNANFETFQKFKVGGWLKQRATTTEAWDNLGLDRFTGDEIMKADSFSVFVHYVTTLNNKAKQLNFEKWPPLLGGGSDKELLVKGLLLSTLGRGSIDRSIMLGTRGDLVMFRAARMQAAINKV
PHYPSEUDO_004235-T1 PHYPSEUDO_004235	MRFAVFLALLVATFVACASSFASAETFEEGFAIFDDEEDNVGRRLRGEVAVNKDNVAKISGGFLTKLKENAVLTKATKMAMAAKGDEAATRNAIKLAAGAREGAKMSDETMAKLSSMIAQTAKKNPKSWPRLRIFAKATLGAGVGALALYGAYKLMFDKSSTSAATTTTSGTTTIGSTTSGSSSA
PHYPSEUDO_006359-T1 PHYPSEUDO_006359	MKATLILTLLTCVVLAMAPTYAEHQLRAEGSTTPTPLDAFKAEIAKFEKKPASRELRSDENGKEVVKKFVDAIEELKKNGRARRMEEDGTDYHVDSLVGQVNGRNY
PHYPSEUDO_013773-T1 PHYPSEUDO_013773	MSRRTLALFGGALVLRLALLLYGHLQDLYMAVKYTDVDYDVYSDAAREMAEGHSPFERTTYRYTPVLAFLLLPNIYVHQVFGKLLFVSCDLLVGYVLYRILRLRGLPDTNAVNYCCVWLFHPFSVNISTRGNADSIVVLLVMLSLLLIMRRQLVLSALAYGAAVHFKIYPIIYALAFLVVYLHNFLNGDFRAANAKWLSSCNSSFCFWVQLAGQLNRDRLVFGVVSGGLFVILAAGCYYLYGFQFLYEAYLYHFTRTDNRHNFSVYFYDLYLRYDTPSGFGVGLLAFLPQLTSLVAVSFAYGRDLPFALFALTMVFVIFNKVCTAQYFLWYTAFLPLIFPLTSLRLKWKGLAMIAAWLGGELHWLYWAYHLEMQGVNTFFPLWMAGLAFFSVNVGILAT…
PHYPSEUDO_006849-T1 PHYPSEUDO_006849	MRLVLDLLLALTALVASTNADSASSVKHQTSRGLIQSSEARHTGRLLRTEAKNDETIDSSDEERAGFADLFKKASTGFKNKTLELFLKRQAAYSYNGAVTKAVAKENIDLDRLHTLLKLTDNKNRWDAKVGNKPGLKLWQKFDEASRQANPTWKSKLPRDPASISL
PHYPSEUDO_001502-T1 PHYPSEUDO_001502	MRLSYILFIAATTLAVVCETVSATTDPEQVAVQSIETAQLVDRSGKRSLRIAKTEDEDDDDDGSLDAAGEERRAETLVKQLSKLANLKGNTAALQKVDDALAAVQSPKVKNLEHSLMTKLNKNTLAQKFFGQYIDGKWTVDVLKTKMGMAKGLAPDSKEYEALTALLQTRMYVDTLMKIKTSATRSNAENMLTKITENPFAQKYFGQYMDDTLSQTALRKELGITRATSKTSQEYKALTLLIEARAFNNLLSKTKVGSLKDSVLGKVTENPLAQKFFEKYLNEKWTVDVLKTKLGITKAMAPDAKEYVALSALVTSRMYVNGVAKAKTPTMRSNTETLLTKLDENPLAQKYFGQFMDNSLTQAALKAELKVTATTAKNSKEYEAVILLIQARAMSKTLA
PHYPSEUDO_009216-T1 PHYPSEUDO_009216	MEEDAQQRITYLLQEIDANICAAHRSATQICGTVRRHHQILRQIHEASRVWRPLFDSFTRQPAARRATRTPSRLSRPFTPRSTRSAAAPQQQHEQEIIVVDDEGLDDEDTSFVSREQTFKTTTLKKHQPPTSNASADDDSLNFSINSENLPKMSRTPYMSKSATQSGAKTQESTSTLSSSDRGRWSPRISSPPRTGIIVGDQLETANAGPRQISTPPSAISSVEYNSNSPGISRNLMKMGAFEYTPPRGKKSKSGGEEKEVDETNDSIATPYVPEFSTVRLSTATEKEPTATADNASRSLRTPEGASNRKRKRSDAGENRRTPEYPKTHYPAKATSPFTSPSLRRKYSSRSNVSSPSHRGQTPVAATPQRQRNEAVIDDDTPRTPEFNLASPLLRTQLK…
PHYPSEUDO_010174-T1 PHYPSEUDO_010174	MLRRVCRRAASWQAHVRLASSLSATAEAARRPHPPRARHQPPRHVNRTPKLRVEDKQLTVLLAYKTPSDRFVFACRALRCKDEVRLLASTDPRVWNVALQRRLEARDERGAAELLGLVASFARENASEPVWTDLLFTVLRQRSSRAFRTEEIQELLGQLKKRYGPQFVARALVEVVNGCANINMSVAAQELLLYHQKLWPEIREIEWGPSSQEPLMPPSVVGHLMAKMKQKKKYKQVLSLAAEYFAHPEFDPARDFQQQGFLALFEASVKAKESPRKIVRTFLDYVDGSVRASSSDLETVGSLALERGFGAAIQCCVALEEYSLALHCFSTMESTRERIVGCTDDLKADTVSEETEERVPVVDKVFPVDENMSVNVMKACMAIKDFSSLKDVFRRMAVR…
PHYPSEUDO_004698-T1 PHYPSEUDO_004698	MRVYVVLAVFLLACTSAVSGFEKTKLAITTDGADKRFLRAPKTPEDEERGINPKFWIWKTAGKNPGTIYQKYFKNMSAEEILASPKYKVWQNYKEWFNTVA
PHYPSEUDO_002773-T1 PHYPSEUDO_002773	MRVYGVALLTAAVAVVSTSSEAALVDFKIVVSDSAPLRTESGHFRRLLRTADDDTEERVGGLSASALEKAKTVFTASEVSENTLKRWLKKGKSLDDVFTRMRLTQAGDKLFETPQFFTWLKYADNLQATPSGKATSTIATLTAQYGDEALLKMIQAAAKVDKTKQTAVTLEAAQVQSWFTAGKSVDDVFTMLKLNHAGDKILTNPAFNTWNTYVQIFKRENPTTKTSLYATLAAHYSDDALFKIAERAKGVKSTAMVAKNLEATHIQKLLSGGKTPEEVFVLLKLDEAGDDLLASPQLNTFTKYMKNFNTENPDKQTSLIAAMTTSYGDNKLFNVLDAAKKVPSTEKMATNLETSQYQHWLSSGKGPDKVFKALNLDKAGDNLLSSPQFATFTKYTDDF…
PHYPSEUDO_003535-T1 PHYPSEUDO_003535	MATICGAFRQLTSACVSAAESPASLKAGPGSSLSSSRELALFSAPPRTRFARNSRSGPPGYTSLDQFTRSVEKISTLRVARLRAGERMGSMFSSMDALLGVQLVASSRRDFRVCVNFVLPGSDAEALGIHPAALVVAVNGKSMRGVSLQRALGAIRRALSAKEGRSDGPAIDVPDIGESIEIDLAQREHEMNVDRNPFALTQFPSPQGQHLPGVKQFRDDLEVEKGQEPMQIQEQSSPALGRGRSRSFKHFWMSDRSSKACYECEQLFTFFRRRHHCRSCGQIFCANCCARLPQSFGGNKVDESIERLRKQLVCHTCHRQLREGLQMELTGAKFEEDPQKPTSSPPAQTLLLMPQHIAEAMERSTSDASNYKQLDKSELFDKDDISDDLRVTEPPEKFR…
PHYPSEUDO_010815-T1 PHYPSEUDO_010815	MRLLHVLVILAAATVFATGEAAATGTAGFAPPRADKVGVHDERHLRSLKATDTVEGGTNPEEERFNLGFLKNLQKVIPGTQAKQAAVKAKQAGLLAEKAKHANLYGEMLYRDDIAFPMFKVWAKEGETRVSIEKLVEAAGRSKADAEKISGNFVRYRTILRGS
PHYPSEUDO_010120-T1 PHYPSEUDO_010120	MRVRDLVLLAAVALLASLDVTSANEAMKMMRPSPGSPALTRSLLNISPGKRLLRIGRTTGDEEERAITLPGAGKLADLLETGASTLVQSAKIRTWLLTQKSTDATFKTLELNMAGNKLFEDPKFITWVVYVAKVEKNNPEEVIFSKLMTQYTPNSLATMIAAAKKVPNTEGLAIMLQTQQRQVWLGAGKSSDDVFKLLELDRTGAKLLESPQFTTWTSYVEAFNRKNPGDEVSIVKKLTKSYDDATLASMVQEAMKVPSTETIAARLQNQQNQLWRSEGKSTDDVFKLLKLNEPSLEVLVDPKLNAWTSYLKAYNLANPGKETTLITTLTTHFGTYDLRSYCKRGRSSRKRRKLPRTCRSRNLRAGSMLEKTRTTFSVYSS
PHYPSEUDO_002851-T1 PHYPSEUDO_002851	MRLSCILLVAAAALIATLDGTAASGAALSKLKMANAVDLANAHESTGNGRRSLRTYKEDNVDDDDDDDEDGGEEEEERMFSGLAEKAKALAVAAKFSGKSTDEMGEVLKKLSREEIILMFKHGEPQMKKFLPGYRRGMDFDDFDNLIRVLQSDQQALLLSAYTKYLHYNRRF
PHYPSEUDO_005273-T1 PHYPSEUDO_005273	MVFAFRSAAARMTPALAVFLGGATLGMAHSSVARAEDKRDLRDLEFGVPHDRKRVDPFSPFFPSDKHPCTHAGMFIPGCHELKIFSGSSHFELADDIARRLGTRVGKLKLGRFADGEVQVQVGESVRGKDVYLVQSLASPVNDNIIELLLMVSTMRRASAKKVTVVLPYYAYKHHRRANPAATSLNSKFIQSPAADIAKMLEVMGVDRVIAVDMQMRVEGHEACFFSSDIPVETIETIMAGVEYFATQVYLRRPLVVMAPNPECLRRARIFQTGLNKWLPDSPAQFAVFFHGTGKKEAGEPSSADIVGDVKGADVIVVDDLIDTSGTLSKLTNLALSKGARKVYCFASHPLLNGDAERLIEESNVSQVVVMDTIPADPKAFHTDKLKRLSVAPMLAELI…
PHYPSEUDO_000183-T1 PHYPSEUDO_000183	MQLLALSFTLSAVVFADAAAVQTTDRSLGSLVGCPTVRSADSACLWAGENGHVVDSRTLRELFIERNYVAYSDRESYGRNLQEHMTYIEDVNMYAKQVGHAFSYHMGVNERHLTSSPIRKVTPEQFVDQEVVSAYSRRLQQTNSTNSSSTISSSGSAEYWNWCDTDNAVGHSVCSPVKSQKSCGSCWSFVAADAIETAVAIAENASAAVSLSPQQFLTCSTLQTTQTFEYCWASDGGVDGASWVQSEIKWESQNSGCNGGMTHGAFMDAAQNGWGLVTELTMPYDDSSSGSSSASNSSSVCAVSADKAAASITGWEQIVGGDCTASKNCTTLLRSALEKQPIAVAITSNGGFGEYTGGFYNCPNNGDIASKNDLNHALLLVGYGTDSSVGDYWILKNSY…
PHYPSEUDO_011471-T1 PHYPSEUDO_011471	MTPKAYRTKYRYCVVLLTTAITLLTCVTVASTAADSKTTINHNSRRLLLAGMNDGRFERRLRTTVTTESYNDEERTIIGISTLKDLTQAGTKTLEKLAEAAKNTLTSNNQATTNNLFKQFKLEEGGSHLLASTQFDDWVAAVTKAYKTNPKAGDAAMVTTLATHYSDEALASMLAAAKQVASTKSTATRLEDAHLNTWKADGKTADDVFKLLKLDEAGGDLLKSSKLSTWVAYSTKLKNKPYDDLLLKLKPSYDDAALAKMIALAKKDATTTAVAENLESAQVWQWVKQDKSVIDVFRLLKLNEEGATLLKSPMLGTWVKYVDMQNKDPYNLLFSAMKKTKVDEVALARMIGAAKKDVSSASIAEKLEQLQIAKWSKAEKSGDDLFLLLGLKKEKDKVF…
PHYPSEUDO_012726-T1 PHYPSEUDO_012726	MGTASQFWGVSTKRDLLYGMTGRRVLLAALALLAGATAEAKPTRVRKSWAAYSNNEKGAREVLLCCAMIRRQLRPFPCFHTLAELYLSAVEKAMASGGHLQFTQVYMDAGSLEQVVGTCGAPAWYRKYLLGYENMLRSLDTTFSDLTLPYWDVFEDSAKRISTTTKCNAIEGCSPILADLGGCEGPELLPGEYVVNGEVIPSGNCANNSVAAHACASGKKCEKCIPRGDWNIGDSSLEFGPTTFADLIRHASDANGSSSSGASAMDILRKEVQNSIQMTLHSLLGGVYETRAAAFDPIFLSHYATIDMVYQFFQSCNQSISLTGSCNGNGELKISPTATIPLKIKDTTVEKHTDLGAFFKNVGTTFKSMDAFAVEYEMSPFLQNMLKKFSLQCNADQSA…
PHYPSEUDO_007859-T1 PHYPSEUDO_007859	MRVQYALLLVMATVFANNNLVSAATASNQDKLPSELSADDLGNLERGTKGTRFLRKVEAHEGSRDIKNDDEVRAFQIDDMLAQWLKTGPKKVEDVAPKKMIEMVDMRKFDDVADKVKKVDVKKLDPRKVATTQGDDEIAKLSGYLDDLEKIIFRDWKAKKFTVEQVRASMQRDGADEKLIKMVPQWYKEVAKP
PHYPSEUDO_008268-T1 PHYPSEUDO_008268	MRVSIALLVLAAVTLFASGTCNALSTGTTSKRFLRSGENADVNDDNQEERAVNFSALKKLIPRRSSFKAAKAAKEAAKKLELAKGLDGMLSGRNKMYNQFKLWKEQGAEPSAVFATLTAAGRAGAKESEMVNQYASFLKDFTAKAT
PHYPSEUDO_003496-T1 PHYPSEUDO_003496	MYNGIGLRTVRGSGTNGYVQRNLSYVNAPRTRQTLARNQRGGSAGDFGPRGADRNRPPPNPDILLHEQKRKVELQLLEMSLEMEDRDCDPEEIQDKVKRERERLLARLNDAGGRGREKAKDSESSHARQKRKEAENKRIKDAFGIATDYVAGESFDPEMQERRRHERKERREQEWKVREDARQQRLKQGEEREEKMRARRERFRSPHSRSKSKSPVERRSRDRRSRGRDDTKSRRESKSHSRSPVTQRRPRRSPSASERKRRSASSRSSCSSSVSRSRSRSRSRKARKDNCSERGSTAKKIQSKRSRSRSASSSASESGSSSGSDSDRSPSPGHGRDRSRGDKPKASYEKAKEEGLSLSVSPARSAVLKGEHKVLNLSGRSASVAVANDESPLKLDKKE…
PHYPSEUDO_007402-T1 PHYPSEUDO_007402	MLSTLLWLALALVVLGTQGYKIVARFLRLLLHTYFRKIVVYGLNNFPREGPVILCPNHPNMLVDAILVITEAVSHGRDPYVWAKGSLFSNPVAGFILKKFGAVPVYRPRRKEASLADVDSEKTPDELEAANRAMFEHTWQVLAGGNVMVLFPEGTSYTAPKMLSLRTGVVRVATGFAKHYDQPIPIVPLGLNYFNKDHFRSQMTLEFGPPMTITPDMVQSEAFKQDEHSEVKRLTLELEERMHDVTLNASDFTTIHAARMMRRLYLNTPGSIDANKEVRLTQYIINMLEREPQDDEQKERIAAIREKVLRYKEQLERLRLKDQEVNLPVPKEQSLLQLFLERILYLLVLLPLATPGLLLNFPYYFIGTKMNSLAGFVESKSMFKIFAAGVLVPVHWLVL…
PHYPSEUDO_013298-T1 PHYPSEUDO_013298	MRPSYFLLALLLAFAACVSGLADNAQVGKVKTFADRTVINGGRNLKGSSTVTDATEEERGGLTKVSEMLKGAGASFANLFGKSTATEVQALQKNTKLVNSIKSDSRLNGLKAAVQKNPGALTEKKVGKIGEFVAKLKKIEFVGDVKGMRIAYGILFLGIIGILVSGAIITHNVQSSYIH
PHYPSEUDO_013574-T1 PHYPSEUDO_013574	MSDLSKLVATFAVGSAVGAAAAALALHQPRNLRALPKLFVYDHCPFCVRARMVFGFKQVPHELVFLANHDEATPIGLVGSKQAPILQLADGRAFPESMDIVQYVDEHWGGPAVLAPSANRPELKQWVKDSADVFRLLYHPRFHAAPFAEFATLESREYYRRKKEKTVGPFPAALDKTPELVEQANRFLLQLEPLFHSSHSVNETLSYDDIDLFGRLRGLTLVRDLEWPAKLREYIDYMSERADIPLLDSMAVY
PHYPSEUDO_015495-T1 PHYPSEUDO_015495	MHVPCALLLASTLLAFTDGLSQPTPLEQHAASKVSFGELQTVPRSLAGTSTKRLLRTSAAANSDTDTHNEERLTIPGLSKVTELASNFRPMTQKATFWLWLRMQTTPKNVFKLLNLKQLRNSETTLDKSPELLDWLRYTMAYRGMAGTNKVYSDGEIYLRLLKLAPEKELITFFQALRRIPDLKVVSENLQTAQYKFWYKLNMKPNDVSDRLGITKLLETGALMSDPRYIVYYGYTEMWLSKVKLNRRFGANAL
PHYPSEUDO_003181-T1 PHYPSEUDO_003181	MHLRSAVLVLLLIAVFADCTVANSVAADRRDVSSKRFLRTEDKSTNFINSGDVASKLDEERKIGAAGVFGTVVKAMRVQAKLNIMLGRGFSPAKVIKKLKITSLNDKNFNNFARYYARYIVKYPKKAATIPATAEDAAMAVKMKQWVKERVFPQQAAQKMLAFGQKNPQKYVPQYMSLWTANQANLAAKVKIKYVKEATM
PHYPSEUDO_001911-T1 PHYPSEUDO_001911	MAVAAKEALLALQLSCRGDAARESTLRDWVKFSEGRSEVSLLQTLPKTPSGTAIDWLKLYEEVAARGGFTVVSQRQQWAEILGPNGLNIKGLMPYQLAAHYDRYLRAFEEKQLFGRDLPPTESTMGVLPSKRRVQEAADDDEAPVATMQDLNDARGGTGGTPLPRANKRFKAQRELQTHLGTLHSVVLALDSDIPEQVMSALNLLTVLSYGDGAGGSSAQQQQHHHQNTAVSATANANATANENELLVDNVPGLLDALYRQLAACKLLPDEEEMEQQQAARRRLLNLTVGDGERELFDSRALLVLNILRNLAVVGANEKPIAGHDELCVFFIMALRFVNSTDARNSRRGRSRAAVDVGDHVLDTLCAISKRIDFLALHPPAALEVWHPQYQLSTQMWKK…
PHYPSEUDO_010121-T1 PHYPSEUDO_010121	MRTPAGRSHCRLQVACQYRPVVALQLATQNEVLEEDLPTAAMRLLGIALVALVLLLLTSTEAEVYTATRGVETATRSVVRQLDAPITRLLRSQAVIHEKEEEEEEKDGYSEEERGVSTTSVESLANSLKATEKLELIEAWLTSGKSTDYVFTQLALDNAADDVLASPQLQTWIDYVKVFNKKNPKKQTSLATTLASHYGDDGLAKIIQAAKKAPKTAKYGSRLEFEQIQRWLAREKTPEEVLKLLKLDRMRYDLFDQPQLFTWVKYVDDFNKMYPARKTTLFAKLSPLVDEDTLVQMLIKAKSVASTERIALRVQAEQTANWLKKGETPDDLFTLLRLNRAGDTLLENPIFDAWVKYADDFREMYPKISFDPVVTIGEHYSSAALATMIVEATKSPSTS…
PHYPSEUDO_013527-T1 PHYPSEUDO_013527	MRLHYVLMVVAVTLAAVNGAVSGARVSTESANLRKVFEADSVHSTTQTETRSKRILRGVITSGGDSDTVYHYPPKKGERKPFIEVRLKKALTNPTKTLRLYERWYKSGYTAKQVAKGLDQSENKELKEVYQQVAKGYAVYLKEKRPQQQTP
PHYPSEUDO_011136-T1 PHYPSEUDO_011136	MSVTLSGRVCLGMGVAVLASVSLSRHNASLWRALRRASASCRARRGLCSSGAGRLSGARLLPCGAELEQVAPGRRSKQKITVVQLNILASNLATRNHFPYVLESSLNWENRKMALLRQLEALDADVLCLEELSDYWTFFKPELQDRGYESVYVKRPSIHVSNWSGEKKHDGCGIFYKKDKFELKEFEAVNFHDPHDRVAVLALLKMRHFAQFVLVGCTHLWWNAKKVDHQMAELYELEEEVIRMSTDVRDKYERDLADTATGQNSVPVVLCGDFNNSPESPIYEYMENSFMQKPNLEGVSEVFRSAYAFYKPNALASALEHSEEVLQSLKVEEGKKAEPPHTTVNFRRCWTIDYIWYSKSSLVPSRVLEIAPESVLRAEDGPGNWFNRLAMSDSLNRSG…
PHYPSEUDO_013018-T1 PHYPSEUDO_013018	MRLSYTLLAAAATLLATSEAVSSATATDHASLSKLSSANAVQAVEVTQTDGTSKRFLRVYHDEDDIDSDDLVVNDADEEERGKAPFATERLQKALNNNSKLSKLLKQWDNNGYTVAKVAEKLDVDVNGALDQKFMSLVTAFQSYKNGWRPQ
PHYPSEUDO_013019-T1 PHYPSEUDO_013019	MRLSYTLLAAAATLLATSEAVSSATATDHASLSKLSSANAVQAVEVTQTDGTSKRFLRVYHDEDDIDSDDLVVNDADEEERGKAPFATERLQKALNNNSKLSKLLKQWDNNGYTVAKVAEKLDVDVNGALDQKFMSLVTAFQSYKNGWRPQ
PHYPSEUDO_001695-T1 PHYPSEUDO_001695	MRLRYVFFATLVASLAGATNVQVSASDGAKMMTSGPPTSAKALGIEVDAIDERRHLRYHTSSGGDNFEQSSNDASEETRNTLYTTLFPTWYAAGKTPTTVFAELKNPTISHKNWPIYKSYKTYYDTYHIVYP
PHYPSEUDO_011474-T1 PHYPSEUDO_011474	MQLLQFLLAIMVVLLASTDVFVAAANCGVKTTSTTAATDDLRAVNLAAASPDASPTVEERAGASTGAAARAIGGSSVHVNGGQGGTASDETVTVTTFNGNGLFQRMGKWWGRAFDHGRRLRQ
PHYPSEUDO_007318-T1 PHYPSEUDO_007318	MLRCLVLLLLSPLTCALQPRDFRVPPVDFTQLSSAANNAHNVELLAKLQENGIVALQNVPNFAALRHEFLRTAATCAVQGQRKGAEFLLHRQLRDGTNRYTVSLESGRQLPETLEQSVDLLAICPEYAEIHAAFSSAVELAVANVGTALDATQKFKIVAEQGAVAMTARKLLEESVHLDHFHAYEAAQGLRRLENDSEINVADMSLELHTDNGLMIAMSAPEYFEVSSSGELLHKDTQGEDAGLFIQTATGEIVRPVLQPDELILMLGSGIDDWIKTSPPLHSVLHGMRYPRSVSLVDEDGNGNKLLRSWFGKMILLESHQVMDNTGLTFGQYANQTTRYLVQEEDEDHQTFGAVACPPQRHLAASDNSCSLKVCSLKSTASESDLTYSCQITCNHDAS…
PHYPSEUDO_003586-T1 PHYPSEUDO_003586	MRRLFYAAFIVVVAHLASVSAIAAHSDRAELSSLNDPEFPRVAARLLEAGARNRHLRARVVTDDNLGLSPHQERKLKASPLNQISEKLKTTNAAKKLLATAKKTSSTLKKVPGVKSIKNRLLYNKFSRWAKRGVDPSKARAAGKFKNNDEFAMYQVIFRTIKGKKRAV
PHYPSEUDO_010824-T1 PHYPSEUDO_010824	MRCCWFILLLTTALVASDHVESKADPLPSARSVTSGKNGVLTHRLLRVHKNENDIDDEQDEERGVGTSTAETLANSLKSTGQLDDWLKKGESTDDVFKPLALDKTADDLLANPQLKEWISYVKNFNRENPKKQTTLIKTLTTHYGDEALAKIIEAAKQMPSTATIAKRLQSEQLQHWLSQGKSPDNVFRVLKLDAAGTEVFAQPQVVTWAKYVDDFNQANPDEKVTLFSTFAARFGDETLVQMLIAAKKVSSTEKIAEQVQAVQTKLWLSTGKAPIDVFELLQLNREGHDIFNSPLFNAWVRYTDDFRKINYGTQLTTIETLNNFYNDEILTKMIILAGQSSSTATMARRLETEQLRNWYIQGSSPKDVFKALNLYSSRLKVFENPLYNVWSKYAAYLG…
PHYPSEUDO_006571-T1 PHYPSEUDO_006571	MRLAFLLAVAAVTLLSSGEAVSAVANTEESQVSMLTSPDQLLSAAAGRNDGKRSLRVHKVDNEERGYNVEKFNRLMNSQSYRDHRFGNWVNKGYTDRHVHNLLKVDSNPSHRRIFQYYQNYLQNFAPRLVSK
PHYPSEUDO_007827-T1 PHYPSEUDO_007827	MRLSYLLVVALTGFLACSEAAVASDADKSIVSETARDQVLSDRELIDTGANDNGKRFLRTNKQDTGVESDESDDSQEERFSLIQTSNTPRYLWWFENEMTPRDVRKELRLTKNSIKLVKRSIYQGYVKYYDNHCTYFENRKKAFCRAKEY
PHYPSEUDO_000494-T1 PHYPSEUDO_000494	MRLPLTLLAVSAAALLASGSALPAVTAADQGLKVSNTADDLLGVGLNHGDVKRFLRSSGTADDEERLGGKNIFNIEKLDEALVDANYAKTLFRRWKRYGVTEAKAIRQFQTNGFKIDDNAKWLFQAYKDYLGSPKAIPNLFDTEKVYKASNNPTYANQLFGRWKRHGYDSDDVYTAFKKLYVNKDKKFVQVYEDYVVWLNIRYPLKKTKVTTADEFLFLSSRISRAETDEVFAARLFAKWKASELDEGSVYKNLLAVGLKEDAGNAPFKVYQDYVKWLHAMPAKATR
PHYPSEUDO_008179-T1 PHYPSEUDO_008179	MTALPALALELVAFFGFLCILLNVLLPVLAFVLRFVAVDAPREWRKWQLHRAQQRELRRLQRRVDVLTRRKQAEEQETRRRAKGASAQKRQQAEETPQQEMDGRRSSKRKAESTPRQQRHRLSIHSTAKKPAASSMRERRRTREQEEL
PHYPSEUDO_002584-T1 PHYPSEUDO_002584	MRVLSLVALVTFLSAACVAADSDKTRIAADVDIVSRELASGPKQVKRSLRRYEADGEERILPGLEKLDDVMSKVTKVDDIAAKAANPSGKLSTLVRKNKGNLAEYAALVKKLSTSKVYKDVNLDTMSLSVLRQMDDVEKVRAVDIKNGLKGTKATADGMRRKMEPFPGMKIAPEQYLASHVGRHTQRYGKDGSRWLSSAVVSRPAEQGGGQVLLISSSNPKKGDWLLPKGGWDQGESIKKSALREVIEEGGVNAQLAHGLGKVKFSEGKSKYTYFAYLMKGGTVYDDWSESVRYRLFVSYDEAMVLLANRPRMVEVVRRAKAVDSKIVAGKMPALDPKLSKVTLD
PHYPSEUDO_008385-T1 PHYPSEUDO_008385	MRLPYILLVTVAALLASTSVYSATAEIIQASRLDNAVTADRDAPSNKGRSLRLVRTSNDNDDAGEDSTDDEERGFLSNISDKILLSIKTGWWLERRKSAEYVKKKLGLVELEGVALTRHVNYRRFVKYVDKLEENEIWTLVYTKRVSTTRIWDNVKLYRGATAEKNTPLDDVAAQLKGVQGTETFRYYRRYAIAFDDHMVSLFGSGYDRPTRFFDDNATPIEKFARAQFWAEKGRRKDHVKEFLGLRWAKPAQVDKDPYYQYYLKVAGELEKNKASTRKST
PHYPSEUDO_008302-T1 PHYPSEUDO_008302	MGLVKLFLVVAVLVLTSCDASAITGAGHQRNVAKPAPIDAVFSTTDGLGGHERNLRSDAATDDSDKSLESEEEREIVPASVRYALKKLVTKDDAIYTHGTGTGYEKEWWTTVLKYYRYAKNKLDTVYRHFPGQFIVWAANKQTPAMMYEKLNVIKTTGPYDKNYRTYIKYLRFYEWLKGPTYNPVLEHGPKFKTD
PHYPSEUDO_000854-T1 PHYPSEUDO_000854	MQTTYTRFLMPGALLLALVVGQLDSSAAQDAATLVAEIGANAVSTAAATSSLTSSISDVLVQINPVGSRLLEAVQQIKAQADANAAANDDLNAKLRALLDSAQSFTETDDDAASVFNGIRKLRTEGDH
PHYPSEUDO_007643-T1 PHYPSEUDO_007643	MELALFALAATLEQALDDQEKPALGRQPGTNQPRRIVVRLVLGQEYDDGESCFSIFTEVTAADQHLGQGNTMALLVDNIGHSRDTGEARPDEGDVSIDLPLRLRGLRKTLPAERMHDQRSP
PHYPSEUDO_001122-T1 PHYPSEUDO_001122	MVHERVPMAVRLLTILLALIATGTAGSGGIKSCNYGQEMFRSGNQIYFLLTIGALVVIAFTVRVLAFDVRKLRQPSARHVVTFDSVWLLFTFASAVAVAAAPVGSSVCSGVDRDIQTLLQEVCEFKCSNIVTAVVTMFLATMCILFDILFTTGAIPVGSGERPAEDFTFGESVGTPRSQKAAANRGAAEV
PHYPSEUDO_011580-T1 PHYPSEUDO_011580	MSLGFLTESALVPSKAKEIKVDTKSLVDLKAVVFQKDQERKRRLREALTAENDDETRAGHGALRLGKYAHLRGGSKRRKQSEEGKKHRNKGVEARSRRDEEAKAREAPREDDDEAWSKKSAEMLRKKAKLYEEMANGGGGDHLKGEWLVDFAAKRYTSEAVSTNGEKARVEEITDEFGRSRKVATDSEEYAAFLETQQQQCRDGELEETNHHGNVEDRDGEDRAGNDGSFVVSQWEKRLKRTEKKHLKEVHERATLAQSLVHSSSAGAVDRKARKQLRLERLRKQREEAAAATSSESAAPTSTVVDSTASEKATDFLSQLSSLM
PHYPSEUDO_009971-T1 PHYPSEUDO_009971	MHLRYILLAAAFAFLSSSEALTTATDVKHSPLTRASPPEFMHSLNVIGDELTANRILRAREVAGDPKDDEDERTLPKLNRAISDLPGNSASTVAKLARSNSVNAINDLAVIKTMYASQKVTLKGMFEQIATGMKVDPKVMSERLGMPQKLKTMTMGQLVRDRDFRFWRMFTKYWNKHHFQG
PHYPSEUDO_012138-T1 PHYPSEUDO_012138	MRLFNMNLVVLATVLLASGTAVSYADQASVLNVDVVHSSRVLSGEDKRFLRSHQTTGDEGKITEHDDEERGGGQNLFSALKLSNMGRNVNYRDKVFQRWKNYGHTVESVTEKRVPDSLIDAFETYLKLRKNTGKVFGDRRRRIIEPR
PHYPSEUDO_013305-T1 PHYPSEUDO_013305	MATDRQKNALAVAACAAALAGLALWARGKQQQRTRLLRKQLTHLRFDLSVAEIEAETERILAQMKRVDDEIAALASSAVTFTNTAQKLIDLDHEMLSRVTNVTFLGQVAADKETRDACTKADEAIEDFSVQRSMRADVYKATHTLYKSAAYQTLDTVTQRYVHRLVQDFERNGLQLPEEKQKEVQAWKQKLSKLGIQFQQNLSEETIEVAFSRDELKGLSDDFIAALEKGDDGKYKIALSYPTVFPILNTCTVESTRKAVEYAFNRRCISTNVAILEEMLEIRHKVALALGYENHAAYVLEQRMAESPANVKKFMNDLDNKLVPLAKKDLDDLLKLKEADCERNGWKFDGKINMWDFRFYMDQYVKKHCSIDSEKLREYFPLTHVTKELLSMYQELLSL…
PHYPSEUDO_007574-T1 PHYPSEUDO_007574	MRFYYVVLAVVATLLASTNAVSADAQQSQISQTTPEIVAAAQTYSAVKRSLRAQKPAYEEEDSLDSLDYTEERGGGIHINDLKKIISSKLIAIPTNIANMETKALKKMLDKFASQGLSQKKFATKLGLKDVDDVNHVNSKFFNEWKHLFRAGKKPKKVPEGLIGNHEYYY
PHYPSEUDO_012753-T1 PHYPSEUDO_012753	MRLLVWVLLVTLVTLLSNAEAASSTVGNSDTTKSSKLESSQARALYGEHNVNNHGYLRALKAVEPTVDDLDADGEERAISFSNILNQAKTALGGTKAGVSGQAAKMKDHATGILFKRLYNSGATPTSLKSRLMGTNFGKSFLDKYNVWWKSVRKTAEVPK
PHYPSEUDO_001371-T1 PHYPSEUDO_001371	MRRARTAAVLAGLLLGTATAQLLDTQTGDEAFQFAQAFERIPDENGTELLDDVVVPAVLESEKAVAPPVETEPRDLRPLDVSTTERHAGDLPVSLPYGGALVAVEATALLVGGAALVVLVVAKVKSRSMVVQYDYDDGYTDPMLQSLLYSDMDYAAI
PHYPSEUDO_013865-T1 PHYPSEUDO_013865	MPPLRVFLAAFLWLWSFYAPIQAGTVLVVTPENEVPLTLAIELYHAAQEAPEAQDKERLLRESIDAYPEIAAAYNNLAMLVFELQGQDEAVQLLERGLQAAEATQDLENVAHIHNNLGFIARERGKWSVAYSLEALGHFEKALEINPDFVGALYNKASVLLALRQDMASQELLLKVLELEPDNRQAHLDLGRIYFEHGALEKALEHEDRVIKTATTTKEKLQGMHNKGVFLKEYNFLSRALEVYDEMLAVDAVEAYVLVDMMNAKRSFCDWIGMETLENKVVAAAQRQFGLENPREPAIFLPYDSTLLKVSDDFRKHLAIRASMVYEQPSTLELLPLSWGGKDPTWDRPSTPQRLKIGYLSFDFRDHPMGHLTLGLIEQHAALARGVDTICYSYGPNSV…
PHYPSEUDO_014425-T1 PHYPSEUDO_014425	MHPHCIFVVGLVVLFSSARIHVEASVAAVSDVFSRARFDSASGASVAATRALRANRDADGDEEERAGLSVPAVEKFKTIFTSSKVTPEQLQSWLAQGKSADTVFTRMHLTKAGSWLFFDAQFSSWVKYVDDLSAKTSNKGMSVVSTLTAQFGDDALYKMIEQAKDIPRMESLAMRLGAEQMQHWVATRKDLDEIFRLFDLDDAVKNALGQYRQFPLDKAGKRIFSNPKFTAWVKYVDEMNVKNPEEPLSMIPTLKKYFRDGELLRMTESAKTVAGSKSIATKVEDGMVQFWLSSRKTPDDVFVELGLSTTTKSRLDDLFVAVWIKYVDAYSVRYPDTKTTMIETFTRNFDDVRVAKMIIAAKAEDATNTLATKLESAQLEMWRGSGKSADDVFELLKLY…
PHYPSEUDO_005163-T1 PHYPSEUDO_005163	MRLSYALLVAASALLATSSALSPELDAGRRSLRSIETVHNDDAAEEERAGVVAAFYHKFDFNLLDDVLHRLPEQFQRMRTEPETLRNMFKLWKTSYMSVDDVVIYMTREGLSEKAISQFKTAYEAYIVHAVAVAKAARVAKAAKTAKAAKAAAAVRVH
PHYPSEUDO_006998-T1 PHYPSEUDO_006998	MRVSYAFLVAAATLLARSDIVTATPSALSKTTSVDAVHSLNVAKIDGTSTRSLRSHQKKTTVVVEDEEERAADIDSKILDKIVSDHAYAKQVFRNWLQNGQTKEDIENRLTTQGLLSKYSKVVTQYAQYLTILEERSA
PHYPSEUDO_003654-T1 PHYPSEUDO_003654	MRISYVLLVAAAAATTLLGNGDAAATESGRSTKVSAMASPDVAVSIGTGQGTAGEKRFLRYHGNENRGEEEGDEDDDDDEEEEERAAKTNLFSASKLDEMLDGTKVMSRFKRWKRYGYTTYNLPGAVQSSKYDDLRKLYRKFLYHN
PHYPSEUDO_004656-T1 PHYPSEUDO_004656	MAPLTLLLLLLMFSRASCVRNLRSVRDAADHRYSRPSGADVSGFPPPNAAPNHRSPCPALNSLANHGYLPRDGKALTPEMIRSAIVDVFNVDEALAGRLTRPLPSQLTLADLSVHGFIEHDASLVHDDAYWKRDPAQINATLADALFAKSQDGQLNKHVMAAERRQRETQCKTENPEYALPVQGQAAAYGESALLLLAMGDYETETISVEHAKSFLVDEKIPDDFRRSDTPISTATAFYLAAQIKLLASLGWGAVVEME
PHYPSEUDO_005396-T1 PHYPSEUDO_005396	MPTVGRDIARKMLAIIALIVATSHADTNLTILSNVGTTVTIQDHQVLAIPSLGSTTTWALADPTFAYNNDQLRSHPGRVTLGCPGGGFTIANSSDDGYVRDLRIHYGQAEELYNFTTASPKSPRANVDIADDGLSGLMNLSALTLIGINFSTPDLTLVLPDTISFIEISGTTVEDLSFTASDISTLAEVVLLQNAFTTLPKFFYEQRYPQEELNITLELLLPISMELPAEYFANLKANLDKFTGWINYVSLQDSCSNGTNNSNPIVVSVCSNGEAIPADSGSFSADGASGSNTSGGRNSGLASVMLGATMTLAVLLTA
PHYPSEUDO_011752-T1 PHYPSEUDO_011752	MTAKLRLNTRVYCSILLLAFALLACIDVHPVAAASSANVAEASNRVADVRGHRHLRVHTSPTTDEDDDSSEERVLPGAETLKQLATSAMFKLTPNNQKATDKLFERLKVGTAKTKIFESGAYQQWSSSVMKAYKKKRELGQAAKFSSLKAHYGDATLAKLLVEAQQSSSTKVIATKFQDIQLQNWLNSGKTADEVFSLLKLDAVEGSLLKSPMLGTWISYVNKRASENPYELLLSKLRKSYDEAGLAKMLIAAKETTSTAPVARRVEGRQLQNWLSGGKTADDVFKVLRLDIEKGDDLLKNPALTTWFSYVRMQNHDPDKLLILKLKTRYSDETLAKMFIAARTNSNTKISVGRLEEALLASWIRGDKTADDMFNVLKLNKDGTLFESPTLGTWVSYVT…
PHYPSEUDO_010509-T1 PHYPSEUDO_010509	MTEAVRCRVATSTARLICALTSQFASQDASVQNSSGRRHRSKEPMRLSYILLLAAAALVGTLDGTEASGAALSKLKMANAVGLANAHESTGNGRRSLRVYKEDNVDDDDDDVDDDDEKDYEEEERMFSLGEKFKALQAAAKFSGKSTDDMSEVLKKLGPDEINAMFNQGESQIKKALPGFYKGMGAKDFDKLIRGLPDEQQALLLSGYSKYLHYNGGL
PHYPSEUDO_003557-T1 PHYPSEUDO_003557	MVLPRKVLAFLLLALPPTVVSALTYFSGGASGAAALGVGALSSFAFCDFWYFLRMGLHALTPAPRGPRKHLLAVSKVQGRIGLVDIDRNGHCNNARFLRECGFGRRDLWQVRWQRRHNGVWKVVTAAGGNLVVGAQTVRYRRELSFGQAYTLQSRLICWDKRAFYVEHRFVTQGGKGEFVNAIVLVKNTVLGALSPAQIVAKLPALQADEETAPPMATDVSAWIESNDASSKMLRAK
PHYPSEUDO_006360-T1 PHYPSEUDO_006360	MKKILLVTLLTLTLAFANAADTSQRQLRLENNAATSFEAAVGAIKKIDDPRQLRSEGILSNLVELLKNLTPANPSTGTVDSASPEQDPDEVEILRRRRVP
PHYPSEUDO_011832-T1 PHYPSEUDO_011832	MRLSFMLPVTMVFMYVAACSATANSKISMMGSPDLVRSPEAGQNDTAGRRFLRKHKADEEEERVFGRDARSKVKKLARAMLKDSTKEPAGFAAWAAAGHTLDDIKNWLDVANRDKYLRIYNGYTFHTYQS
PHYPSEUDO_015456-T1 PHYPSEUDO_015456	MVKLSTVLAAAALLVLTNSAVAISEDFDVRSGGATAARRQRFLRAAVASSVDDVTSLLDGSLNNGDEEGTSLGKGRRYGRRWPAASLAGHTPSAGQDSQPPCHHDGHDKPKDKEPHGNKKPEGPHPPANKVYNHHHYGASSSSTAGHDHAGTHSVVPPPPPSQHHGDAKGGGKHPGKGQHHNPGDVGFDGKPHTDGSKSAAYHHGVDARAALPTKDAANKASKDSKASSLGIGSADAYLTKGANAGSPHGNK
PHYPSEUDO_004532-T1 PHYPSEUDO_004532	MWLCAAAAVLVVVVVTSAEERAANGVTPEPAAQVGRTLGELRFPVLFDDIVNRSVVLEHLPETRDLRVRSIEEEEVVEVKVEADASTGKSCDSTAKPCPLEANDTGIDENAVPPPSLQPTDRLVRVDGQNVSVLSFQDVIDGPVGSVAVLPLFKPVGSVHVLSGFARVEILSPKMLEFEPATPQREDFVVAWVEEKARLKAEREAREREIANDKELQERLAQERRVAEALAKKEQELLAKLDREEYERTRMTPHSLAAGKRRDGWEFRYEVEFKTKGPIGLNWDLNTRDNAVVSHLEPNLPAQELNVIAPRDQLISLNGVDTSKMEPQEVVQVYLSSALPRKMVFLVQMSAERAAAKAAERNPVKRVVMNWTLAFDAPVVLRGWEVRLHLASWSTTPET…
PHYPSEUDO_013850-T1 PHYPSEUDO_013850	MPHVFATALVVLAFVVTIGATVAEAQSQKTTPDAWALTHSLTDGRRGNFPKRFLRARKYTNNDEERATSPSTLENLVKSTTTTDELEAWLKRGDTTNYVFKALQLQKAGDGILGNPQLVTWISYMKLFNEANPTKKSSLITTLTAHFGNQGLTRIIEAGLLGSNTAIMAKRLQVEQVHHWMTQGRSPENVFGLLKLDKLLPFTWISSDLFEKPGLATWIKYLDNFNAENPAKKTTLITILSKRYNDKTLANMLIAANKAESTSSIAKRIQAEQTQLWLVKGKKPADIFTMLQLEKAGDTLFTNPLFAAWVKYADDFRLRHDTQLATMPTLTSHYSDEALAKMTVAAYEDPSTKTIAKRLQSELQRDWLFNGQAPNDVFIMMDLDRSMDKLLGNPLFSTW…
PHYPSEUDO_002045-T1 PHYPSEUDO_002045	MRWYRVVFIAAVFVQASCDALSATDLVKISTVASTVTLLSANSIVGESSRRRLLRVDKSASVDSYSFKDIDRGGNGDGGAEVDIRTANDSEERGGAIEKLKSLKTFKSLSRAANTFSNKISPALPIKSKLQVWSNNGKSVDFVKKELGLDELAGAAFTQAKNFKYYDDFVTTQLPIWAKNELTPDEVVARLGLQGLSGVALTSNPNFKYYDEFVTKQALVWSKQDLSVGSVLVRLGLDTLAGAARTEAANYKYYNEFVISQMRTWVANDVSVTDVMAKLKLDKLTGDAFLSHPNYVYYKSFVKSKLRTWAMDGESLDDVVLKLGLEGLPGKMLETHPNYKFLVKYWEKREQYLEEGWLKQGVTTFDIWKKYEVGRVHPSMLRRSDSYEAYKKYVTFIDD…
PHYPSEUDO_014627-T1 PHYPSEUDO_014627	MTAKPRLNTRVYCSTLLLAFALLACIDVHPVATASSANVAQDSNRVADARGHGHLRVHTSPTTDEDDDSSEERAINVSGAAKLKDLAKSGTKTLKQLAASAKLKLTSNNQQATDKLFERLKVGTAETNIFESGAYQQWSSSVTKAYKKNPEVGQAAMFSTLKEHNGDLALAERLVEAQQSSSTKAIAEKFQDIQLQNWLSSGKTVDEVFSLLKLDAVEGKFLNNPMLRTWISYVNKRNSEDPYELLLSKLRKSYDEAGLAKMLISAKGSTAARLEEQQLKNWLSGRKTAGDAFKLLRLNIENGDDVLRSPALTTWFSYVRMQNRDPYKLLISELMARYSDESLAKIIVAARTNSNTRINVGRLEEALLARWIRGDKTADDIFNVLRLNKDDTLFESPTL…
PHYPSEUDO_008180-T1 PHYPSEUDO_008180	MAASPRDAVLVLVCGLPAAGKTTLVKRLVASSDTRSRLYERVSFDDLFEDAGCKPVEFDPERWKACQQEMAVRVSQRIEEQTTSATGNATTQQLVLLVDDNFQYRSLRKRFYNLATELNCGFALLHVNVPAATCRERNAGRSKSARVPDAVFQRMAAAFEPPNGRQNRWELNTCAFNGTGDASNVEELVGILVQQAGDELRERRLLQKERQKEEVQRRRDRLATQQNVLHIVDLQLRQWTTLRLQDENALSSGVSKAQLASQLNQRRKNYLASMKRSPSDIADLLQSEAIEQVVVSLVRRFQQQE
PHYPSEUDO_011623-T1 PHYPSEUDO_011623	MGFGYFLALLLATCIVCYSNVANAEQTILEADSIRTSFRSESAEQAVQGRKLTVEAEETTVDAEDEERGVDIINKLKTLLQKSTQSVKFFQKNPAVVREVESLKNSPVVAQSLKTVKENPVMMKQINTLNQHPEVLTSLQNAPAAQSVDKLQTFLTKGQTRGTDAGHPGFLVSFFLIMGGFIATLLLVNFLTQA
PHYPSEUDO_010991-T1 PHYPSEUDO_010991	MVTISRSAALVAAAALASTAVIQPSPLQCDPYTPVNISVPLTSSHPAYGAETEECIDPIVPDDPNKAKAESMTLQSSIFRTLRSMEDSTNSDIQDLETYFGSKMEVNFQTLKRLYSSAQAPTTPWASSYWPTFQDSINHVWKSGEASPSEKYAKAYGLNVADFKNKISARNGVDSRRRSTACTANSDCKSRNDGSVCAKRDGVVSGYCTPGWFGICHAWAPAAILEPEPQCDVTKNGVTFHVMDIKGLITSLYDGASIKTVFTGARFNGPDSPANKDQYGRFTDAARRDLGAGYFHIAISNIMAKQKRSFVVDVTAGAEVWNQPVRSYKVKSMDLVNARVASMRYFGVPSYPFNDKMVRLAYVKTTFSWISESYKDGPLVSTGQIDSYTTSKDFEYLLE…
PHYPSEUDO_003936-T1 PHYPSEUDO_003936	MRFVSSCLVLFVAAFLASDRTFTGAEDTAKIDNAPAPDHDRVALTKAIRHLRRRHKAGGEDRMVVPPVAAYYYMLHSTPTTSTQSYNILHAVEDDIPLSKGAKAVIAVVSVGLAAGIVGTGVFKLMQILTNSADTRGSA
PHYPSEUDO_004670-T1 PHYPSEUDO_004670	MRPQFILLLALAAVLTGADASTTTTKAHSIAVDQNDSPAKRMLRSYTTADEGEERGRYGAITKVFKSKKVSTNLELLSPDLVKLAKMKKDLNGAFKYLKLNKITSADDLFTNPAYTTWLSYMVHRNSQSKNEPFTVAKFFNKKLGDEGAAKLFDSAIKSADPQVSRMGQAYGGQLLKEWAQAGKHYDEVARIAPAFAPTYEATLINLARAAQKKTTALAKARVAANAARANARV
PHYPSEUDO_001878-T1 PHYPSEUDO_001878	MSAQATRLESLFLLVRDGSSAQIRENAAEKLGEVAARAPDFCASILQQLWPLIVDGEWEIRVAASKCLDVVARSLRHEDENVADLFALVSRMSCPRRFGWTGDLGSHEASSAALNLQTVDINKVVQEGAPLLRSGGEEYQYTTNMTEEERRVHAVKQRRLLLKRLSGAGGPIWKTREDSLTKQLLPRLNRDHAQEIADDIEASEAQPNAEEEPTTATSRKNANDMLSIPARSKRRSDNGAVESRSNGKRMKVDHHGDVEDVALKSEGGNGKWINNSEKQTNATIVAGLVSDLFESMFDSKWEVRHGALLSLRQILLSAHFTAAVEAVRPAVDGARQRNFVDKWLEECLIRCICVLALDQFVDYSADGSISPVREVCAQVFGILLGSLSCEDTLVGYLKV…
PHYPSEUDO_010826-T1 PHYPSEUDO_010826	MRLPRVLLLAAVALVASADAASSHVTIPDGRGLAHSPMDKWHGTKRFLRIHESDDEERAISSPSVEMLQGWLKKGLISGGAVELLSLGNKADDLLTGSLLNAWVSYVKVFNKENPTEKMSMIKTLTTRFEDEALSTMIETSKRSAKTAAIANKVQGKQFQYWAGAGRTPDDIFALLKLNTAKSLLFDQPPVATWLKYMDDFSKSNAGSHFSAVATLRKYYSDEALAKMIAVAAKSPKTSDAAKRVETELLRSWFNSMKSQTDIVRLLNLHKAGLQASKSPLFPIWTKYVDLFNKVDPRFKMEMLQDWLKKGLITDDTFVLLTLGKAADEHLNGSLLSAWASYIKVFNKENPTEKMSLLATLTARFGDEAVSTMIEAAKKVPKSASIANSVQSEQIQHWL…
PHYPSEUDO_004699-T1 PHYPSEUDO_004699	MRFAYAVLATAVALLASSDSVLATTNSDQTKLASVLAAENPLLTRSLTAVENGIADKRLLRAEAADSNEESSFMEKAKFYYWYTMGRTPGYVYQDFFKGVDRSIVLQNPNYKVWERYKAYYDEKKGK
PHYPSEUDO_001444-T1 PHYPSEUDO_001444	MASARVTIGAGRLSVADVCSVAALGASVVLDASAEASAAAAASFALQLGPAASSSASPAVRRAVLVLLLHRLLRLRSLENAAHVAALLNQQDEAPASVRLPVALSPAEQTAIANTPLELLAETALAVGGARALLPVADAVAAVTCETLRADAAAFEAEFVDAARPHRGIVTSALNLRLMLDGSKFVNSQKEGATDVAAVRCIPQYHGPARDAVLVAYKAVEAELNGAVGDSAAAKRAGAGIHPQALKTALSATSEALHVLLQGSVDRLQVVDAKATDAPKTTSAVELVEATAAALSRELVPSFEFFEQEEAQLKVRQAEKNAKAQEAAAKAAAAAAKEDEKLAAMSEAQRNKILEKRRKKLEKQKEKENAKKSGKDELKIGLGSHAMRQYLGGLSDWQA…
PHYPSEUDO_008924-T1 PHYPSEUDO_008924	MRVQVFVLAAASTLLIAKADSISASTDMKHISARWDQHTKTSEHSAAKRLLRTPKEQNNDKGNEERALNLDVIVKWLKLDGKKIDDATLKKLAPKEFDDDSHEMAVTFAKLLTDWKSNRDAPCCHSNHASGVSPRAALEGLGSLTDVLCRSLPLVLQSVLTVHRSHRPRSVLRSVRLGTLQYRAFWSLAPFAANLRVRLMRALQRKTPSFIVHPPTASAAQPSTFINQFTQPTLSRPTLTQFVQPSSSLARRVLAVSVSVSTERGTSTPALPFYRPLLLPEHVPLSTLQHASPAVAFVSLLQWYQFQQYRRPFYHFEM
PHYPSEUDO_002033-T1 PHYPSEUDO_002033	MMQPAFMRTSADPAASASQLLQYQFPLQTLLWCQSLSCLAVLKISRMTATSSACMKLLVVVTLLACINVASAASVDVRPLALNAERTDASSPRFLRANVVEERKLAVSLPGLEQAASGTKSWAAKIVQKLQLKWWQLRKKSPNDVFTKLKLDKTGGNLFENAGFSKWAAYVTKNSKEAPEMAIFSTLALHYTDDALAKMLLAAKDVEGTKALATKLEGLQLTNWVQAGKSPDDVFKILMLDQAGAKVFDNPQFVRWTDFVAKANTKNSDVAMYVTLGTHYSDDALAAMFAAAKDVGSTKALATKLEGIQLTNWANAEKSTDNVFNALKLDKTGEKLFESPALSTWTSYVAKTQKDPDAIMVALLKESYGDVALSKMIASATKAASTEKLATDLRSVQFK…
PHYPSEUDO_014320-T1 PHYPSEUDO_014320	MKTDAADEVLVEGVEALEEYLDEHEVASVKLKQGFLMLTKAKLRLPEHALTEISYHEEFEASRVVSLDSEGNWRLREASEARLQGVGEERGGESLHHRRAGKDHKEERSTSAGSTKAKPNTDPLLWFSSLPPSDLRQAQKQFSNALQALLVAAASAQNVQRAVYGVTSVPR
PHYPSEUDO_003802-T1 PHYPSEUDO_003802	MALLGALVTRAAGRFSRCRWHQCTLLLVAVLTLSRRDLLASGSIHEVHEKITGCKVTERMFADGRGPWGLGGRSSVHVNATLRPLKDHEVQDTITVRRLRDYFDFGVVLAAYSTDAALAAGFDDRAACSWNFSNASNVEGELQGEFYPMDSDQTLQVTTTFYPKDGGLQTALLVPCWKQKSAAFGYPVSADKFVAYPMVDPLLHVDAEIAFKNPYGYLPGLLYGLFPFNGVLSLMYGALDAYYLVLINRHRPSVVGTHYFLLAVLLLATGESVAWFVTYKLLNDSGVPVCCPYPDLVLFTTLVKVMAGMVARIATTLVSLGYGIVRMQISWPEVFVISGLGVCYFIAVGALEVSHLANQSDGDVRPPAVWEALVLMTNACFGGWIFVSLELTRKNLAAF…
PHYPSEUDO_006769-T1 PHYPSEUDO_006769	MRFPQVILVPLFILTASSYAFPSPDHPALRASMIRDDAQSRQLRVNHASRDAEERGFLTSAVAKTKMWWKTKRWAEKGTPADEVKKALGLDKMTESAMKENPNYKYYQKYLYKAEGVKLDGWAESSQISPPSLWSKFGLDQMSATQRANSDKLRVYTRYLKKYDNNVYRYGYKEYYPSTAAEKEVYANVWALSNRPNEYVLKRLNIDRGDNTYFNYNYKTTMTRWKSKAVIKAHDNYKYFKMFKKLRKQYLYG
PHYPSEUDO_014394-T1 PHYPSEUDO_014394	MRSSYLVLLAVATIASCSARSTISAADQTMISTATQPHEVPLVNNKRALRARTVHAAAPDDEDEDRALNLDRMSVEKLEDILTNTNGVQAKKFAGWKKKNVLPSTVGDRIKKFSPADERYWGIGYMYRQYLNGIKPTSTYQRYSDDKLAELSQKIRESKVVSPSTTWSAWLLNWVPN
PHYPSEUDO_005062-T1 PHYPSEUDO_005062	MKLYHVALESTLTSPGAATRVLQNNTPTKRLLRAHIIEDEERAVLPQSLTKLFKRSSKTKELQGLLKADESLDNAFNTLGLSNMPVSKNDFIETKMVAQLFSSRNFKVWSQHAVNLKNQDPNGAMLAALTNVFGEKNVATMILLGKHSRSSSKVAKKLEQAQFNKWYATDGLTADEVFTKVLKQKRADIHMYARDKLIWIDYSKYITKRVEKY
PHYPSEUDO_014691-T1 PHYPSEUDO_014691	PVTTSPPTTAPVTPAPATDVPTTAPVTNKNSTTAPPTATPTSTSSSTSADEEPRAVAKPTEAATESSVNSTSSNAAHESESVSISSEQSTASTTKVSSSTQQQQTTTSAPIAASTPSATEASVQEAASSSGGLHSTAAIASLIAAVCVALGAAVGVAVVIHKKRKLLEERKDMEDRVSGDSMASYASIRTPRSEVPLMRSVV
PHYPSEUDO_002588-T1 PHYPSEUDO_002588	MRLLSFAALVALVSSCAVTSAATHLDAGHQPVKRSLRQYDFNELSGTELDGEERNVGTKVNDVIKKADDLLGKVQSVPKSLTAVVKKAVIMSADDLAAVAKKIKAKYPKDLSASTLAQVNKVEEQRLKDLAKYSKESTDGMRRKIEPFPGMKIAPKEYLGSHIGRDMQRYGDDGSRLLSCNVISRPKEQGGGDVLLVSSSNPTKNDWLLPKGGWDKGEDVQKAAWREAIEEGGVNGKLTAGLGKLNFKNKDGKKYRYYAYKMQAKTVYDDWSESVRYRLWVSYEDALKMLGNRKEMVDIVKRAKLADDLAAANKLPKEDPKLAALDYLKPVTATN
PHYPSEUDO_004072-T1 PHYPSEUDO_004072	MRFPCILLLVLACLAAISDAAPITGGSKLSTADFQTTHRSRVFNRPDAADKRRLKTHSAKTEAEEERAIVLPGLAKIKEWFQAFVLKIKLTFSEGRQLGAWQKEKKTPEDVFKLLRLDSGTGNLMANSKLKTWSVYMTMYNNKNPTKSVTMLGMFTKTYGDEAVAKMIEAARRSPKTKVLANQLQMQQLTGWAQNGLSTDIVFQLLKVGEGGLDKLMTNKALNVWFYYFNQMNRHNPDRQVELTKKLLTVYDDIPLAKAFEAATKVKRTEFIGTELQQAQFAKWLADGIDPATIFKSLKMDKVKWGVDPTAEVFRGYKTFYNANKT
PHYPSEUDO_002658-T1 PHYPSEUDO_002658	MRLSSIILVAAASAIFSSTKAMTTDHAKSISTVESLDLVRPLEADNHADTEQRFLRRHQAEEEDEEEGNEAEEENEEERAKGANLFAPWKLDEMASSVKTFKRFANWKAYGLSPYDVYTRLEAKGIYKKYEDLYSMYNRNYATI
PHYPSEUDO_011438-T1 PHYPSEUDO_011438	MRLSLLQFVALVVLFASCDAVATANENQIAPTSATSFVESIHRFLFAEDAKSAKEERSYNAAVSSAGEGGRTGAGVSGVSSTATTSGGTVTISKYWNNGLIQKFKRWLRKVFSPSSTRRLRQ
PHYPSEUDO_015193-T1 PHYPSEUDO_015193	MLLPLTAASSFTVLLLLTAASSCISCRYRYTAETSFTVAGLRSPAHGRLGPDGYDLRLRCDDFDRRLGPAAGRLDADGRNRCLRSAAGRLGASGLTFALVPLVLPANRRCCSSWVQTIPVDWAILPVVAADFACWYGATDLARRGSTAT
PHYPSEUDO_000993-T1 PHYPSEUDO_000993	MRPLSYFLVAVAVMTYPASSALSTGGTISGSKETVKLGSALTGVRSLREGETDGGRPLATHKKDGPSHEEEERGWFGSSTSNLAYGAENLDLGLMKAKYLENGELYQQMRGDAAKRYEVYAIWKGTGYSTATVKRAMKKLDTSKDYKIFEKEYKKFKAGDLSFE
PHYPSEUDO_002442-T1 PHYPSEUDO_002442	MRFSQFVLVVAVAFVACCNPFTSAEHAAQLNPLEIDSQREVVTEGRRYLKGSKKTTNLDEERAAASPGAQQLLSLFKLPKVQALQNLPLLKQVAQMKTKFGPKVANLYRKWATLKFKKAKPSA
PHYPSEUDO_002791-T1 PHYPSEUDO_002791	MRFFFFVVVVVLAVNVLLVSGGAVAKSSRSTATSTLVHSPPLANKYETHTTRFLRVDETSDNEERAIPHVPSVALFTDWVKAMGLKVTDSARARYWLWRKQSAEDVFKQLKLDGGLDKLLTSRKVNTWATYVALLNRKNPDKKVTMAGILTANYGDLALSRALELALNARVKSQRSIAARLALQQRQGWQAAGKSADDIFVLLKLDKAGDDLFVTPQLNSWYNYVRMVKKGDARAAMAAVLKAHYGDEALAKIFREANPRVRRMRFVRMWLETAVAQSQPKTVPSPEKYFKALQLDAGVDKLLANPNLGKWVAYVGKFDAKNPGQEATTIKTLTKFYGDEELVKALEAAKKVPQTEKMATELQAAQFKQWLKEFSPEDVFKLLKLDAGVDKLLTSPSLV…
PHYPSEUDO_012139-T1 PHYPSEUDO_012139	MRLFNMNLVVLATVLLASGTAVSYADQASVLNVDVVHSSRVLSGEDKRFLRSHQTTGDEGKITEHDDEERGGGQNLFSALKLSNMGRNVNYRDKVFQRWKNYGHTVESVTEKRVPDSLIDAFETYLKLRKNTGKVFGDRRRRIIEPR
PHYPSEUDO_013978-T1 PHYPSEUDO_013978	MRLTLILAVVIAATLQNSSIALSATKDSKAMIENGVVVSAHADGGRLLRRVEKNPSGEERSVSDVGKWVKNLNPAKAARKVVQTAKIKKFLREEGERAAWLAEQAKKLSNE
PHYPSEUDO_005905-T1 PHYPSEUDO_005905	MRPTSVLLVLGAALLSIVIAAEVAVPAAALSTKDTRFLRSQDPIDGNSGTADEERVLGKNLFGKTKFEKMLTTNPDLLDKYTTDTIIAKLKNTKYGVELLEYLNWRSTAIRAGAFKTT
PHYPSEUDO_003003-T1 PHYPSEUDO_003003	MRITYVLAVVVAATLHANGTALPVTKDSEAMIENGDAHAIDDSVQADGGRLLRRVEKDEDEFEDDVDEDDTNDDDSNEERGVVKKLNPVKAVKKANEETKAQAAKIKEALKGAAWLKKMKEAIGKD
PHYPSEUDO_003185-T1 PHYPSEUDO_003185	MRLTGFQLLILLVVISLVSSDNTPATTRGIEGVSLTSDDRTHFLPKRFLRDESTSDEGLVPSSTDNEERMGIKEAAGWLWNAMKIRVKMKLWLYRGMTPEQVLEKLKVASKTDKNYKYYSRYCFKYYVKYPGRVPSNVPAKTADDIMKARLSKWLEDNLTPPQVFKELGLTGTFASARGHPKYKYFDQYSKMWSDLQVRLSKAENGR
PHYPSEUDO_002338-T1 PHYPSEUDO_002338	MRVTSLLLAATAATLLATGSAASNVEKVTVSTMASPDQAHALDAAMGDGNGNEKRFLRSHKTDDDDDPNEEERLSSQKLSDLVKGSTSKLFEKWLGKGYSLETVRGKLGTLKESDRANIVR
PHYPSEUDO_000364-T1 PHYPSEUDO_000364	MRFFWSVLPAIVWVGALLVAAPTVESHYRHESAPGSHGGDHDAGIVQHLDRMNPPPHPGHPHGRHGPVGLPHGKHLEDRLKSAGPDDLALVPSGYQGNRQLRRDGKP
PHYPSEUDO_001902-T1 PHYPSEUDO_001902	MRVLRVTLLWALLLLVALSSSVHAADDAPQTPEPTSSANARDNDPVVQEIRGLRNAGMKLNDARDFKGAIDKLRGALTLLHNRVFGEGRHAVTEPGDISQDAALYAQILNDYGSVLIRAKQYDEAIEVLEDSVAMVEKIYGDSHPSLGLSLRSLADAYMAKDEFKLAIKKYKTLRKHVKEGLGVTHEAYIEASMRIAEGYKKLGNKEKNLKVLKDAVKIQGGEINGLTTGIAELYMELSTAHLAVGEFDDALRAAETASAIFLQRDGEDTLPYAFSLNALAGVKMRQKKVDEAIKLLKHAHRIAVKIYGENDPITQASAKTLKDVEEYKLDLQAEKDEL
PHYPSEUDO_007231-T1 PHYPSEUDO_007231	MRFAVFLALLVATFVACASSFASADTFEEGFAIFDDEVDNVGRRLRGEVAVNKDNVAKISGGFLTKLKENAVLTKATKMAMAAKGDEAATRNAIKLAAGAREGAKMSDETMAKLSSMIAQTAKKNPKSWPRLRIFAKATLGAGVGALALYGAYKLMFDKTSTSAATTTTTTGSA
PHYPSEUDO_011288-T1 PHYPSEUDO_011288	MRVCYILLAATAAFLANSVVISANPVQTGKVKGDNSRKRHLRSQNILSWPEELEEFVEHHHHIREIFTRWCLEDHEPTDRLEDTREKRDPTMSAAYKKYMAAKGLHDRKLTVVECNV
PHYPSEUDO_012783-T1 PHYPSEUDO_012783	MLGTGLKVAVLAAAVACYVRPQLLLQPLVGAELDGADADASVRVLRGLLTLLSYGLASMRPSWFWVLVAVAALQLVLWGLQLTEDSLLGMSVEAEKKLFLVGAVACFGAIVSIILFGGKGDTKARFRKRLVAFYTKHNPKKLQEVDDLVEKYELNEELLFQRLHRKYNALAAGVDNHSVMKKIDESEFLYEEAEEEGVESSEEETATLLEETAVVPAEEEEDELEYEEPPRSFTAQQSSGSSGSDESFELIEKKMGTPAVLTPVRPLEIEDYGELDGTPPVSPRTAEKLACTHRQSSALIKDAIALARRAQQERIERRIANIASKRGDGYAGH
PHYPSEUDO_012026-T1 PHYPSEUDO_012026	MRLSLVLLVAATLTLWADSNARSADTMTHPHLRQKATSSDVVEGTAENEDGQTSLRLLKNVEIADDREDSEEERGFNKFPTLEKLKALRKVERIMEVKEALAHAKGAVKAAAEAAAKDKRVEAISAQLDDATVKSMLKDPKVNNAVFDAWHQAKLDPQLVFNAFALRGKFTNAKWDGIANAYLDYATKMALAAAKAT
PHYPSEUDO_011801-T1 PHYPSEUDO_011801	MKTFFFIFASILFALSTATHVPGHVALPKHAKHSKVVNGEDRFLMSDPNGNAELDGGILGGDDMDDGEDDGDADGLGGFRALRGISDELVNDGTAMDGNDEVVVAGGAAVRGGAVVARPRPRPLRDPRAVDTTHDSDQDGQRRRTRQRVAASRESSDEEMEEMLYTVASG
PHYPSEUDO_012980-T1 PHYPSEUDO_012980	MMRLGFIILFSVATFLTSTASAAPQPVKKTRVTITAGDSNEALDGRERQYRGLRRWFVERDGSESNASTGQEERGITDAVKQLSKSSSTKPDSVITKILNKVAKKVTPDYLKLPDPRTTKNARFYPFQLDG
PHYPSEUDO_009413-T1 PHYPSEUDO_009413	MLEIPNPQRDLIVAATKLQVEIINSVLADTSVTDSANLSGGDDNVKRLLRAEKSTDTDGITDEERGISLPGLSWFRFWRLRRVADKLKTTDVISAKESKWIDSWVKKDLSPEYVYKQLGLTKQGDKAMQSQNYRLFETYTDRMFTKDQALYNSWLAKKMNPEDVYKALKLDKLKGAKAAKSKEFRRYEVYVFKWYEPKM
PHYPSEUDO_005657-T1 PHYPSEUDO_005657	MSHSPIGGRFRRGYLRQTETQPFPDLSLEFASSEHKLCDSMRLSYVVLATVVALAASTEAVATADIEGHRFLRVHKHANAAATEERGLPMAARIKEKIFKLQMKMAMPGIKKILEGVLKDLFK
PHYPSEUDO_001891-T1 PHYPSEUDO_001891	MRFHFILLVALSALFAGTSALSATANADQASHLGHSVIAGRGGNGRSLRPARTSEDAEAKDSTDGEERAGGISTLISKISDKIPRSLDRGKSEEAVLKKLGLTGLEGAALKGHKNYPSYSKYMDKLEEKKIIDLSNRDSPTSNLLDNLKLYKSTIWRKGTTRGEVLTQLKEAAKRTEEYKLFKRVANTLDDP
PHYPSEUDO_010338-T1 PHYPSEUDO_010338	MTDASNATAKAAGASTKAKTKTKPATNTLDRWFKPAKDKKPSAIPKAPDAATADKDEEQRQQKKKQKTAKPVGASRNFVQRYIHINDECRVCERAKTEEAARCELRCATCAMTVHKKCYGVKGELPDGDWNCRRCQFIYDETAWGDISSLIGAASPEGVTFPTCKPLDDAHKLQTDCDFAAVFLFVQRFRRLGLKLSNMVTTLENLANALLEPKEDGLCEELHTRLMANVNVVIKKYPWYVRLLRFLREAEYPPAIAQDTEFPASSAEAEKREEFYFELPVAERVAILKFLCEVQFDRNDTLVEQIDNEEAASMRSEPIGTDATGRSYFILEDAATVWVCRCAKVGGSDWETVCNDLESVESLVEQLSLSVDSADLQLWQALSRGVLKKLTRQQEKRRR…
PHYPSEUDO_007604-T1 PHYPSEUDO_007604	MRLLQTAFVVTTALSGVKAASSLTDSTQAQLSTPTPAPWSSTITIGRNDGGGKRRLRVAEPADQDDHPTASMVETPGPSNDSSASRAPASDDEERGITKLRSSVTKLLKSKKITTPITNLLTGNKHQKSQAKLRALLLRSLPPEQASKLIFLKMPKNVPAKLPPTLPTGCKGYNFKIPGVSNAIIRLRMEVWFYYRIPPTYAFKQLGLVGKGSGKVLHAQANYKYFKSYFNAWYEAQKHLSF
PHYPSEUDO_002037-T1 PHYPSEUDO_002037	MKVFSILATAAALVALSSTADAQRLLRSEASTETDFTTLNSGSGFTPGNVEAGSSFGALDQEGSTGGNRPSGSMHGGGGRGHGGSGHGGMQNVGSGEGFPAMGSGSFGGHMGGGHGRGGGRHGGGSMNGGGFAGSMGGFGGSGVGGGDFGGSFSGGMPSIGSGEAPTGGSGEAPTAGSTAATSTASSVAASASA
PHYPSEUDO_011753-T1 PHYPSEUDO_011753	MTAKLRLNTRSILLLVFALLACIDVHPVATASNANVAQASNRVADARGHRHLRVHNSPTTDEDDDSSEERVLPGAETLKQLATSAMFKLTPNNQKATDKLFERLKIGTAETKIFESGPYQQWSRSVTKAFKKNPEVGQAAMFSTLKAHYGDATLAKLLVEAQQSSSTKAIAEKFQDIQLQNWLSSGKMVDEVFSLLKLDAGEGNFLNNPMLRTWISYVNKRNSEDPYELLLSKLRTSYDEAGLAKMLISAKGDSSISTAARLEEQQLKNWLSGMKTADDVFKLLRLNIENGDDLLRNPALTTWLSYVRMQNHDPNKLLISELTARYSDESLARIIIAARTNSNTRINVGRLEEALLASWIRGDKTADDMFNVLKLNKDGTLFESPTLGTWVSYVTKLDK…
PHYPSEUDO_008389-T1 PHYPSEUDO_008389	MKLVLTVTAALLLVKISTALHRKLRISRGLAPLRGPPGVLLLGNMPVYIKNRDRMYHFLENLLNEYGGRMKMPWHLFFDGAIYITDPKDVQHILSTNFSNYVKPRGFLDAFQEVFANSFFAMNHHSQAPDGGAGWRLQRKVAARVFTTANFRVFTEQVFARHAEETLRTVQAEAIQANTGSQSRCDSFCCDMQELSARYTLQSIFDVAFGVPLSEVAIPGEFAQHMSFVNEHCAQRLFVKQYYKLLRWVMPSEQELRQRSREIRAVADAVLLRRLEESEDKINTRSDLLSLFICKARELAAVKTEGDGHSEPAVSSLLGPETLRSIILTFIFAGRDTTAECLTYSFYAIARHPQVQKRIVEEIEASKPNAGSPFTFEEVKNMKYLEAVVYEAVRLYPAL…
PHYPSEUDO_003150-T1 PHYPSEUDO_003150	MRSCSFAVVVAAAALTCSGALAVVAHSDPLKASKVVGSDLFPPLEPTVEDENCHKRLLRTDEDDNPEERAINPATFARMDENWKDAVLRAAYQHWFEGGKTKADVRLMMGLPAKGEAVSYANWGKYLKYLEFLSEKELAAANAAKVAAIKQKLIYKGWFLDGKTIQQVRVTLGLPATGEAKAYANWQTYLGYLKFYREYSKQVILG
PHYPSEUDO_014674-T1 PHYPSEUDO_014674	MSVTSLTAVTLVLKPFPAVAALDHVGTSISSYLDGSVMIPLDEACSIGSTRLLDRIWMNSDPDAEEGTSWSLCRYLRTDIHYHRFQFSKALRAGMGCGDLDVVQWVLEHFSGCTADEEVVEEAARCGRMEILQYLLEYGRCEREGGEKNVIFWGGDDMVNAIKEGHGDVARWLYDNTPDARRNLNNVMKFAVRQGDRSLIQWLLDVVYQADTLLPPPSMNDAAAGGHMEVLQWIYEQGYGGRSDHALQGAATNGRLGMVKWLVDNGITKGAREAVQGACDGGHLNVVQWLFKRGGVQYPHFAMDSAIHRGHLDIVKYLCIPGIAYEPSRMMIEAASYGHLHLVKWLLQKYDAGLFPAGDPSRSGRSNQRGRKKWGSYMHKLGSDVGSHDGSS
PHYPSEUDO_007320-T1 PHYPSEUDO_007320	MKRCYLLMVAALIVRCAAASTSIQSGLSEPLAGEETFLRSLRAKTKVGGEEDEEEEERVGGNFDKVVNKLADKMADDIPSMVKMFERWKKLTTEEIFKTPAGAVLAKASNEKFLNLFNLYGEFNLLGKKAFIDKLERIKANRIKAAAQR
PHYPSEUDO_006863-T1 PHYPSEUDO_006863	MRVLLLLLLAVLALVASSSATSASTVTQQDSQHLTSAALGSGRMLRTEATTARATNPDGEERGVMDIIKKLPTRSKTWIRDKTLTAKLHAKAMSMNLDSAVKELVKNGVNPDRVYTLLRLDKADNVNVGNFQTGEYRLWEKLNTEWKAKHLNWVSKIHTT
PHYPSEUDO_010437-T1 PHYPSEUDO_010437	MRVCYALIAVAAILAQREAVADSKQNQLVADIAAPSLDAAQIATSSKRYLRLFEVEKQLPKVIKRQQVITVDQLLNTKHLDEILDPKRADALLAKKNLGGWLDKSTLDAVLRGDFAQKKEMFKAWRASGRTSRMVTRLIKKSDPSIEKKYRVVYTMYAGYLKMVYKQENNAKRLAAAAAAGN
PHYPSEUDO_011594-T1 PHYPSEUDO_011594	MASVVASASSPTSGSISLPLDISAGEADDCLISDAAKKRREVLEDEVNKVLKSESESSSAHQHSATDMAKPIPLGSVVELKFDFICATLPVEVEYLREFVAAGKEGNQQQAVHGRLHIIGGASQRSVASAVISAETKHCDSHTCFRLQTDKGSPVMLRFELSPDVVTNPLPQLSLEIRTRRSQKRKVSLSIACAYLLKKLAIGVEYQINAQLLDDQDRPCGRLSTSCRGGLQPDLENCDQTWTTVVLEPEACMLTVRVSDLQASQNEGKDARCFAKIWSSTTGKTRGQIVSPLVWKNEEAAIENGEAKAVSLQVADAASEIIFVGIYRYSTHERNELIGLGSFTIYPLNLPTGTENQPVEQSVRLYSESAGKENECGSAILSLQTTPAPQEDDTDKLVS…
PHYPSEUDO_003920-T1 PHYPSEUDO_003920	MLRQARRRLAPSSVWALARFDGAVRCLSSTPSPSAPHQPHNAAKDPPKAKDDSLEERIISALVVNRPGTLAQIADVFGYADQNITGLCVRSTVVPELSRVTVSCFLRDRELPALKRRLRALVAVTFFHLTTVNFCVANEQLLLRSQLLLQIRRDPRRQRQLRRVLHEFDAELVVPHDEQDAASDDPLVAMDDHEDFDDDGVPYSHSSAASATQFLTLADEPDTLIKFMGALTEEGFQILETQTCGPVFLDTSHSTLDPESAYSFRRKVASEVENLLVVPTDNEATTADPTKTDSEVQGGSGHVSDGTASVMRQLNRNADPAVMSSEADPLDADVMTPLPPTSTFQLHTNDQGYFSPKRLRLHARIAQQLYSSAPQDLTVPKFVLLLGIPGSGKSTMLSH…
PHYPSEUDO_015562-T1 PHYPSEUDO_015562	MRVTFFLLAATAATLLANGSAASNAEKATVSTMVSPDQTHALDAAMSDGNEKRLRSHKTEDDDDLAEERINSAKVADLASGFTTNQFSKWLGKGYSVETIRGKLLKTKLKDDKRSDVLRWYGNFLQGGA
PHYPSEUDO_010063-T1 PHYPSEUDO_010063	MRVLYIMLAAAATILASSEAATNSDQTQVSKLVSPQAVESISAGRLDEGKRRFLRTQDEGEEERVLNLATLDDLMKVEDLLKAKALGRKADAIKFGAAKNALFARFSNSDLRKNILKKIPEDKNRQWIESLWRGYVWRKILAKENNLDAAAAGRARPSTS
PHYPSEUDO_002029-T1 PHYPSEUDO_002029	MRLHCVVLFVVAALVASVEASVGATESKAATPKVQLERALTDWTDTGIKRRLRAEKAIEDDDKAEERGAISSLTTKLKNLLKSKKLPKVAPKVDPKVDPKVLTDAASMQKELVKVASMPKDMTLPKKLQTMARKQKSTDDAFSTFKLGEEGARLFKADALPAYVRFSELTVKQRGGQDMYGVKTLLHNFGEKKVITIANAGLNSKNELSVATAERMRAGLISKWWGERKSVQDVTLMLKDGGVTLSQANKEVVKTYMNAYNKAYITNVAV
PHYPSEUDO_010849-T1 PHYPSEUDO_010849	MRLGYVLLVVAAALLVSCDGASATKPQLPARNRIQSVATDDGPSSRLLRGGDGLKKIPASVVKELMGDSTKRTQFFQTWSTGNVSVKRLAKSLDLNTMQLKQLRKFMNRKKIDKATLLKQYDEYLAKLKKTALSIQWARAATLADDWYLSTRCHERSKSTSCRNYERCKATGRCARGDEDYEIKAGQLKSFAREFAGGGRQQIALMNDFEDWKSGSHRWRFHSRGGATNSSDDSSVLGPRASIGWDTFTFPVIGSLELASGYLVFDTDRAEVRGDVQLNGLVATTRLGGTSVAVFNFMTVYLGAAVRVRFQGARAVALLSRSSLIVDTELRVRPETLGGFPGGGFVGTGTSFPGVNNNQNGPGSSSVRVYVKTLSTYGKHVPEVQEIETSAAAGQKLQG…
PHYPSEUDO_011795-T1 PHYPSEUDO_011795	MASSLARGSPLRAKASRFPWLLLIWWAQATQWLRRLLKLLWVQRPLMRLGLGSVDDVEPVENEPDDDVPAPQRQQDPILPCGLVNSGNLCFVNAVLQCLASVPGFLDGVGRALRMRTQLHVVRQADDAQAQKLLVAETLVSLLRGISPIFDRDEELEAEAEAEVSGARRRGDEDRHRHSRDDNQQKMKRFRSAASRCTYLVSSAASRQEQQDAEEFLTFLLELLHDLLRAPAQPVRPHEEERQQFLQSEKWFLKKLKSYDPNDPRSYMQAVANLGEVRWSHFVRQNASVITDVFSGQTVRGSQCSSCANLTCLHEEQRVISLAIASGKGDQTLAECLEHYRHPEQLTGENRVFCDGYCQAKTTRLTQILLQRVPPVLVLRLQRFKHTSLKGRTEKVDTP…
PHYPSEUDO_011440-T1 PHYPSEUDO_011440	MRLGQLVSLATVAIILSSSDTFATADKLTGISSTREERAGQNRRSGASSVVSSNALVAGHTPVSNTATGGETVTVTKYNNNGLVQRFKRWLKKLFSSSSTRRLRLANNGKE
PHYPSEUDO_004505-T1 PHYPSEUDO_004505	MFVMINATDNPWMVALLLFVQVVMPLLQSNAADNEGASLALNVAILFLLGLSLMTFWKAARFCRVLYQLRGRHPEMGWVAFFREAYTQVSAAAAQRETNNRNRAAQEDARSETFNRTLRTIQVMPTEEFKTPEELKEASIAELKQRLERRDVDFAGCVERRELVDLLVKYRGGPSNNDTCCICCEEYQTGDALRLLRKCKHEFHLECLDKWAFTSVNSQRAPSCPLCNQGLE
PHYPSEUDO_001251-T1 PHYPSEUDO_001251	MWLFAAISLAIATPCFRAWLEALFAELSIVFFTYLRLVSAGLAFVLLLALGFHGRRFLRSRRVAGRPTRPQEADEDAKTGLARVQWRRGTRRRALLLRAKSTTSEIAGSGFYPPQLWTSSLFALAMLPIINSVIVGGGGGGDQPSSSSFRALKSETAAATQTALDADAAALVMLRQQLATCKYSGGHDCLDNATSVSVLGDYRQETGRCAAFDAAYVNVTAGAALPAQYFPIAVEEAYAQGFANNFSAWSETNQDKFQTDCPLLYNETVVGEGETLLCCTETQYERLSLQVRELPGQCSSCKENLRNVWCQFTCHPSNSLFVDVTQVRLMEGDSDHADEVFPAIEEATYYVGSDMARDLHDFCEADTGFMPLVCGMNEDNCSTTGSDVLEYLGAYSFDG…
PHYPSEUDO_005297-T1 PHYPSEUDO_005297	MGSEVTTATLAVAISAAAAAAYIVQRQQQKKPKRLSQKDLPFPTTRTPLERVPLDQLPKPKNDLLLRALRGDRTERVPVWCMRQAGRHLPEFRELRDLGYDFFTMCGVPELAVEVSLQPLRRYHMDAVIIFSDILVVPQAMGMEVTMVPGVGPVLPDPIRTPEDIDKLDLNPNIEDTLGYMLDALNLARQKINGEVPLIGFAGAPLTLMCYMIEGSGSRTKALLKTFLYQHPEAAHKLLQGITDVCVNFLLAQQRAGAQALQVFETVGAEVLTQDHFYEFVFPYLVQIADRVKAEAPDTPMVCFCKGTQYAYEKLVATKYDCIGLDWQSDPVAVRQLARGRVSLQGNMDSSVIYASTDTIYDEVKKMLKRFGTQKYVANLGHGCFPDMEPAHVDAFIKA…
PHYPSEUDO_003531-T1 PHYPSEUDO_003531	MASSDAEALVRALGELAVSLRRRRGGGGSTSNAEKRAVLKWLRSLSGEELASLCCVEDVGFVKTLLHMAARSRVVRGRDTRVQEFQLLPQTISGASTSQNKRVAIKTPPRSAPREFVKRSVVRMADGDVVGSFHSKEYEECCLKVLQGMRVLNTLQSCDTVALSMEFFHPVKQKGGTFAAEFFHVMEEISRGEFLAECPSEATLKHRVWGETKWLKKQGYYSLQALFVNQIELNIWALWKQHQKDASVKIPLQGLASKLYLVHEWETASVDQQQAVLKVLGSKTIAHLRELKQPVSTQTAVTAKFQAGRSSLEGLMSVLTVYQQTTQRVNQGVPVDACFTCSFEDAVALPQAGVIKLLLAEHLQEQCSLLLCERLSKEEDVAAASSIHGGLSLIDGGGT…
PHYPSEUDO_003195-T1 PHYPSEUDO_003195	MRVPHVVVFLVLTVVSLTHCEAVSTDSERPKVSPPHASLWSSSAIEPKRALRIHNARHAEADAQKVSKNDEERVGVLSLLGQALIKVKAKGDQQWWLFRKYTPDQVQIILNLGKEDEKYKEYVKYFYSYFIKYFDEPLAHFPEPVIEQIWKARLRAWLDTDSPPLVFEKLGLKGSPFASAKGQKNYKHFQKFHDMWTKKQMRESQPVKLDIVM
PHYPSEUDO_010298-T1 PHYPSEUDO_010298	MKAVISSLLFTAAAVANAANCDVSVLTALSKSADAGECNDVSNFAVPVESTVNTIVTNLESFCGNGACLRVLAALGGIDECSVAGSDLHQTVVGPIAAVCSSTRALRAADGSHVHSSGMDMGSASVEAEDSHDTASASSEAYDSHDTAGSTSASAVAGDDDAHDSHDTTSSTASSKSTTTGSSTSSKATSSNSTSSTQAPNATGTSSAQSITVAAGSVFLAAAAAFF
PHYPSEUDO_007755-T1 PHYPSEUDO_007755	MPMPPDLHAKCARLHADLSRHALAWPFLEPVDPVALNVPTYFDVISHPMDLGTMGAKLNGGEYGDPVEYRADLLLLFANAIEFNQDDEREDSVANMARRFQGVALAAWDQFFSEAASSDWALEAEEQARQRFIQRAKESRTLNRWKRDSFVARLNRDKLDERRRLAASSGDGAAFWLEQAPWRVVMERRQASKSPKAGARARPPQVTANSVYDLTLNATFEFDGGSGFGSTLPSNKPMQAVAGARAALKSPMSAARDAAADGLKFTFTTADEYTSPKKIPVFPGTLHSPEKRMKPNRAKPPPGQSPKPAQVSSPGPKTVGDAVPAPSGASWEGDAGRPKREASPRRFLRATLARSFGDGEEEEEKAGLNQRERHPSVFIGHHDPATGASSVVVADAAAE…
PHYPSEUDO_010454-T1 PHYPSEUDO_010454	MKVVAIALLASAAAFAGASAEGATNPMHRDLRIETSDTNDAVEADLRDDELGVNEDFWGSWEDHYAAHPDPLTPNEPCSNETNSASGNDEHGPDVGALPAAAKGALQQAESVVTAALPFNVEHAKSLLLPVGLVVVALLVIAVVAVLVGVRRQQLSEPMFGPVELASDLPVPMTTSAASGDESDTDHADDIGGNDEADTGATILAGEEEEEEKEEEGGDLAAALA
PHYPSEUDO_011348-T1 PHYPSEUDO_011348	MVSKQMRCHQTAGGQATGAENIGSSGVHEAVPDQDYSVEKLGGGRRRRSRPVGKAELSNSAREDEAEDEEDDVQFPNHLGNQSGELADSERVFPAPTSHVASLNRELKALETRYFRTRLSLEKATEKNGQLRREMKKVAGHSAKQEREISKLRHLIDRIQSERKQLEQQAINNRDYAKKIEHRFFMGTKGQSLAQCNLELSSRLRSLEETLKKKNEALGKTQQERDEARGKFSIVQRALETRLESYELNGSLHTGLLFEISKLQDHSEALALQLARERKHVSALGRQVKNSQEREEELEDARTVRETWVATLEKERAALDERLAQLSGDVQTAACEKATLLRFIHEQAEAKFQLEARLKDEQAQRRQKYERAEHALQLCEGEKQQLQTSLQTTRQEAEQ…
PHYPSEUDO_005771-T1 PHYPSEUDO_005771	MRCRRKLTPVEQETRRVKNHEDMRNIRQCQRQELVQMKATVAELEKHYAELCRRAEAAGKDTELVTLQTSVRDDQGHDDLMALAKQLGAEKLLLQTMLKQKTAWRVLDFEISSLAAAQRSLRAVNVQLDTMDDVQAEEELGFYPLTEWGLTQRNGVRLHEKVYHSQRTHKTWTNDIQLARFKIVKAETSRLQVLQQMNLNAYVFVRDVDSPSEISIFRSVFEHFLVEAFTEFPDSNGDSLTGTGYVLGTQSVATECRPSLSIERDDADRKIAWVDLALTTEAYDVENPTTGEKYQQVVWAGRTDYRPEQDAQRNAADTLQGLLRWELKIVAPALNLKSLCID
PHYPSEUDO_000847-T1 PHYPSEUDO_000847	MQTVLRARGRALVAVRPPRPSRRTPAALVPSRSWLQSAGAQRAVLSTSPSSPPTGQNSEFVASDFDRSEGRSRLWAGLALAAAGMAFAMTEAAADAKDPVEEAKEAKEDPKEIVKHIYERKEDVKAAAKKNESKKRTLRKRKTSVRDGKVVVSTAAVRGDRAYMEDTSYVSSCKRFAAVYDGHGGAGVSQYLRNQLFSMITPQLAQLDQEVLAENKAENNVMAKSSRRQKVATMLRDAVHKLDQEVIAKNEWKFQGSTAAGVLLFDDVLYSLNVGDSRAVLCRAGDVVDLTRDHKPNDPQERARIESLGGRVQWFGYVDAQGEPIEPYGAYRVNGNLAVARAIGDRDSRPFVIGEAEIRQYDIEYDKDEFIVIASDGLWDVFTSSEVVEFVQDVMSGEL…
PHYPSEUDO_013927-T1 PHYPSEUDO_013927	MRVCCLLLMAVIGLLAAVSGSDIKPQDSQNAIQPATAAELQHKGGRLLRAHPRTDETIDSPGEERVALNAVKNLRTKARAILKDKQLEWYVKYQASFIYTDHIGKAVLKKNMTPDKVYTTLKLHKLDNRKVWSNVISGYMDSPGFTLWEKYTKLWKQRNPSWKSQLSDIVV
PHYPSEUDO_011216-T1 PHYPSEUDO_011216	MAMRRCALLLFVVVSILVHVSAGDTATTTSTPAASKCSLEAQQFSVVVATIAPLGLRLSEKLEVLEFVVDSEGRGRAVEASGLAEIGDRLIAVNEVSLEGLSLQKAVGELQSAQLPRTLRFQTHDGRCIQPPPAAAVQESVIEAATAAAVTYDPSNQEIFDYVVSSVGDKTAELKLYAVLSSDGSPPSCAFRELVLARPFDACAPLSINVTDKYVLVPSVFGCPMHQKAAMADEAEAKGVVFVQRVGEKPMRVRIPPPSSLPHPIHIPLVMVSTDSGARLLEQMVAVRPGESQQLRFVFSASCAVDRFAVHPGDNDPLRRSAAFLIEDASAGFLSISVATSAEKELIADTYEFLKPADYSAAGSSSGVNLPIGRHDLIFPDPKGFNPCEGDPTRVSPLS…
PHYPSEUDO_006888-T1 PHYPSEUDO_006888	MRLYSIILLVVTAFLACVASASKDIAATTITHRVSRVANEHDDAPTQRSLREYEAKDEDDEERAGLGDALKTGTSKFFESAKLKTYLLQKKTAVDVLNTFKLGDDVAAVLTKSNVETLKKYITMLNNKKTGTTISLIGTLTARYGDDAVAKAIVSAESAPEAAGLAKQLRSELLAAWLKDGQSVDNVFKLLKLSDDGFEALTSRKLEILDEYIAKFNSDKGAHETLLKTLTTGFGGESKFVTILAQAKTDSGTVTMARKLEKGLLSQWGHENLQPDNVMKLLKLDNGVDNVLTSENLRTFQKYIAEFNTKNPNNQVTLLGSLTAKYGEADVARTLVSAIWRRSTEKLATGLQKQQLEGWLKSEMSVDDVFKLLKIKSDGILAMASRKLDTLDEYVLLYN…
PHYPSEUDO_013699-T1 PHYPSEUDO_013699	MRLQIVAALVAATLFGSSDASALVSSNSLLTRPASASSLRFLRAGTTTDEQERGVSLVIAGSGKTADQAFTLLQLDKAGENLFSHAEFKSWTKYMGTINKEHPSAAMAASLSARYGDEGLQKMLEAAKEVPRTQKIATKLQVAQLESWASTSKPANDVLTLLKLDGGVEKLLTNPNLNFLATYTTLFNKNHPGKETTMISTLTTYYGDKSVAKMLQAAKKVPSTEKMAKELQTAQFSQWLKEGAQPAQVLKMLKLNQQNLKTSPNGEIYSGYLAYINKLQ
PHYPSEUDO_015323-T1 PHYPSEUDO_015323	MSMLNRFSSAVQTAVSGAASAAVSGAQNLQGMLSEEYLKHYETPKDCTASGGHELSWRVFPAVHRKTNNEYSVFLFDKDELKKLKSKEAQDRVLEILRQEMKTLRVLRHPHVLKVEEVFEESRRSLCFVTERVTCSLANACKNFTNIANVTPEVLEIGLTEFELACGLMHVGEALSFLHREGRRVHLSLGPHSIFITPKGEWKLGGMGFCRVVEPGQTSRSEYYSFDASVGVRNPATGAIEGSWEPPLEYCAPELVTEPRQFDSKADMFSLGLLVYELFVPPRADGGRNPVLDVHDGNKMTHGYKVQSLHPISFPTSVPTALQNTIRSLLSLEPAKRPEARAFLASPFFDSGPIKTLRMLQSLVEQEPAAQAKFLTTLPDAIDGFSPRVLRDMVLPGLQ…
PHYPSEUDO_002038-T1 PHYPSEUDO_002038	MRFAVLLALLVATFVACCTSLAVADSFAEGFAVFDVAEDIEARRLRSDAGVNQENVAKIAGGFLSKIKESATLTKAVSMAKAANGDEAAAKKAIMLAAGAKEGAKLSDETMVKLSTMIAESAKKNAKSWPRLRKFVKIALGVQVGALAMYGAYKLMFDKGTTTVAPTTTTSSASTASSASTA
PHYPSEUDO_013687-T1 PHYPSEUDO_013687	MKVTSILLAVAVFACGSATAMTTESQNTKISQAVVSSAVQSADAAQNVGTNARRMLRAIERVDDAEERVSLGELMKFDDLTDDIKAQITKLVPKFKRYNTEGYEALDIYNKAIARKKNVKVALYRGRLYETYLDNVNLFKS
PHYPSEUDO_001696-T1 PHYPSEUDO_001696	MICFPSGESESERVSHSTTNCILKLALRDRSDISTMRLDSALLVAIAVFLATCSSVCAATSTKGIAVGTSSSIESLTQGRVEGSNRSLRAEKPSIDDVEDEERGYKSAVEALRKASYKALFPGWLLAGKKPAEIREKLKITYPYVEHQNWKILKSYKKAYDKLQNTLHPSGM
PHYPSEUDO_002332-T1 PHYPSEUDO_002332	MPVRDVALGALSGALLSVLVSQVALPRLRTRQLRAQAPRGTVYLVGAGPGDPELLTLKARRLLASATVVVVDDLVGPEVYALIPADCDVVYVGKRGGKKDSAKQVDIDAILVDKCRAGHVVVRLKGGDPMVFGRVHSEIRALVRAQCKFEVVPGISSALAVPATANIPVTHKTLSTTFVVVSGHKPAEMDFATLAKVETIVLLMATRTIASICESLRGSGKDKDTPVALIHSGTNPDQVLLLGTLETIAAKTEGKKYSPAIIVIGQVAKYGDLQAYLDESDEEPINTDV
PHYPSEUDO_006770-T1 PHYPSEUDO_006770	MAAPAPTEEDVVLAALGSLYAPHVTSAQETQAADAFLRGFQLTPAAFDVSASLLDRLLRTRPTSGTGTLSPDSVPAVFFAAQTLANKLRRQHSASPLDAGAWTQRLVTWLSCDVRLPKVVVTQLLLALVAALPRLQARDLKLQDDQDTDTNASQLFALVRESYALCNGQSVVGYALVRLAQQSVPPTVLAELLLLLVEEVGTLAERGARQRMQDEVDAWAPAVLDRLLPQLMHEASNRGAGTCPDSVEIQETVLRALTSWLRYVRVPPEVVVRNPLLHSLLGFLARDELFDASVDLAVELVRSYSHENLVVQWLAPRLLSLRGAFAAAAQAEDVDACLGLCRIFTEMGEAYLELLLQQQGAGNDHAALVDLLLDCMSYPEAEVADVTIPFWFRLLEELQ…
PHYPSEUDO_008094-T1 PHYPSEUDO_008094	MDARVLSNPNLDHAAYIRITIRFRGQESPFACTRGSNGPPHHHSPTLSQRLSQRLSAHISSQPASDHSSLATTPTIDFYAADYAALPTMHPTKILFLALAFLFALSSAISAQVPASADALSDNMNRNRFLRTSETTDEERGISLDALRSELSFMKLNWAARHKESAEVKLLTKQAKSQTKLEDTLAKNKIKVDAKAARAQQKVEAQALKAQQKLAAHKAKAEQQLEALKAKELQKKAKELAKNDKRYNQWLVADETPDDVFKNFKFDKMVKKGIDPTTSPNYKHYENYQVVFHNRYPNLPL
PHYPSEUDO_014298-T1 PHYPSEUDO_014298	MGVLWNFVLTSLLLTNAVCILHEKRFLRPHGWHKVDSSQGMTIKNQIVGFLIAVQYLRFPLMIINTLMILLELVMG
PHYPSEUDO_002519-T1 PHYPSEUDO_002519	MEAFALSNAALGITAPASAAPVAGTGTHAATIESAAATAVSHGARKLRLSAVATMAALAHTLTNTARTAARAVCPFICVGLSRLSGCDKIVPDWEHLVLVFQL
PHYPSEUDO_001326-T1 PHYPSEUDO_001326	MCVYLAPRWRRRSSPLQVATLVLALALLLLTAVDGRTLRLEETGNSGYGSTAVGKQEVGVVTTDTQQSTTTVTTRAWNSGSYRDASQLSDEKSVSFDSLVKTTTAPTAERDRKQSKGAASSASGSASNDVQTPETVTASSDSSSNGATKDRSRKNAGGPKQDNADDGSDGSFDDGEKDESADRSADSKTGKDTTSSQTGTTNKAPTPAPTPARTPGPTPTPTSAKPPPHPGSFDAGSKGWTSSSGSSEQSVKGQSYELGSTNSAKALENKTKSSASTTSTSSLDQTLVVVIVGVVGAIGALLMFVSRKVLKETGDDNDLEDSSIF
PHYPSEUDO_013963-T1 PHYPSEUDO_013963	MRLAYILVLAVAAIIHDNGTALSTTKDSKAMVENGDSTYADGGRMLRRVEKDPSSEERAVSFGKWMKNLNPMKVRRKFVHAGKVDKFVKAEAKRTAWLAEQAKKLSN
PHYPSEUDO_015232-T1 PHYPSEUDO_015232	MRLQFLVLLALAAVLAGADADATTVKTQSIMNRQSDARAKRHLRSDGAVGVDDEERAWYHDLAKLIKPNTKFDNPVLAKLAGKSLNGAYKSLGLKNMKTVDEIFSSSAFATWTTYMSHLNANSGNRPSTVAKFFSKKFGDKQAAEMFATASKSSDDVVSRMGAAYEYQLLRQWAEAGKTSKQVTKISPSLEGEYATLLVKLAVEAEGKSTQLAKANAAKKAARATRLGARA
PHYPSEUDO_013316-T1 PHYPSEUDO_013316	MPSLLTLLLFCDFLERRLHTSNLVLLRRMLRDFFAGNERTLRDFVRLGASVVTIAPMERAHQRHRQEAARLLEQQAQLPEDSKQQAQLCVFRYLSARVATKNILWLRDMYHEFCSGRDTLVREFVRRGNEVVSVIPVDIQALQAAALQSTELASDEGDASGSDEDDDNEIASLAELATVGSMPPTQNELRACIMEVLDRIEQQEPWKQVFDSDSLPLPFKRRKLTAALATFWAEHGRAVWERRFWGPLVKLLDQRRRHLARKSRQYKARGAFKMVTTLVYEEHGANFFVQMDQRTRLHKGWWYSEPVQDLVSIAQHQSLAACLHYMESQALERFPTVPGRDTSEGKPSTCKSKSMWSTASAMAPILREICAIKDANTCATNKKKK
PHYPSEUDO_000643-T1 PHYPSEUDO_000643	MLSRLTKLGTLSARACLAPAVVAPVLSATFSSPAANRRARRLRRSKAGAETAAPDPRTPSLLADIDQLSRNGLAQRVEMPRELLERLTSVVRSRTHSQLAALRQKHVGGRRNTRQLPLDMSKTPLGWTMDRSQQIPPYAYGPAETLAFLAFEMEATYACTHTVFTELQKRLPDFKPKSVLDFGAGPGTASWVAKDFYDQSLDKYRVVEPSQSMVDAAEVLLEDFPGLSVRRNIADMSRDIDAGNKYDLIVVSYVFSDITNDFERVATTSALWELLNENGCLVVVDRGSPWGSHHVRSARQFVLDSVAEDEDGKQGVRIVAPCPHHFECPAAGSTWCHFVQRSPVVNHPREATPKRWHGQKGSKFSYMIMQKTREGSDEDAAAKKKKPIARMLRAPLLAT…
PHYPSEUDO_012406-T1 PHYPSEUDO_012406	MPTSRLVDLSTVAGPLLFPRYVDADSLLTEDEDADRVVRNQSVLRVADLLGGSTSPPTPRKQCGSPRTAAFAASLLPESPSIFGSSPFAKRKHAASPRASKMSPLSVLPTRAPSPVGELPADSVVSLATLMSPVPGVMSIRSPRRAILGQSDVQKITKWLQSLAHESASFSSYALYCEMLFRESRVLTQGKPVPNRLQTAIAFHCLCKATGVFARHEGILLRICNDLGAAIYMNHDPSLIHNGEMDALEFFTRLTTFYEQHAVSHQQKQDIQHEMSRQQVVHQQRLDEERSRTEQLKHLHQQLQANKLDNISTKKAHSKDLNGKLQGVLQHFQHVSDDEKEKIVLGAIEALQAQVSATALLAIADQMDPAEKDKLRSSLFQDEMKGITQKIEAQVLVKS…
PHYPSEUDO_012311-T1 PHYPSEUDO_012311	MPTSYVVLVAVATIFASIGSVSAATELDQSQLAKVTSTTLTQPIEANSDRFLRRRQSEEEEDPADEERGAEGLAAKLEGLLSTITKVNGMSQVKAAMHVQQMRLPWNQRDAIHSFLLLSKADRKAVAMLIK
PHYPSEUDO_003214-T1 PHYPSEUDO_003214	MRVCFVVLATVFTVLAVTDTALATVASSESKILLSSAGGAKVEGTGKRSLRSYDMSELNTKSEEERAVDPAAVIQKLTNADDIAAALNNLDGRMALFAKWFTHEDDIVAKLSEKTDGVMKNLPILLKFNDFRTSMHFNQALTKWLDTKKLDDLTTALQASKTKPMREQFTTWYRSGISSKEFSAVIAMVENPVKRKGYGALENHYKMFVQGEAKQTAAAAVKKTQEFAAKKAAAKRIAEAAAKRATELKAKRAANAAAAV
PHYPSEUDO_003571-T1 PHYPSEUDO_003571	MRLTVGWAVLLAVVILFACVIEAASTSENPKTTKPTSLDASQWGRPLSAGAKDAPANRLLRKTSATGEDDEERGFSVVALAKKFGAKMKRLAKYNWWIFSGKKPEQVTDPRYQGYWDFYHNRMTPGGKYH
PHYPSEUDO_004074-T1 PHYPSEUDO_004074	MRCHFIVLLAVAAVFACGNVAVATTDSKLDTADQIDARSLRIVSKATEEEERTIGASVTEGLTKWANRILSKALLTDNDLEHLAMQATPVDDVFKRLQLDKGLDNMLTNPNFKAFGSYLLKVQTNDPDDALVSALIKQYGDKAVAEFLFDARQVKITKGVASKLQTAQLAKWVDEGKTTNEAIELLQLTHYDNLYKTLWWEYVAAHADHVSKSKKLPPVEL
PHYPSEUDO_001733-T1 PHYPSEUDO_001733	MHISCVWGLLTVTFILTTMATATEAFASDHVALEGVSSHRTLRGVNERAGFEHGSSGTDDEARAFKLPGIDKSVVKKKPDLAIVMKKNPTFAKGLKDPNFSENVKKLQNDRGFMEGLKKNPLARETAQKLIKNPSSVTQKNIEDVGRVALKASISAHISVMEKMFIVASIFCLSLVILGLFAPST
PHYPSEUDO_012450-T1 PHYPSEUDO_012450	MLQALASFQLLIASASVATASERKLTSASDGTCRSGQCLHGKRTRVLRHLYFTSGRHYWEVLVERMADPRGVVVGVAPSEAFEAGATDEAVEYAATGVIVHSGVEICRAQAFAAGDTVGVYLDMNTKQVAFFLNDEAQLDPNEVEADSTADEGETTRSGIEDGVSAAIEPELEMKAPAYSVDARRVSWYSFGARTVFAAIGVSSNADSLVVVGSQLPDGYR
PHYPSEUDO_002375-T1 PHYPSEUDO_002375	MRFHLVVLLAVATLLADSDAVITPASATTLISGFRSRPKSGVHGDGPATRFLRTDTARYDEERAITASKVIEWMLVPTSAQAKKLSLAEKFKVQKWVNKQKTSEYVFKRLGLNGGVENVLTNPKLHLYSAYIDRFNAQHPAKKANMVDMFTTTYGDAAVLKLLEKGTSPKGTEKFVSRFRIDLANSWVTSGKSAEDVFTLLKLDKTGYKIFTGPQTSKEVANPALQLYAAYLDGFNQKFPEKKMEMLAMFRKTYGDNGVAEMAELGMKVPSTSNIASILRKELLNSWRGKEDDAEHVFKALKLDHAGDDLLATPQLNTLFSYIKMTYDRKPEDVMNNVLAKHYGYDDLSRIFIHGQRRIDLLETLPMRLENAMVNRWLRKEEPPSDIFSFLLLDEGVDK…
PHYPSEUDO_008380-T1 PHYPSEUDO_008380	MQSPLLLLGSCAAAWLLASISTALHRKLRIARGLAPLRGPPGVFLLGCMPAFAKNIHRIYHFLEDLMQQHGGRMKMPWHFFFDGAIYISDPKDVQHILSTNFNNYVKPQGFLDAFQEIFGNSLVAVNHHPQAPDGGAGWRLQRKVASRVFTTANFRVFTEQVFARHAEQTLTTAQAEAIRATGSQSSGDSFCCDMQELSTRFTLQSIFDVAFGQPLSEIEGAADFNKHMDFVNEHCAQRLFVKQYYKLLRWVMPSERVLRQSIREIHAVADAVLLRRLEESEDKINTRSDLLSLFICKARELAAVKTEGDGHSEPAVSSLLGPEMLRSIILTFVVAGRDTTAACLTFSSYAVARHPQVQQRIVEELEDAKSSTGSNPAPFTFEEVSNMKYLEAVVYESL…
PHYPSEUDO_007199-T1 PHYPSEUDO_007199	MRLPYILLVTVAALLASTSVYSATAEIIQASRLDNSVTADRDTPSNKGRSLRLVRTSNDNDDAGEDSTDDEERGFLSNISDKIPLSIKTGWWLQRRKSAEYVKKKLGLGELEGVALTRHVNYRRFVKYVDKLEENEIWTLVHKNSVSTTHIWDKVKLYRGATAEKNTPLDDVAAQLKGVQGTEAFRYYRRYAIAFDDDMVSQFGSGYYRPTRFFDDNATPIEKFARAQFWAEKGRHKDHVKEFLGLRWAKPAQVDKDPYYQYYLKVAGELEKNRASTRKST
PHYPSEUDO_006779-T1 PHYPSEUDO_006779	MARITWVWTVLLLCAAAAVDGEEDLDELDQLVAAKVKEMQGAFVGVERQLSAARQVAELFALEDAQLQMFALETRAKLAAVQEEVEKEMALAVLEVEGVRQAAVGNVTTWEKTLRGLREATERNRQTLQRVREKEEEKRHLQRELELKTKREMEMLQELERQREMDLERQAEEEMKRLQTLERQQKEAKQRQLEKMQELDKLREREKQRELEKKVELEQLQEEEKVQERELEKTRAFEKQPEQDAMQERISSDSAKDSDGAENTPPSVRSERASTVKRVLAWYVSVEQTVLDAAAAAYRQLVLPVVAILGFFLVLTVVIAKYNSMKRARRNRRVLYSGYPKSYRPKAKQEQKHVVADGYDLRPRMRHPIPRRDPNGFIDD
PHYPSEUDO_013932-T1 PHYPSEUDO_013932	MRSFLLLLVLAGVAFATSDALSVTAPGSQLTLSKSELDQAVQPNDGGKRMLRASEGTDAADEERGFAEVGTKLKARSQILKTWVTNSKLVQTATQKVETLAQKLRIATVKGLIRKGATNEVMYANKVSPDEYFLALKLNPKLKFNADSAIARANNPDLEKFFTYSVYFNLKQ
PHYPSEUDO_002352-T1 PHYPSEUDO_002352	MFHIPKLVSAFLALTDSLTPPTSKSRGDELWRQDPSDPSDELHELFTSVHARLRCVHRTLRGCGRGNVFASVAVLVLLTRLVARFHAAVAKHRELNLLVRFATKRSTLGKLQELHRVIDLLFRLLELTGHLEMTKWSHEWEPQCRRMYAAFAERVKKPQLAVQGLPDAKVAEIMAIMKFEIVYHENESTADQYLLLRNTFNALVRSSKVKVSKVPAFYIPSVDVEFGLPHEAIEGTSLSCVVTRSVCDQAARLVVQYLSADDRYSEQLFLGATEIWHGFQHPYVMKMVGGSHVGSEHFVVWEDVAAHGNFIHCFTNGRCDHELHRRHLWRMFLQVARGLHYIHRQGQTHGSLKCSQIVVAEDKTPKICQFELSEDSRAGALDRWKSPESNLDPDLKPSK…
PHYPSEUDO_001772-T1 PHYPSEUDO_001772	MARTKNTARILRAIQLERESSSDEDSVAISATSAGGEVVESTSESASDSLGIPPAQDTETLGDQENEEHDAADDEKDEDKVDEATVSKGESSSSESEVESRDNSSGASAHSTRPRKRAITDCDEELYHVPELKQYHKNWKKSRCI
PHYPSEUDO_000844-T1 PHYPSEUDO_000844	MMPVKAWAARFLRRHLLLALFLVASSILSAVVYEVTGGGKPKPWTYDAPELNAVDLAGPDRPRALWTDADFECVGWRATHDCDPYGPRDEARDRACGEPMPRSSGFCEVRNRTSGRTLRVMLATCKSWQWYLVPTLSCNDARGFTDFSIQAAGYSHPPPELPPPQPGRARGEEGDAADKRGIVMIAYPKVVAGLYAIVRTLRSLGCALPVEVWIDPTEMRAKHSVLVELVKYYNVLVRVIRDPNASKFHAKPYAIYHSRFESVLWLDSDNIPVRDPTYLFDAPEFVKHGAMFWPDFWRPSVDTPFNVQQQSALWPLLDMPFTDMFEQESGQLLVNRSRSQAALSKLMFYSSHMPRLITDWQLVWGDKDLFRLAWLNTSTPFYMVQHLVALGGLYDEGED…
PHYPSEUDO_005954-T1 PHYPSEUDO_005954	MSSVWEEAYDESSGRAYYFNRLTGDTSWTLPGEEDTSEAGASSSAWQQSFDEVSQTTYYYNVHTGEAAWALPEEAEEDVDLSYLSFAVVRLQSMFRGAKARKRARQLVKAQYQCTTDPDSGKMLYTHLHSNTCSWTRPALFGPLRIPDDGGVEDVEDDDDGEDDDFEGFELDAARDAEEEEEEIADAIAVHEAGEGVELDEATKRKLRRKSPRSKAQQIVDEAEDAGEKAQLLDMRGLDAWKLSSRIWNLQFLTELVLSSNSLARIPSGIQDLLHLEELDVSHNELTRLPSCLQTTTTLTSIRASHNLIQTFSPKLWKLRQLRHLDLSHNRLKELPYVEGDLKLLRETREWQVGVGLLVGLEVLLLNDNRLVEVPKSIEKCSELKLLDLSSNQLASLSD…
PHYPSEUDO_005909-T1 PHYPSEUDO_005909	MYSKLRSFHRALTLDDTNDASYLLPGPTRGCIDLANADHEARGLRRVHEERGVGNGFTSLFSSFKQGFIEGRTGKIAKEVAKLSDDQAATLTKIMAADPKTLEALSVRDEAVAKMSGIVKKANAGDGVGLTDDEVAKFAKAFAAVQKGAGMTDDQVTKLAKTFVDAKKVKEAAKVSDEEVAKVSDMFRKANTGAKDAAKYTDDELATLSKAFAAAQKEAALSDDQVVNLAKLLASAKPITSTSDGRIGKISKALAGVAKKDKKAWSTLKKTIVAILGVTVGGAIIYWVYNQTRKGS
PHYPSEUDO_003437-T1 PHYPSEUDO_003437	MGVLLLLGLLRRMRGNNGDCQQDYDRELRREYRRQCKRQRRWNRRHPQCPGPIPTPPGAVPVVVLPAVPTVVQPASLADPTSQTATTTTKDVSV
PHYPSEUDO_003026-T1 PHYPSEUDO_003026	MLFRCVRPLRASSKGAASRRASLFWRSFASASANSLEFCVRERQLPPFERLQLAEIEPAVTNAAADYTRNLRELETKLREAGKSVQFGDVVDPLEVQGDALGRMWGVVGHLMSVRNSEELRAVHDELQQLVIQTVTEASQSKALYDAYLAVRESDEWSKLELAQQRIIELSLRSATLSGVGLEGEEKEKFNKLKLRAAELSTKFSSNLLDATKAYSITITDKSDLEGLPPSLLQMFAQSARDEGHSEASPENGPWRVTLDPPSYVQFMKYSANRSLRETLYRAYATRASGESFDNEGIIIELLEIRQQIAKLLGFNSFAEVSISKKMAPSVEEVEKMHTDLREKCIAIAHDEVNTVAEYSKQHGQTEPLAPWDLGYWSEKLKAEKYLFTDEEIKPYFPL…
PHYPSEUDO_001920-T1 PHYPSEUDO_001920	MRLHFIALLATAAFIPSIDASAATGFKGTLANPLTVGQNEDHATRLLRTTEYEDSEERALAFLSKFKTFLTPGTSSKITSKVSSSVAAKASTETSQVQAMLNAGKSIDYAFKHFKLDKVDDIFSSPNFRSWLGFTTQYSQKTGSKETVVKFLTKKFDDDKVALMLQKAAGSSDTQVQTYGKGFLTAQMNDWFKAGKKPETVKKLLTSKANKPVLDAYKEHYSVLLAKAAEKAKRKALAEAKALELAKAKADALAKAG
PHYPSEUDO_008618-T1 PHYPSEUDO_008618	MARTKNTARILRAIQLERESSSDEDSVAISANSARGEVVESTSESASDSLGIPPAQGTETLGDQENEEHDAAGDEKEEDKVEEATVSKGESSSSESEVESRDNSSLHSVNSTGCKELFVAQLSEKSGKWRVQVNLAFYGHNHPISPEVYEAYPSVRRLPASSPIMSDVELMVASGSKASRLYDYIRGNSPHRMQMQGMYNLITKIKKSGLYALLMVAWCARKRDRCYVML
PHYPSEUDO_013698-T1 PHYPSEUDO_013698	MRLYYLVLLGAIALLANTDAMPTSTQTKALGITAPGVPERHRTLRTGENESPAKRSSQKRATDGDDEERAVNIKVPIALKQFGGKLSRLARYNGWIFTSTKPDWVREHAPTFYKGYFRFYANRMYT
PHYPSEUDO_005562-T1 PHYPSEUDO_005562	MAFLQDEDAARAFEAALSFVDEYAFQDAEHAPQPSATMRASQTFPAMGPQPPEVDDKMQRRARANAKKRLLRKAGLYDDPNRARKERKLEMTFLRRKFEQLQLELKTLEAAQGKRQRKRASAGGNGQERALVANPHVLSAWKEVASRQREQRDKAEKENVRLRLIMERQHKLAEALETLVQARIKQQMAEFSALPNPKLGRCFTGRTLDFRADINDFRGLLGDLERAQREVDTVFAANRLNTTESSHHGVQLRSSKGVNGMHLEVFANKAMPFNVRDTAEATWDHFKGMKKHGGNGNLYDKAAKSLDTPYTIIEDYAKELYANTARADVRVKQIVRRYVEADREIVILVASVTPVSIVHKPLAGLTFNYRCYALIKRAAAATEDHALSLLQMCTLASLQ…
PHYPSEUDO_008737-T1 PHYPSEUDO_008737	MKRCYILAALAAAFLAIGEAAMPTGFTNNHQLTSDSNQRFLRATETIGGDAAAEERGIPSRLAGLVVKLQGATKLQLPKKMQFKVWLKAEWDPKQLSAHFGFAGKDKALVQNDPNYLVLLEYGKLWRKNALNGGLIRT
PHYPSEUDO_007572-T1 PHYPSEUDO_007572	MRLAYVMAATLAALFAGSNAVSAAATSNQAKVSAVETHGVPAAARVLNTDSNRFLRVESTIEDEERALPSSLAKLSEKIANKAKPLASKLNPVVEKMTGKTMSIAVKLKPITDTFTGKLKPIATKLMPILKPIAARLNKVPIVQKLVEKFKTFAAKIKNYNVGGHTVGERYTMNKFENWFKQNKSPDDVKAMLKVGEGTSVNTKNYDLWTQYSAFYRWAQRDKEVKAAAAAGA
PHYPSEUDO_009139-T1 PHYPSEUDO_009139	MRLLLWILLVTLITYISCATAASEETPVSQLTAKDIDTVTRLLTVEDGDAAKRFLRGVARKDLTAADDDSHAEDEERGLIPSKVTDLISKMKNGWGKWKANAMEKAFQHMMKTGETPTTLAKRLEIGVGGAAEVRYNKLYEKYTAWWINYHTLAGTR
PHYPSEUDO_003219-T1 PHYPSEUDO_003219	MKTTLMLTMLTLTLALANASTRLPREDATAAMASTLTPLSPLAVINEPNDIRHLRSEDIGDDVVETITSVLNSLTPATSSSETPVPSSPETEEASRRRRVP
PHYPSEUDO_015244-T1 PHYPSEUDO_015244	MRFSQFLLLLVVIFVACYSTVTTAENSVQIENRVTDSNREAVDEGRRYLKGNKKTTDLDAAEEERVGATTPSLKQLFGLAKLPDFSKIPGIKQLVAFLKKHGSKISAKNNARRRRKFESNPNAYGL
PHYPSEUDO_010615-T1 PHYPSEUDO_010615	MRLCHVLVVVALLASSGTLATKSSPSRVISTNSFDVKGARSLRVAKSVYKEERMVPALTKWMKTTIWLETGKSDDYVKKTLGLDELSGAALKSAPNYAYYEHFLQALEGRKLDLWLTKGVLSKDVWAKYRLDDVPTAQLKENDGFKTYLRYATMQDENIYKQRYYDKDVAIDYSGTPAEMEAKVGMWLSLDRPDWYVKKMLNLDRRSRNSLRGSENYPLYKKFANAMEGRQLEKWLAAGIPTERVWRISKLDDIPQAKLKNNEAYHTYVRYATMVDDQNFQLKNSGKEVKVELGGSTAELEAKVKIWASAKRPNKYVEEMLNLDSAALATSPNYKYYETFVKLTGQVNKN
PHYPSEUDO_015459-T1 PHYPSEUDO_015459	MAPFVRCLALASVVALTLPNVAVGHPRTHPGTDVASRNLIVENGRRLLKNCIKSEAGRELRERAIARRLALLEDIHTARRRLDATTALSTDHESSRAGRTANTSSSEHFTGEPACLLEPEVTECPILRICGVYSGLVARTNGNSDDLSNANTTFHRGLLPTDSDGFVSFTTKFPGLYAGRTTHIHIMTHSGGTVLANGTYSGGRVSHVGQLFFDQSLITEVQATGAYAENSNPVTTNDDDSIALQSAADDFDPFVQYAQLGSSIEDGLLSWISVGVAMTNGNSVSVAGTYTGSGGMTISGGGTTTNSGSASAVVSTGVSSASVDAGNDAAKMRQFGPILAVALMLLHLLVV
PHYPSEUDO_000627-T1 PHYPSEUDO_000627	MGKKAAPKQSSLMSFFGAGASKPPAKKRKPAQDDAEKAAESPVKPVKKPKVTETVQQEEEKEKQVEETVQQEEEKEKQVEEEPEDVEMLDDEEEEEDAAKSKTKPGRRRLRQRVVDEDDEDSDLDLPMSTTDKRKEEVIDMTTPTSTPEKVKSPKKKAGKKLVMPVEAAKSTNREAKKAPVAGPKNVKEEADADEKEKIKELEELEDVKLKKEAKTPETKEEHASPAASKTGFFTPVSNKKNKAKTTTPADDKKDAMLKSKSENSKETQEEDGDEPRVTPYFDLAHLFAKIEEVTGRLVIQDLLTAFFRDVIRRSPDDLLACIYLCVCVDLAPPFENLKIGIGDAILMKAIGEATGANLKFIKEMYHKEGDLGKVAQNARSKQKTLSFASLKLATSKGS…
PHYPSEUDO_007605-T1 PHYPSEUDO_007605	MRLSYAFFLVLLAASSAAIATASVSSDETSSVVERALRIQATVLEDSSESRRFSDHDTSPEVASSKADEARALSIDIGVWNKLKLKFWEWRGVNPSVVYRKMGLNKLSGDAVKASKFYKYWEAYATKWASTQAQF
PHYPSEUDO_015577-T1 PHYPSEUDO_015577	MRLKVVILALAALGANIAVVASTAAMDPPGIATKTGSLIGEQHDVLPWRFLRSHKPREANEERTIGTSTIESLVKSAVSTEQLGVLGQHYSPGS
PHYPSEUDO_007306-T1 PHYPSEUDO_007306	MPATATSGSASTSPRVFTPSQAAVVALHAAASSPITSSPKPRSRCGSFVPLQRFDCIRVAKKLRRDGRRVYVVSVFLQRNEARRRLSESVYKASPASKLSAEGMRAFMMAEREPDYSAEHPFFEFRELRDSVAALVRAKGVHVKTCADCQDLLRVLLNPKHQHWTVRRMFGNKEQRFALLTTFVNDLLTLTTSAGERTSIPERLVPADKDCQVRERVGELMQEFLRRERKDSLGII
PHYPSEUDO_003581-T1 PHYPSEUDO_003581	MRSLLYVALAITVLVSSDAVAATAESNQHLMKTATDFVAPEGIQESRKRFLRANHNEKDELESLIAADEERDKFSGLQMMAKELKMRRSSQKQLAAAVKKMKAKPKGPPAGLNSVTDTKFAQLARANKTPKQALAIGKIKKTEVEAYQKFFLNSLFNR
PHYPSEUDO_003056-T1 PHYPSEUDO_003056	MRLHNILLLVVACFLGAFSTLVDSGSLDVSTGSAVRSNQISRLLRDGGAAEAHTSENGEERATADIAGHIFDKRATKQVLKFFVERGVSVDHVKVQYLGMPSWLSYNELLKHRNWKALVKYQRMKWEQANGKTPYAFFGSGFQNEEKTKEMLLAWVVADNSVEKVGKYLGVWGLPRSEQIVHQNWRAFKTYTKWFTQYQQGMKKLRYAKFGTGYHTEDKTKEVLTQWAMAGTSVTDVQKTLGLTGLSAAQMARHENYAAFLKYMEYYLQLAPIRARHAVNA
PHYPSEUDO_011466-T1 PHYPSEUDO_011466	MRLAQLVLAIVVALFATVDAASPGAGVAVASSDSRRELHVAERSADVEERARRSGGGRRSGGYNRGQIHGTHTSIGFMYPNDTPYLKKAFKAWLKRRARRQQTPAPARRLRVGS
PHYPSEUDO_002047-T1 PHYPSEUDO_002047	MSASSHSRLADRIDWTSSSLLKSMRWYRVLFATAVSFRTCSDALSVTDLVKISTVVSTVTLLSANPTVAESSGRRLLRAGKTANVDNYSFKDVDHDDNGDDKTEGDNVTTNERVGGTGGIEKLNSLKISKWSVPKAVNSFSEKILPALPTKAKLQLWSNHGKSVNFVRKELGLDELAGAAFTQAKNFQYYDDFVTSQLPIWAKKELTPDKVEAQLGLQGLSGAALTRDPDFKYYDEFVTKQALVWSKQDLSVDAVLVRLGLNTLTGAARTNAANYKYYDEFVIRQLRSWMAQDVPVTDVMAKLKLDKLTGDAFLSHSNYVYYKSFVKSKLRTWATDGESLDDVALKLGLEDLRGKTLETHPNYKFLVKYWEKREQYLEEGWLKQGVTTFDIWKKYEVGR…
PHYPSEUDO_010863-T1 PHYPSEUDO_010863	MAPPLVRTAENGKARVQLRGFERVYTAVDESPTKVAHVLVAKGPVRTLEHHLPTARRLLRVRSTEGDEEQAGGWKRHVQQEYERYEQFASFMEVWIDE
PHYPSEUDO_012755-T1 PHYPSEUDO_012755	MSSFPAGKYARYKRATAFFLDWLLCARGRGRHADQRVQLEALNDVVKEIAADPSTLTPKLVQELPKALAACHYGITLREHSWHRTLRGVELETPPDLTAVEREKAKVDNYYEVLQVDEDIFPNAGAFVAEKGAPKTATVERLVEEAIADELRMELMYLFMELDELLEGVYKVYSEGKREERSLVEATVVVKLALDTASALTAILQLRYKSLRSAKYMFNIVRNSSLKTFTKKIVDLRINIMKELDRPQQTQLHISPHPIVIARSFHLMQKFYRVNHAAIWADELDPARGLCEMTLEFTTFVVAAAQICASVDRKPQAREVLDVLEKRLVKTPRIHRESSEFRELVQTHSKARAVMGLGQISSPARFSRLEWYLNDVAETYELRLVLDSVNGYRFVGRKP…
PHYPSEUDO_015576-T1 PHYPSEUDO_015576	MRHKVAMLAFAVLVASIDVVASEAAMAPPGISAKTWPLTGPQHDVLPRRLLRSHEPREANEERAIGTSTVESLVKSAVSTEQLEAWLKRGDTADDVFKAMKLQKAGDNLLDNPQLTAWVSYMKMFNQANPTKKTSLITTLTAHFGNQGLTRIIEAGLLGSNTAIMAKRLQVEQVHHWMTQGRSPENVFGLLKLDKLLPFTWISSDLFEKPGLTTWIKYLDDFNAENPAKKTTLITILSKQYNDKTLANMLIAANKAESTSSIAKRIQAEQTQRWLKRGKKPADIFTMLKLDKAVGTLFENSLLSAWVKYADDFRLQYPDTQLATMSTLLKHYDDETLAKMIMAAAEVSSTTSIAKRMHSELLRAWLQRGETPDDIYFLLKLNDAGDGLLQSPLFHFWGK…
PHYPSEUDO_009288-T1 PHYPSEUDO_009288	MRLSPIFVIVIAVTLQASGTVTSNPVMISNVAPPNSVDEMQYDGGRHLRTGKKHAAKDDVEEERGYGYSFLKNIPFTNARRIHKADKAAREEEYVLALLAQRMQQGAKK
PHYPSEUDO_006173-T1 PHYPSEUDO_006173	MRTGNAFAVAAVFLLGSSVSMKVHTDEASSVSSVQAVDAALTEGRVLKSHEGNEGAVNEERARSSVASKIDALVDPARLDAAMSDLATMRALFKL
PHYPSEUDO_008459-T1 PHYPSEUDO_008459	MHLRYILLAAAFAFLSSSEALTTATDVKHSPVARDSTPGLVRSLDVIGDELTANRFLRAREEAGDAKDDEEERALPKLDRVVSDLSGNTAGTVAKLTRSNSLNAIDDLEALKKVYASQKATLKGVFEDIATKMKVDPRAMSERLGMPEKLKTMTMEQLTRDADYRMWRMFTKYWNKHHFQG
PHYPSEUDO_010547-T1 PHYPSEUDO_010547	MRLLLWVLLATLVTFLSSCEAATPDTNKRLQRALYTKLASHDFAVDSSFNHGNRLLRGENANLKAAAGSDAEERGFGQKAMEVLRQIKDKYLRWELKRITPGFQEMADKKITYSMVRNNFRTRMMGTGWWSTPSGFKRYARLYQTWAKKNGYPDLAV
PHYPSEUDO_007553-T1 PHYPSEUDO_007553	MRVCYVFLVATVALFASDAGVSAATTDATEAATTSRFLRSHKTAANVGNDEEERGLDIIKQLAEIMKSLEGKNWMDALHTLQFVHLSQKQRDAILQLHLERLAKNA
PHYPSEUDO_011659-T1 PHYPSEUDO_011659	MRVSFALLVLAAVTLFTSGKCNALSMGTTSKRFLRSGENADVNDANKEERAINFSALKKILPGTSTYKAAKAAKEAAKKLDMVKGLDEMLSNRNNMIKQFQFWKTQKVTDLDVRYTLKAVNRDGPTETAMANQYAQFLKDFTG
PHYPSEUDO_000892-T1 PHYPSEUDO_000892	MRLSYVFVVVAAAFLATSEALADTNVASISKVASPSGPSQRRLRSHHTTAADEEERLAPADKVAALARSYNIDLSRAAKDAGYLASLGSKLQQYQTELDALHKLYRKAKASRITDH
PHYPSEUDO_005384-T1 PHYPSEUDO_005384	MPLRRTARLLFLATGLAVTAGADAGSLTDGRGLQFVDRDAFCAYHCSTSHVAQAYRHLRESSECLASNCGRFLAESDGRRLRPALSFADGNATTVNQSAVVGDVHAASEDGKDVTIISVVSCASVTDVTLSIGDPETDAFADFYEAFSVAYDAVLTGRNATYDACQLQFLQKELLANYSAGLDDAADEMEIKPTLVQLNATGDELACLAAVKSIWPATSESHTPFLTRSDQTDAAATVMLVHVSAAVGDDILALDCVESVTVLPAILKLMPFAKSSYALSRSSRAKKEGPALEIRLAKVVDTAQAFAKLAAYVTKATGIKNLISTRSATAETGGVLLQAAVDDYDTWTQALAIVLDDEAVEWVDLQQVVTTGSLQALKTPALEQRMLRQRFIEEPEFVE…
PHYPSEUDO_009383-T1 PHYPSEUDO_009383	MAATEETDGGLSLAQVEEELRSAEAYLTACEVPPRPPVDTPYKFSKGDMGASTEREWPPRNDSGLEREDSNFRRKLRTRPVLSEERRREILSKLSSERQAALGARHVGVDTVAMDGVGELPPQHWSMTASGERAYRTPEERHQLIEKLLSDRSRNFSSEAAAVHDLHLGGAPVRPVDVERGEELNGEFQHEAGTHSDIPSAESDDEDEIYYASDILDKVDAVDIQPRSKLDLIFEGGGTQQMPDRDGGSPKTLPTQVEFLALMPNSNDKAHEPVSPSLFAQLLGQNKEAETLANDAVIQSPFKEDYHYADAPWEPANAGQEENVVYAQDVTNIDQRNTATKRPSNRIDFLAQPRNQTFAEREKQRILLEMEQLRECTFHPNVLKQARSISKPGAVGLEK…
PHYPSEUDO_015314-T1 PHYPSEUDO_015314	MRLTFYLALLVAAFLAACIDLASADHEARALRSVHEERGGGNSITTLFSGLKQGLADGKNKAALLAKILTTDPKKLEAFKVSDDSVSKMSGIVTKANAGDGVGLTDVEVLKYARSFAVAQKGAGMTDDQVAKLAKMVADATKVKNAAQVSDEEVAKVSAIFKKANGGATDAAKYTDDEVAALSKAFAAAQKEAALSDDQVTNMAKMMAGDPKTLEAFKVSDDSVSKMSGIVTKANAGDGVGLTDVEVLKYARSFAAAQKGAGMTDDQVAKLAKMIADSTKVKNAAQVSDEEVAKVSAVFTKANAGIKDAAKYTDDELAKLSKAFAAAQKEAALSDDQVTNLVKVLSDAKSITSTSDARIGKISQELAIVATKDKKGWSTLKDVIVGILGVTVGGAIIYG…
PHYPSEUDO_014390-T1 PHYPSEUDO_014390	MLSMLLYCCGVFTTLVVLAAQTEASSSSPFGLQQPRILRDEATSSWPSLLFHFEVMRSSMGIYGQTNFSVFANPVVSADETSVLYDVYATFTDGATVYNYTQVNGVAYLQWMQEASTSTRCLRSELNDFPPINAMISALNEAKPVSSVSAPIQCNSDSLFKVTVNALDFALCASSKSSFEMYGRDMDIVVEYLEARVDIVTPKSDDNCEAEVESSTVTSTGRSLLTGTPLFTQDSRKLETAFSLVGDDDVNDADACSCKSARRPCIFIHGLGVKAEALELEDSLPYWGEIIGDHAPCCTSIKYAHLNTVNYTWINATQQQQVCSRALEVSTSSTKHIIKDTIVVTHSMGSLMLAGAIAHGRCKLDPSSTWVSTAAPMIGSMAPGYAQEICAGDTNIIAE…
PHYPSEUDO_014885-T1 PHYPSEUDO_014885	MKQIGFLLAVPCSLAQLAPPQVLQMASPSTEQAPPTAFKIFFAWCKQQLAQRGWGRLDEAAARYLRTWGLASTSQSSNTGGAIKRLLDAVPHARITKTRLIEAALQGDAPARPSGSYRVVWC
PHYPSEUDO_000585-T1 PHYPSEUDO_000585	MSSTPSPRKPNAGNGSMLRLHPRGPPPLHMSHTNPQPAASAGYPYVPVPHRSRMSPRQVKLQRMEPPPSYTIAIPLRDQVSTSFRHELFQFHQLLRDAIDASHHMQHIDSQRSAVISRDRRLLELLTSDRGDAVLKEFFVQSQRFLRRKHNGDPQSDEEDDGSMLWEVLETFFANLPLVVSEGEAGGATSPKAFFRYIDSLNSLRDLLISLLFKRPARDANDSIEGDSDEESSCGLQSSIGLGFGLNFNVGKDGSSPHSARQPQSSNRSKDRTPFYLHCQHLESELEALRRRVPHRRPRSPGVVAGILGDVGLLQDNTVMLLLDFWGLPHEERLAFFCQIASQANEQDASAILHVFLDNCTTQTFLQIWEALQQSPQFQKMLREAKLQLEPATGDGAAT…
PHYPSEUDO_008432-T1 PHYPSEUDO_008432	MWACAAWMTLINFLVLSALLHARGINCAYVVEYKTDLVGVLKAEYFGDESVRSWWSLWWIRWSFLLEWKRGPGQGEEDICGGNGDINPRCLTAGRWLR
PHYPSEUDO_008394-T1 PHYPSEUDO_008394	MLPLAVSLRRLAGRSAAMALRRAAPVATRASSLRVFAAAPGHAQAAWYSSAPLDFGAEGAAVVELEDGEDVVLEPLPLEKGFVDQKPVEDFDLSEETQRNLRKVGVTHLFPVQTQSFDVMMKGSDIVGRSKTGSGKTLAFALPIIETILANRKASRNPQALVLLPTRELAQQVHDEVQRVAPQLRTVNVVGGVSYTVQENHLRRGVDILVGTPGRIMDLVDKGSLSLEDVDVAVLDEADMMLKFGFQEAVETILGWVPDGGQTVMWSATFPKWVSTMASKFLKEPVNIDLVGENDNQVPATVTHKAINAPRRERIQVLENVLRLHAHDGQTLVFTETKQEADEIANSLPGQDARALHGDLSQGMRTSTMNGFRSGKVKTLVCTDIAARGLDIANVELVV…
PHYPSEUDO_001174-T1 PHYPSEUDO_001174	MSSSSVLAVVLLLPAVCTAAVTSSVSISPLAIVTTSIALLVVAVAATRKLRSHQSTPSTLCVLQRDDVHERLAEKRANLLPVNAAVALNRPLNGLQTGSVSSYDAQCNSYEVTLSSSETVTLQASELQFPKVAGLFVYPVKSCAGVALAEAQLTPKGLLYDREWVIIDGERDKFVTQRRYPKMALIQPKVLPGMDEEATSLVLTAEGVSDLEVPVVHAGEGQLRVVSIWKDKVEAIDQGDAAAKWLDAFMGEDKCRFRLTRVRDGYTRHTKPKYAPGYATNFADAFPFLLALEESLEEFNTTLETPVPMNRFRPNIVLRGSPAFADEHWNCISIDGTHFRNVRPCARCGMPSVNQETGQVHPEREPSRAIVRERNGALLGFTDGKKFEGYFGSNMVVEG…
PHYPSEUDO_014977-T1 PHYPSEUDO_014977	MRVSIALLPFAVVILFASGTCGALSTGKRFLRSGENADVNDGNQEVRGVNFSALEKIILGASDFKMVKAVKEAVKKVGPIKDLDGVLSNSDDMFKQFISWEKQGASPSDVFIKLLATDRAGTKEIQLVSQYALFLDDATVKAT
PHYPSEUDO_013480-T1 PHYPSEUDO_013480	MRLNAILLATAVALLASSDDLVAANTKTGLYAGISNVQDGEVLDKMRVPLGGSKSPDLKQRNTDQEERAAVHLPAILRNGPIHGLFKRIGKFLMKLKATTKWGSRRLRIDGP
PHYPSEUDO_011994-T1 PHYPSEUDO_011994	MMATFKKSLFVSAVAVALAVSVEGYSGAAVTGDLPYEVKRMLRLEAQEVAEEEMASDSECGSLEMAEDSECGSLEMADDSECGSLEMAESGDGSTGGNTGGNMWTQAPTTSTGGDTGGNTWTQAPTTSSGSTGGDTGGNMWTQAPTTASSGDSGGNTWTQAPSTDTGGSTNNWGGGSSTGNTDGSTQGNMGSSKQGNSDGSKQESTQSPASDGSKESSSNTGDSVQQTQGSVGGEADPSKVAGEAEVAGEADSECGSLAMAEDSECGSLEMAEDSECGSLEMAESGDGSTGGNTGGNTWTQAPTTSTGGDTGGNTWTQAPTTSSGSTGGGNTWTQAPSTGSGSTGGGNTWTQAPSTGSGSTGGGNTWTQAPSTSSGSTGGGNTWTQAPSTGSGGGTTET…
PHYPSEUDO_005478-T1 PHYPSEUDO_005478	MKITPHVVPRSLTTEEGDAPAKRYLRKRSTTNGDEEERAFPLASLAKKFGGKLKRLIKYNAWIFTGKKPQDITNPRYHGYWNFFHNRMTPGGKYN
PHYPSEUDO_002082-T1 PHYPSEUDO_002082	MAKTAFRCFLVLFLAYGGIQMVEACIHDSLDHKYVSGTQNYDANHPFVARESNRRLREEDKVEDATSGTSLENTDSIFQPIRMTPYYDNSSLNNLPDASRQVVVKVVEEAIQRIRSALQVVPVSGNLFAKRLCTAIFFTTPPVCHSIAEKELCLDMPIPAEHFAPLRYCDQCKSDGCIDDACLVSPAGQGVPNTDFLIYVRAESTDNCKGDNTLAYASTCQQDQYDRPTFGMVNFCPTKLSTDVSAFERQVSTALHEFTHALGFSSRFFPLMRQEDGTPRTPRDERGNPPTFASGICPNGKKIDYYVEPANSTIKYSTERDHVAAKLITPRVRAFVQDHFNCSTLEGAEIESQDGGCLGSHWEERLFEPEYMTAVDSYRNVFSALTLAFFADSGWYRVN…
PHYPSEUDO_010495-T1 PHYPSEUDO_010495	MRLSLVFALFVVTLLACYNGLTSAETGVQVNAELPDSVDSPISGDITRRNLRDAAAMYDEERGLNFAKKVAGLFKSNPGLSTKVETLQKNPTALKNLEKAAVTQKTSSKLRTWFARLDANSSVTEKFFVIATILLFGIGAYLLWKR
PHYPSEUDO_002780-T1 PHYPSEUDO_002780	MRAHYIVLLAAALVAVTGAAGDDHLGTRLLRTHKSTTSANEEERVNFAGFEIKIGLLDDIIERMNQSPMFKAQVDKRASAQDAYTAFKVDKVADNVFESAQWKEWAEYVRLMAKNKNEVPDENLAAGMSAVLTSAGLSNLLANTAKNDKTRDIVSKLEAAQLSRWLNGGYTPDAIFNTLALEKADDIFGTAPFATWTKFLTQYNKKHPKKMVSELDVLTSSYGEQKFIKMLSSADKSHPDVSQKLRDELVKGWMDDVMHPSSLFTRLKLHEAGDDLLTSPLLTTWVQYMQAFNEKYPKFKTTMIQTFTKSYDDQQIAVMIQAAKKSTNGRMVDFATNLQTAQFKQWMADKKTPTEMLSVLKLTSQTFTDNPAADIWRAYNKAYVKKFPSGEFAFQP
PHYPSEUDO_002914-T1 PHYPSEUDO_002914	MAPIWRTVSVVATLLALSDAISDNEATDSRVTFTDSALMLRLINTNYENGGGSSGTRFLRKSDDDELADFGTEEDDSPEPADNKEKAAIPGLIKGLAGQIPTALCNFFVRLLTQTNKP
PHYPSEUDO_008077-T1 PHYPSEUDO_008077	MRLRFVVLLGALFASVSEISLATDLGVPTTGFLARSPATGEHNEPAARLLRAGYTPEKDDEERTFSIKAMPGVEKISSLVNKQQFAWWLRNGEKADDVFTKLKLNKAGDSILNNPKLAAWVKYVDAYNVKHPEKKTSTIPTLAKQYGDDVLATMLQTAKYEEGTRTIASKLQTEQMSIWKREGISTDAVFKTFKLDEEAANLLANPGFSIWTRYLGEFNPGSKTTIFDSLQAHLTETTLSRLLITAKKAPGTERLATSLQNKQLETWLTRGESPNAVFKLLMLDKVPDNVFASPQFKTWLNYATALRRKNPGAETKPVIDTLTAHYTDIGLSRMINAAKETSGTTNMAAYMEKALLGKWATDGKTPAYASNLLWASAADKKSLEAAYLEKLVVQSTKRL…
PHYPSEUDO_003935-T1 PHYPSEUDO_003935	MRFAFTLAFLVATFLSSCTSFTGAEGFELANQDVPAHDTEAIDLTDIVRRLRGRHKLQDEERMLPANHGALLRLAKSNSLNSVPSSKILDAVKAHKPLPKWVKALLVVGGLASVGGSIYAIIKAVQNK
PHYPSEUDO_007260-T1 PHYPSEUDO_007260	MKPIDATTHEYARITVGVSAPGRMQIHPMALALGVVGVFVLVFLVAASSYQKQQVQVMARKLLRKKRKSVAEEDRGGAGGVHPTSDLPGFARQAAESGNTRVVKRWVHSTDRNVDARSAENLAALHYAVRGGHNECTRLLLTANADPNAADERSITPLHLAALGGHALCVKLLLDHHADPFREDVDHHTPLYIAEQSGNIGCARLLQRAMAKAAVQDDASVTLRAGASTARVDNAV
PHYPSEUDO_008583-T1 PHYPSEUDO_008583	MEQRSPARSSAAGTRLLLPLLLLKLQHKTAQLMTRKQIRRHTHTHTGSTIPVDTGRHCKGHNKEKEEPTGAWLAGQRVPWRPRPPNKPSGIRCARKLRVHRRTQRWSQKSYNKSHSVTAMKANPLGGSSMAKGIVLEKIGIEAKQPNSAIRKSCRVQLIKNSKKIAAFVPRDGCLNYVDENDEVLISGFGRRGHAVGDIPGVRFKVVKVSGVSLLALYKEKKEKPRS
PHYPSEUDO_008434-T1 PHYPSEUDO_008434	MRAYITPLVAVVALFASSGVASAVTASTPVKLAQLYPGSTNNVQTENNGARFLRKRVEAESDDLSSEERGGLADVAKKAKQYLTGETRLAKLFTKTDDQLFLKKIGPDDLTNAANRLEKRGWSKETVEEFKAIAARYSDYWYRNLPDPV
PHYPSEUDO_001282-T1 PHYPSEUDO_001282	MKAVSTLVLLTVALQCAYSAAQLDFVRSNSHRTVGFSTITNPTTAPASIHNGVAEIPENLPGSGAAARRLRDGSATGTVVIVGRNGGGHQPLRNGEPAQ
PHYPSEUDO_000720-T1 PHYPSEUDO_000720	MGMTRNLVLLALLAASVAATTQASLAMMSKLRGFQKAPLVQQQQQQGHPLNALATGADKALVSYRRLGTDSTEADASAKANEVGASVREAIRQLRGGNDKFYHDLITAVKIWMCEQDVEKNSIHFVTCSADNAYKDDNGDAVRVTVATDTDDETVQAYAQDQCEVSPNCYWAEIVDGDTSRAKVYAYPESTMDSSAADAKIKEWATGVIGFVIPGIVLGVLSLLTMVFFLICRCCCNRCGGRFPREEGYRCMQKFLPLLFFLLFAIGVIGVSAAAFLYRGTMLTAVDDLFNATSGTLENGSAWIVDIKTPLVEIAATVVDSADNIKVKLDGTDFIDTGLSDITTSLDNIAADCTNRTIPKGCVVDTSTASNPNNKNVDKDGKMCVPCSSCNKIGEKAGA…
PHYPSEUDO_010612-T1 PHYPSEUDO_010612	MSVLSKVSVATSVGALVATVLAIRENGRQTAAKDPSTRPRKAEPKAAVNADFVRRFLRLFRVIVPGPFTAEVGFAALVAVLLAAKTSLDVAVLHLFTSIERAIVSRSQRGLVRHLRRFLAIMLPMACVNCLLKYSRSELRLRFRTRLTKHLYAQYLAGFVYYKLANLNDNRVPDADQVLTVDVERFSNSVTELYVNLAKPLLDIAIYAARLTSSVGVQAPAIMLSYLVTSGVFLTWLRQPMGRFTIAEQQAEGAFRFLNARLITHSEEIAFYNGNAREKSILDGSFHRLIDRIRAGQQFRIAVSAFDSVVAKYLAIVVGYYVVSKPFMDISNARLAALTYAERMEDYFRSGKMMINLAEATGRLVLSGRELTRLASFTTRVTDMMDALTDLDRGHFERF…
PHYPSEUDO_000760-T1 PHYPSEUDO_000760	MSCIAATGAHSSNPRIALRSIERFGIAVDDVAVKCAHVFRISGDIDQLLQFLPTAVMRAFNRHPRLRALVVKDAEFTAEIQPQISLDDVAAKRLLRVRELFDSDEDVAAWTNWGAFVQEETHVPFDRFSQFMFYLTVWVNKADSSARFFLFSDHIVSDGDSGMVVVNDILEDVALLSIEADKPVKELPLRPSLYEMWFAKPLWLKPVAKTIVALFGRAGFLEATKSFKPVLPPRGDQQDFTVPLVRNSTSGLFAEGDPSNMRSALGRCKDERVTFGGALIPIVLLAFYNARKATSSSKGDEEPFKLAADMCFNMRQRVPEPAQERQVGLYVAVTTLQWLMKEGVDMRSTKFWDLARQAKQQVCSQSQNLLEMALPLFMMDRKLNPKELGSFLKDHRVAN…
PHYPSEUDO_005832-T1 PHYPSEUDO_005832	MTSRLLSTRTRRSLAALALLSGGAYAADDAIANIVSRSLRVFATGGQVVWDYRLHFKGTERDDPDYRHKLQSLNQRIAQRLLHLCFQNGGIYTKLGQQLATFNHGLPKEYTETLAQLQDQAKPVSFDKVKQTLEAEMGRPWHEIFNEFDQTPIAAASLAQVHHAVDHEGRELAVKVQYPHLEKQMKADIRVIRWAFQLTEYYFPTVQIQWMFPEFQRALLSELDFENEKNNSRRIAVCLKHNSDVYVPIVYDDLSTKRMMSMEFIDAPKISQIDAIRELGLDPPKVARVLCEVFSEMVFSHGFIHCDPHAGNIFLRRNPDPQAKRKEQLVLLDHGLYRELDGEFRKTYCDLWRAMLMRDSALLEDCGRRLNVGELAKYLPLLFTYRTINHKGRLDASMC…
PHYPSEUDO_013114-T1 PHYPSEUDO_013114	MQYRTVKAQENLFKSLSYKVDVVKEQLRVNQAHQRLQEEQALHVMINELFSSKPTSLEHAAYLEKRREGLLRRLDALGEKSSQPPPTPAGVMPPPSQQDATPTVNEDSTPPSPSTKQQDATPPIKADSAPPSPSNPSPLSSVLPTPENACPSSPVILDSSTTSFTNVSSSFSPTPSSMTTASFPPLTQPSQAHESITGLRVLDV
PHYPSEUDO_012823-T1 PHYPSEUDO_012823	MYFCSHQHLFQDQTGRRRLHQTVTKCKIRSFTLLEARELRRKGGPADTKRFSADPYVKLAVGTNPLSALEKRSKTLKKSGTPVIFLEEVVSFDLTDPVALVTDGDLPIKIEVFDENLLSDELLGEVMFSALRFFDGEPHREVLSLSLPATPGAPCGEIEIEVKLEQVRVGMLSIVLMEGRNLKSMELIGKQDPYCQLSIGKFTKRGKTVERGGRNPYFGEEELLFWFGDDLWTQQMTLRVFDQDIGSDDLIGDANFSVLHFMAHGGAQEHAIQLRNKGSPAGEVLTRIEFLPAGELTVTCHAAKQLRSVDAIGRQDPYVKLTLDGRAVQMVKKTKTDMDGGGEPEWGGEIFRFDVVDQYNLQVEVWDEDSVGADDLIGAASLSLLPIFRYGYADDWLKL…
PHYPSEUDO_015056-T1 PHYPSEUDO_015056	MKSSSKFTNALVSVEAAWVCAADVDVQREEEERVGALARLRKQSVKDKYELATRATRLDQELQEQQLQWKKKTEMRRLRQLPIDERGLADESSSNNNRKKGSIYAMENLRLAMLMKDTKLRQRVKRKKVRPRIVQDMLTLERRYSEAARKLQKWWRAHLNCRFWQMYLKQVKAVVQIQRLARGYLTRRWVRIWHANRSIRVTRLQALFRGYYIRCKVLPTWKRWEHLNAAKIQSITRVYFAQKLCRRYKREVAALHIQSVWRGFFSRKRSDIIWLEARATNLQRLVRGTLARKQTRRRAARLESGAIQIQRMFRGMRARMEINALLRDRETINRVEFMAVLETEEEWHRVQRDKLQARLNRKQLQQRVAQLEYEYYSKHEEIQDMESIYLDMQTQRMRV…
PHYPSEUDO_010989-T1 PHYPSEUDO_010989	MVMLVRSIAVGAAVAAASTVLVQAAPLEFNPYTPVELNTPLTASHPAYGAKPNADCVKPVIPVDPNEEHARSMTVDKDVMNRKLREMEGSSGSDVDDLASHFGEQVEVSFTTLKEQFSRATGPKTPWPGSYWPTFQDGINHAWKSGEVCPSEKYATAYEIDATDLKNKISASNGVDSRVGGKSCSTKADCNDGGECGKREGATTGFCIPSWYGICHAWAPAALLEEEPKCNVEFNSVTFHVMDIKALLTEVYDGASIDTVFTGSRFNGQDDPATVDQYGRYTEPTRRDMGAGFFHIAMTNIMGKHQTSFVIDVAADSEVWNQPVWSYDVQTMEIVDTAETCNKYFGTASYPFNTEMAHLAYVKTTVSWAVEAYIDGALVSTGKMGHYAVSNDYEYLLEL…
PHYPSEUDO_001505-T1 PHYPSEUDO_001505	MAVTMATATTRATRRTATRTTRRTATRATASATLVTALAMSRLRRVLEVTVARRSLPLCLRTLRTLSAASQWRRRTRRRRRRSRRRRASRTPRTSRRAS
PHYPSEUDO_003545-T1 PHYPSEUDO_003545	MRLTYILAVVIAATLHASGTALSANKGGNAVIENGASPDTIDSTYAGGERLLRRVEKNAAHEDAAEDEERLFKGLKKYLNYIPSKLKDRLEVSKAKEQLKTSRLRHEKLKEQGLTPLT
PHYPSEUDO_000353-T1 PHYPSEUDO_000353	MSPRHGTRNSLMWLLACVCCFALGLLSSYANTFSLASFQQKAQQVQTHWLRARPSTWQGANASAAAAAVSTQGDDYARGVILCLHNGIVAMGVSLIRELRCLGNTELIQVYHCFPGEMSAESRALLTRNDSRVQIVDVCTEILAKKGPENLFLGNVKTAKAFQNYWIKPLALYHTKLKEVILVDGDAVILRDPAVLRLMSGYQRTGTTFFRDRVAKMNRFLNKKTDDGKPYIRYLIDSFPYEKLGLKGPEPSEQLQKTFSWRGDTGHEMDSSMVLVDKTRAGKAMAVLKELIFNTRFHLQFSWGDKEAFWLAYELAHEEYFFSPWGLSLLESVPNNDLAHPNTMCGSMAHFLPTENETDTSELLYVNGKALLEPFPSGVEKTVKGKRSRMFNLNPTHLT…
PHYPSEUDO_005416-T1 PHYPSEUDO_005416	MSASRRPAAEDALLLTVVQLVAREGLHARGIELAHVSRAIDGFVNELPSVWSLANAYAKTRSLRCMQFVAPKALQPSYRTWVVNNVVEMTLRHGDVEALKWVAERYAPESSLTKAAVVAAAEGRLDVLQWLYQRHYSRVHWGGAEWCEAVRAGHKHVVEWLDCHVKPHVEAAPRLMLDAARAGDLQLVQSLHKNYELPVVNALVEAQKSCQWGVAMWILMSGEVEDPHVDMDLVAADGDVDFLRWLHRWLQQHRTEGCDPTALSRAVAGGHLDVAMFLRRERGLACSFRRDEILLRGLRLEMVQWLVTTCREELEQGVQLQVARPDWHFNDRMRDQDMQIVSQDDSNVVWKWSPRR
PHYPSEUDO_007826-T1 PHYPSEUDO_007826	MRFFLLAAVAAVAFVSSSNAAGAETLHAVNSARGVNDDGTGFARSLRSYTSDDAEERAIGEVLAVENRALASVKYRSWYKAKVTPTQVKTVLGVTQKELNKTAKELQQLYLGYYSYYTAMKRREAKKKKLKSQVKM
PHYPSEUDO_006741-T1 PHYPSEUDO_006741	MPQRGPRFGRRGLVAAALAFWCCKQCCARRSVTRLRPEARSLRVCQPNCKCKHVPASACLTGNPLPLQSAAGRSPGPAGRAESGTPHNARQTDALPANPRDDKRPSPAGSALQRWARNAARRWRRQALDALGAASIASVAGWQELPDLRG
PHYPSEUDO_000156-T1 PHYPSEUDO_000156	MNRGVRRRLLALGVWPALLDAADHVFWKLQLFCVALLHLLFSSDKHWLSSSSSSSYTASSPSSADADSTVLLVEPQAAVVTKRKRVLFVRHAESEWNVVFNRGLNPRALVRLLRAVGREWLLLPSGDSVFLDSPLSRRGRFQAQSLQDVVCEAALCSLGSTGDDARQALAGAGKTPPHRHSPHQTEEGALLRYLGCSLPGSVVVASNLRRTIDTARIASASRLEAPGEKIHVLSCLQEIGRNVDTLAINQPHAIHPHEVLVQAPRGEKRHDELFNVVESHGNKAVLGSGRDRLLTFAHWVFKQQKDVVVVYGHSLWFRAFCREFFPRDVHHEAKSAKMGNCGVVTFVLEELSRGGGEAAQYSIQPESFHHLI
PHYPSEUDO_006023-T1 PHYPSEUDO_006023	MRYGHLLVLFMAAFTACCAALPNIEDTGQEIGETTTTSAVIQRNLKGSETATEDSDEERAVSPGNVGKLKNVFQTVKTKTAVINALKKVPTKISAKDVEIARQFVTNIQEKTKINKKAIAITLLVFLLVTGGSVALANYTRSH
PHYPSEUDO_006578-T1 PHYPSEUDO_006578	MRLAFLLAVAAVTLLSSGEAVSAVANTDESQVSTMTSPGQLLSAAVGHNDGKRSLRVHKVDNEERRYNVEKFNRLMNSQSYRNHRFGNWVNKGYTDRHVHNLLKVDSNPSYRRIFQYYQNYLQNFAPRLVSK
PHYPSEUDO_007871-T1 PHYPSEUDO_007871	MRLCYIVVATALAFIASRSGTLAMTAESRTSLVRAPGAVGGGRLLRVTTTTEERDVFSQMAEEVSKWVTTTTLLNLGKTDDEVKKILGLEKLSGQTLKTHPKFQVFEEFVSKFRERKVNELLNKDTTTDEVWRLLNLDDLSKKLTTDQLKETDALKFYVQYVNKLDDDIAKFKRADFEPDNSSPQELAVKIHIWAKAKRPPDYVLEIMGKNALKGSENHKYYKEYLQLIKGSKQIVDF
PHYPSEUDO_014420-T1 PHYPSEUDO_014420	MAQYYVVLLTVVALLASFDAASAVPDAKQLAMPKAAALSRMLSSDQQVARRFLRVSKAGGESDATADSEERAMGNEFAHALNHFDGVAKSGAKQYYDFSFSKWFSQLRKKITAKLRGRSRTREDDAGIHHLAIKNHANYDDSSSEHRTAKTF
PHYPSEUDO_012092-T1 PHYPSEUDO_012092	MRVSYVLLVAAATLFASCHVASAAIESGRADLSQVASKISIQSAGVVGNGNPTTRRLRTGDDGEDRAFEALKSLLPLNKIVGKDGKTFSGNFVKSLLKSESTRETTFQYWAKAEIDGNALREMLGNMNKNGRVELLNRYTAYIGPRNGVVHHRPGPIG
PHYPSEUDO_000884-T1 PHYPSEUDO_000884	MFENDSKRDFFLDDSEETFQMALVAPPRLPNFAGPSLSFTTASHSRPSFLQFAICLQARKSSTTQVKPEKMRISYVLLVAAATLLASGNALSTETEKRSLRSYKAAADQEEEERGISWIENMGLPEMFKKMHKLPNHQRAIFASWMNGMQSVDDAVVFMKGQGLSGNTLEHFKDAYAAYRRSNS
PHYPSEUDO_003349-T1 PHYPSEUDO_003349	MKVTKVIVALAALCVALLTPVTGSAGPADVSGDSPARKLRQESAQFADPPSQTGVKKDSTNPLRRRDQALVSAHRVYDPVSGLACWLVGECVACPESERDESFCRETGYRQELDCPRPKDPKDEALLTKPEDERETRFKACSPADTARPGVVVVKFEAVMSVLLAVSVVLLRRERGKHMSSFDLRKDPRQRTGLLGGGASSDKASD
PHYPSEUDO_002098-T1 PHYPSEUDO_002098	MASSHEVPGLSFMAPPHAPQIPVEAATSCSALPNDGQSITKVSDSGNAPVPIKPKKKRSHTTPTRDRERRELLALRVQSVELEKQLQQARGHLAAVRKKRQEKMASSNSRIVSTVPAWRHIARRHLRARQAAESENRRLREQLADHIQWGNTLQAKMDQRGGRRDENSARAVATAAALGTVANPLLLAEDEEGITDLELELDATDRAELEMLASGLDSAFTRVDGVFKEHTVSEAPLGAMSGNRKTLDGAVGDLNIGMSTVELRDTRVIPFDFKLAIDAAWNAWVLWHLGGSCRKSVSAHRSCSYPDVSRPEHTFAVKFRLQMPASILPPGAGPTFLDLKLVLRRYVEQSRLVLIWRGLSAGENDLEGLFTDETGWVVIEQMDPFQQGEAGTISSAART…
PHYPSEUDO_006745-T1 PHYPSEUDO_006745	MDDITAAILTVVIGASVSAAVVAADKRGLRQPPKATMTFPTRMLETALRTKGTGWFHKKLRCDKASFLRIYELMYAAWGHEPGPNCKHQVIKRVALTMQYLAQGGTMDQVATALSVSSDANG
PHYPSEUDO_005963-T1 PHYPSEUDO_005963	MRSIFYVALALAVVARSTVVAAFANADESQLLSKTFPDGAADAVISSDSRKRFLRVTDPDLAVDDEERGGQKYGSMTAIIAKLEEQNMKHVAKILSGFEAKHYDAKLMKAVQDGKISKNEMGAVKALLGI
PHYPSEUDO_011158-T1 PHYPSEUDO_011158	MRAYFVVVLVVATLVARPGALDSRRATGIMSPDTPQWSTAQEDGLPTKRHLRKKELEDESEEERVIESQFSSVTKLLEKLPSIERKGLLDEFKKLSPAYQAGFLKRLESLNRQDIIDTTGKVPYFVKKFPDSWAGRILQYNAWIWKSRTPEWVEKRYPAFAKGYDLFYNNRMTGGYKYA
PHYPSEUDO_011133-T1 PHYPSEUDO_011133	MDLYGRPAPRRTSSPAVAFLNERPKSLSFSSGLKPPGVARGRSEDEIPHIILPDHPTGSSNQLQPQQQTQLRPPLLNQRPASSRFLNRPQSSSGVRRAESFKVSHEPKQRPRTARDGVRTLPATAPTLEKSSCFTQDTDAATGPEVDSPEGPSDSSPILDEQYVQQLKADILHLHNVHRQLEKEASENDNNGDRGSRRTAASTVQTPNHVKNLLLHRDTKAYLGWGSQRNMDLQQDLGSSSTSIQTQVLRYNYSSDPAQLAAAKIGLEALLTETLVSLMEFCLAHESCSGGTGSSGAGSGSFDENDNAFKMKLVRSPPLTRQHGDAPLLRFANGCGTSPASIYAGGMLCVLQQTEVWKRTLLACTGEKKILVKVIADKDAQLSQLTEQLGFFKDALARR…
PHYPSEUDO_005906-T1 PHYPSEUDO_005906	MRVSCALLIATVTLLSSFDETSATTDRFLRTQQATDTTNAGVEDEERASGGLKNLLNLAKLKKGTNDFAKADLDKMLANPAVKLEMFGRWHKYSTNKLLAKLDMSKTDNIPYAGMLLEYLNTYRVGPEQRRKYSSRLAAGSGGVVVLLLVLESSRSLCRTPAETVKLLIQMHRTLCTTLVQYAARGFKPKFPKWTLRFELVRGVMHDAASMFGDRIVDATQAPVFRWHSELFGSFMGWFALRQHGWSLAPVHFNGLEHLWLKSSSAASKTDVHERVVVLFYHGGGYAVLSPRMYIPFCCNLLSAIKHELTSQSSGEGVDVDVFIANYHKLPEHPYPAPAEDAVAVYEYLLQHEKLQPSQIILVGDSAGGGLVLSTLLRVKATGKPNLPLPLAAIVACPL…
PHYPSEUDO_012516-T1 PHYPSEUDO_012516	MKKSRMSIDDIHAMVGSIRANVVNMRVTNIYDVQGQGESGAAKTYILKLHQPPFPKVFLLLESGVRFHTSKYARDAKAGSALPSQFTMKLRKHLRGKRLSALTQLEGDRVVDLTFGQDALQCHLILELYASGNIILTDGDYRILSLLRTHRFDENVKMAVKQEYPVQFLGDQEKQRGIQTTSQLTQFVERWFEEQEARAAIALPTGKTQKKKKAQTMKQLLLVKESTFGGLGPVIIEHCLVRAGISPTLKIKNAAEFTALGEDKLAALLAEIQEGWELLQRLQHEQTSVNGPVPIQNDDAAEAGDSDDEAATPAAKDTSAASQKCGFIILKDSADENAPEQFEEFTPFLYAQHLQAHKKVKSFATFDEAVDEYFSRSEAETAEVAKQSAQLAAENKLAK…
PHYBOEH_004593-T1 PHYBOEH_004593	MRLSYLILVSVAALIGSCSGIAAATPAVDSHKLARLADTKPSPRFLRTSKIEDDDEERAFLGFGKVKVKDDFSVKRLNKMLSKETYKNTKFVKWKGDDLSPGAVYTKLNLKDNPHFETLYHQYFQFRNPGL
PHYBOEH_009088-T1 PHYBOEH_009088	MRTSFFLIGIATALLARVDSVFAVSGEDHAALSTLTSVDSNSAVHGNRDGNRFLRTTETVEDEEDEEDEEVEDDSDDDTEDEERNVLAKFATLDDMIRAASYKQFDDVAEKVAGVKGTKNMMANLDDNIEKTLLHIAADKVTPKILDEQLNVAAKIKGVPKDKLTFVPEYLLSQAYKQLWVKRGYKLYE
PHYBOEH_008996-T1 PHYBOEH_008996	MRLVYVAIMAVVTVLAGIDTTSAISDPKLIEISTINSPTFSTGPNDSTKRSLRGDDEVHVERRLLPLDTLLKFERLMDKNVTPLTFYNKLGLQHLGQKMFTNPKLDIYKAYVKYYHKMSLLKSPA
PHYBOEH_011957-T1 PHYBOEH_011957	MRLTNFALVTATVVLASSGTASAATDLVGTKLSSMVTPGAARSIGAAHGDKRFLRLRTTDDDNDEEEEEGDDDDDITGVDDEERGVPQKWKNQFIKWHRRDETSTDVYARYLLEPVVREAYKYGKIAQLDKNVKYQKWAAYVSWLKKHGYE
PHYBOEH_008599-T1 PHYBOEH_008599	MVSPDPAQAINRVETSSTRSLRGADTTIDNTDDEQRIVNPVTALKDRLDFRKWSKDGKTAEDIYQEKGINFLSFKAYVTRDYGALKKHPDYKKYLNFDEFLKKKELKKIKKMNKKKNKKKNTES
PHYBOEH_004995-T1 PHYBOEH_004995	MRLQYFLLVAVTTFLASAAAVAAGTTTVSTTTSTNRVAPVRLLDDAEANDGNTKRFLRRSNEDQEERANLGGITKWVKGFTTKEGRARRAELKRNHKTLDNMFAEGMLGPSLLELMKDKNMISSKKFTEYMKKLDAQ
PHYBOEH_006338-T1 PHYBOEH_006338	MVSIVQPSITLLLLTTAASVDASNAANVRQLRSETPVATYNQPAEYVPAMLARVNKERAAKGLPKVCTNNKLQAAAQRHVKDQSTTDYVSDTGRDGSTVGKRVTEAGYVWKTVAENVETEYRDVNSVVNWWMKNPVNCEKVLGNYAMVGTAYAFNKDSYYKHYWVQVYATGSTEECDADATSTANSPEQIVASEARAIVSVEQSAPNTPVLTKTQGEKPTGEDCD
PHYBOEH_003160-T1 PHYBOEH_003160	MLVSYILLVIAATFLANSGAISEEVMSVDDVKVKVASSNALDATQSEVASHRLLRTHKKLDVEEEERGINKAKMLIDEDHKFYIFRKWYGADLSSMWAYDKLKIARGGKYEAYRTLYNQYAAYRRARNS
PHYBOEH_001662-T1 PHYBOEH_001662	MAVSKLPALVLYLAATFTALVTLSTTHESGLRWFEQQRNLREQSTKWPSLSLNFTIKREPMQVYGQSAFVMLANPVVSDDVKVLYDAFATFSDDAAHYNYTLMNGISYISRTSVNQSIVSTRCLDSDVLPPINSIAAAINEAVEISSTPTECSEGKLFQVSVGGTSFALCYSGSADFTLHGNDMDIDVEFLTNRVNILEPTVDANTAHQCRQVAVSNSVTPTGAVILKGEPNGSGVTRKLKAEIGFSSLFGWDDSDSSNGSAKMPEAQDEFPEYWGNLTGHTPCCSSVKYSHLDTVNNTWYSAAQQEKVCARAAEVSETSTASTISDTIIITHSMGGLMMAGAIANERCSLAESTTWVSLGSPMGGSMGSDFTQDSCDEDASVLMEIVGDITGRCPATV…
PHYBOEH_004507-T1 PHYBOEH_004507	MRACYLFLAIVATVLTSADATVSVTADSKQNKIVKAVSSPDTAPSTFSLTDRDNNSLRNRALRGTDTDDLNDLGSLDDLDDDSDESKEERVGGTSIVKSIHNIKDYQDAKMLRQIAKGNHPEHIFTKFGIPYQVVNGYRVYPNYNTEYQRYLKWLKYHQEK
PHYBOEH_008912-T1 PHYBOEH_008912	MVAPYKSLILSAVAVALASVVVSAEGYDAAVTTNGAKRMLRLEATEAFEADMADDSECGSLEMAEDDSECGSLEMAEDDECGSLDMAEDDSECGSLEMAESGDGQQDNGGDNNGGGDNTWNTGGSTNTGGGSNTGGGNTWNTGGSTNTGGSTNNGGDNGGDNKEGSTNNGGDNNSGDNGGDNNGDDNNGDDNKGGSATTGGSGNTWNTGGSTNTWNNGGSTNNWNAGSSTNTWNNGGSTNNWGGGSNTENKDENKDENKDENKDQSQDQNQDQNQDQNQDQNQDQNQDQNQDQNQDQNQDQNQDQNQDQNQDQNQDENKDDNKESDNNGESDVTQQEVQSDSDINFSAIKGQDPSTAGTVAPK
PHYBOEH_006351-T1 PHYBOEH_006351	MAPTAAAVAASTAAAASAAARVAMERAPPGALACQRDSSLRSLRTAVRSCQELVVPATKKSKAQRFYEVELQDTVLFPEGGGQPCDTGTIDGVPVDQVYVKDGRCFHRVPAKEGEAAPFVEGQAPVVASVNWGRRFDHMQQHSAQHLFSAIAERHGYDTTTWSLGEERCNVELVPLVAKSVEAEIVLTGKNAKSGKEKNVIPADVLQLIEAEVNETIVRGLAMTPSFAKPGSEEWNKIAAKFEPGQMPEAMRIVTIDGLDVNPCCGTHVQNTAQLQSLRILSTEFARGATRVWFVAGDRVNREFSRMLKNEHVMTKLLSTAPDEHAARVEKLQQFQKSATKELKSLQKELAASIARDLIARASEGVVTYHREEGDLGFLQTLLGLLGDAKDKSVFLLTA…
PHYBOEH_005411-T1 PHYBOEH_005411	MRLSLMLLFATVVVTYVVSCEATVESDQAKFSMTASPDLVRSLENDDTAGRRFLREHNHNKYQEESEPEERGGGIPGVSGLKNLVESSKEASRRSKVRSAAEAALKDSGKFDDMYAKYGEKYTLTQLRKYLDIDNDKKFANIYNSIVFKREIQ
PHYBOEH_005557-T1 PHYBOEH_005557	MRLSHVLVVIAATLLLTSEAISAANSNPATASEVASPGGTSQRLLRIHHMVYEDDEERALTPAKMKRMKKAGMTKEDYASELGISDEIARLLSGGTGLLKFLESDKYDKYKTYMNYLIEARKKNK
PHYBOEH_003398-T1 PHYBOEH_003398	MAMRLSCVLLVASVALFATGNALPASTNSDQTAVAKAGVAKDNRFLRSADTVPDDNDNSEEQDDAGEDEDQDDADEDDSSEDEDEERMLNLSVLLGLKTADEAAAQAKAAAIKADNIAFQEKLVKSLSFRKSTFTRWRTSDNRFPDEIARYMERYKNDPRFKKIAEEYDDFFKNFKAT
PHYBOEH_009728-T1 PHYBOEH_009728	MRISYALLMAAATLLASTDASTAAVGLTKLSEGANLIQSVDAAPIAGADKRHLRSQKAYDNVDSDDTLDALDDLDIDEIDADEEERGKALFGTKVFDKALKNDEKMNKYIDRLMANHVNLARLAEKLDLDPKATSAWTHKYNNIYLRLAAKRVANGLNN
PHYBOEH_002558-T1 PHYBOEH_002558	MRVSCFLLFATGALFLSGDVASATSSEQTRLMKPPPSDDVLPTRSLFSGEANKRALRIRNVAGGYDTAPEAEEERGFFSLSKFPSVKKIMKKMDLEEDDAIVVHSIAKGDSPQTTLTKMGVNPSFVTADGQVVYSKHDPVYQKYRRWAAWLQENYNL
PHYBOEH_002355-T1 PHYBOEH_002355	MRTVFYVAVAVAVLARSSVVAAFANADESKLLSKATPDFTADTVISSDSRKRFLRVTDPEDDGLVAADEERVKFASMKQIIAKLEEDDMKHVAKILEDFQVSQAKSALKAARERVTWGNGDKLVPVAFGIKKLLVQCVIVDDLVLLDDITESIEQFEDYVQSVDVASMNKL
PHYBOEH_007386-T1 PHYBOEH_007386	MRLTNLLLVATATLLASCEAVSSATAARQTKLSMVASTEDAQAKNDIAADTRFLRTTKTEDYDEDDDDEGDEDDESDEAEDEERGLLDAYVTRHGQAWVDKWVAKANTRAEAGKSPGNIKDKYIGFDGGWRSETARDKYNLFNAAWLQRHKGGI
PHYBOEH_006446-T1 PHYBOEH_006446	MRLHYFFLVAVIVLLSATASADPNQAEIAKVGNLPRLLAAAHGADNKNKLRRVEVTTGEDNEERAISIGGLGKALNKATSKIKNSKAVSKVRYEIWLKKGETPKTMFKKLGMSGLTPAQQSSHPNFKHYLAFSALWRKKKGLGGR
PHYBOEH_004001-T1 PHYBOEH_004001	MFVMINATDNPWMVALLLFVQVVMPLLQSNAADNEGASLALNVAILFMLGLSVMTFWKAARFCRVLYQLRGRHPEMGWVAFFREAYTQVSAAAAQRETNANNRAAQEEARSETFNRTLRTIQVMPTEEFKSPDELQETSISELKQRLERRDVPFAGCVERRELVDLLVKYRGGPSNNDTCCICCEEYQSGDVLRLLRKCKHEFHLECLDKWAFTSVNSQRAPSCPLCNQGLE
PHYBOEH_006273-T1 PHYBOEH_006273	MRLANFTIAAAAAIIASCEAVSAVTDSTQTKLSTMVSTDTVKANEANHIGKRHLRTIEEVDDDDDDNDDLDSDDEERMFKASSFKLLAPEADVVAAAAARAPNLLNRAQKDVQVALGNIPGGVKRVVGWIDEGKTAKAVKNDMIARKVPKDSDEWRSMLQYLAVELLGKFPATK
PHYBOEH_012010-T1 PHYBOEH_012010	MRLNLFVLAIATTLLGAVAASADFKTLKMVSDDSPFAGQGDKHFLRRMEANNEDDDSTKLSADNEERAVPAGLSKLGSSISSNAEKLKFQFWKWIGITPGHIYEKYGFVKMGVKALKNPKYKMWQRFVDWTEKNSAKRITAN
PHYBOEH_001157-T1 PHYBOEH_001157	MATPGKRLLRSRREYDDTDSGDDFDDLDDDKIDADDEERGKALFGTKVFDKALKNDEKMNKYIDRLMANHVNLARLAKKLDLDPKATSAWTHKYNNIYLRLAAKRVANGLNN
PHYBOEH_008696-T1 PHYBOEH_008696	MRLSHVLVAIASVVLISNSTATDSKQVKISSPDLVQSIDVIHGSKRLLRSDDDEYYFDNGDSEALEEEERGVNLKPLTEAKMWTMKGDGMSAKAYAKKMGIYDTMKEIERTGKGWTAFQGTHRFQKYIKYFNFLKENK
PHYBOEH_005862-T1 PHYBOEH_005862	MRTFYALLIITTTLCVSSDAALAITSLKEEKFASSNTLLWNQPTPAGESGLVARRSLRAHDADKEDNIAPAEAGHEEERGILPKPAELMKKLDLDDIMEATIVRSIMKGHAPAKTLDKMGVKPSFVTAEGQRAYSKYDKGYQTYRGWVRWVEDNADWLVKELKA
PHYBOEH_009405-T1 PHYBOEH_009405	MRVTNFLLLTTSVLLACYEGVSATTGSTQATLSTKISPNALQSIDAVHDGKRVLRTTKREEVDDGDVDDDSNDEERMIRPSSFKLLAPEAEVVAAAAARAPNLLSKPEKNVEAALAKIPGGMERVIGWKTNEMTAKAVKEDLIVRGFSKTSDEWKSYKQYLAIELLAKFPATK
PHYBOEH_008990-T1 PHYBOEH_008990	MRFHVVLLTAFLLLALVTVKDFARAKTTAVGLPKTRSILSTVATDDGVNATRRLRSANNIETEDDVGSALESTDAEDRGIFSSIGSKLTKAKEKLKMSAKWRSWAIKGEKDDYVKKALGLEGLSGTALTSHKNYKYFQKFTYKKEGRQLDRWIYDDVPTYNVWKKLGLDNVPREQISKTPQYKTYVRYVNKYADDYLWYPEKHSIKFIGSPLEKTAKAEIWAKGRRSKSFVKKMLGLKDMQKKQRQNDPDYEYYKHYLSIVGKRG
PHYBOEH_006904-T1 PHYBOEH_006904	MGFSHFALVVVVTLLVSCETLSESIHSDQAKLSTATSSVFPSSSTAANPGRRFLRADKIPDQDADFSAEGTHQTLDDDTTEERLFSSLSAFSKKVATSMKNKAVGRSVNIKLFAAAEKSPVAVKNVLGLGKLSTSAAKAHPNYKYYEEVAEIQLAKWLNFDLSTGDVWRKFGLDKMPLATAEKSIDYGFYQQYVKLFDAELIREAKLRSGWRYSDEEFAKIFRAAS
PHYBOEH_003443-T1 PHYBOEH_003443	MHLNYILLLVSLLLACCDSAAFGQTKISKDGGSSFIQVSDSVPSTPTGGRYLLTDTTDEEAETAEGEERGLLNAAQQLKHRTKLITDGDIRRSRKTFESWYKMGMTPDKVWTILNLKPVANRGWDPKFNMYNTYKKFYEIKKGTYKKNA
PHYBOEH_002447-T1 PHYBOEH_002447	MDAASAIQDVGHHPLSEMSATTIVRSNAIGREEGNGNRFLRIREAEGDDEEEDLDAEERGGLSKILTIDDLNAKFARVSKMDEKAGLAKLENMYAKHHAQMTSSLQALKDKGWNIKSLGKEIGIGNKLKTMTPAQLRNDADYVLWVQFAAFLKNRPLPAPV
PHYBOEH_003894-T1 PHYBOEH_003894	MRSCFLLLLALAVLVAFCNAASAITHSTAVSTAANNKRSLRSIEYDDVDDDDDDDDDDDDSEEEERGVLSKISEKMQLMKMRNGAAKEVKAAEKLKAAQAAKATKIEAEAAKAAAKAKKAADKQEKMIQGWTAANRSPAKVFKDLGLKKLGDKAKESKLYKIYEDYEKAFRLKARAAANGVTP
PHYBOEH_002446-T1 PHYBOEH_002446	MATTAILSTHNIAAVSIMADSDAVKPSDEVSPHGHKLVGSLRGVEKADKDHTPTKVSSREDGEERVVSKAELVSALRISEGEAKVLRGILKGRAPEHILTKLNAPFEYVNGIKVYPKNSPEYKMYLFLVKYARNDLPYSMFHRS
PHYBOEH_009945-T1 PHYBOEH_009945	MRVTSLLLATMSMANFAANDATAGPIPTGYVGDASQRHLRAYNSDGALEKEERGGGFNFSGLRKFAQGEASTSKAAKKATKAFEEKAAKVQKQADDMLLGDQHAALGYTTWSDKGYTLDDLTKLLNLDNNPQYTLLYNGYMFRKYMN
PHYBOEH_001562-T1 PHYBOEH_001562	MRVCYVLLTVVAALVADTCATVSAASDSSIIKLSEEISPNSAQSSHSLTTHDSNFIGRRSLRGVKEDKDDTSTKISATEDDKDEEERVVLKADLVASLRISEGDAKVLRGILKRREPEHILAKLKAPFEYVNGFKVYPKDSPQYRKYLYYVKYARDYLPDSMFAKV
PHYBOEH_003287-T1 PHYBOEH_003287	MRPYSLLFLVLAIILACSNAVLADSPAEGRALNAVERAAKRSLRTTVEKSLDEGDDEGDDEGDDDDDDDEEDAEEERFLGLGRLRTKWKLRNMRKSGLKEIKKAEKAAKKQEKDIERMMKKYNPVTIQRALGFHKMADPKTSKYWGFYEAFVAKYNEADKLRKAALGKLD
PHYBOEH_000389-T1 PHYBOEH_000389	MRVSSILLATAATLVATVDLTSAIATFVPTKLSSAIPVKSGNTLQNAGGGNRYLRSRNNVDKVDDDGEEEIDSDNEEERTVTDKMLNQFKKWHARGDTADDVYDKYMLASLMRKAYHTGNWAAYKEHPKYIKHINYVEYLKDPKKFD
PHYBOEH_009723-T1 PHYBOEH_009723	MRFSCFLLATVVSLLAGTDVVSAATDIDHTKISSKAAVGAPLESTTEFLDHSAKRHLRAAKSDDDGVDASTTDEERLLINYVAEKLLAAGEQVARAVKPQKYQKWIAAGLSPSAVRVDVMKIPPWTKNRAVVLAEHPDFVQYAKFMVKHEKLERAKAIANAAT
PHYBOEH_009631-T1 PHYBOEH_009631	MIQLGGSSVSHELTGNRFLRSDKEKNKEEDEAAADDEERIVNKLRGALGLYNPKLKTSTFDTMIADDVIKAEVFAKWDKFDVPLKTITRSMNPSRNKRFQSIYNEYVIRRRIMKKQITPDGVRAELKATFEYMLADTATKKEADEIVENLIKAALQGIKNKP
PHYBOEH_009724-T1 PHYBOEH_009724	MRLSCVLLATAVTLLTNTDAVSAAKHIEHPKISPLIATDAPLESTTKHNIKRNLRTAKPGDEVSTGTSITDEERMFIYGVFGKIIAAGEKPMAATRAMKKPQEYQQWIAAGLSPSAVRVDVMKIPPWIKNRALAL
PHYBOEH_009722-T1 PHYBOEH_009722	MRVSYVLLMAAVALFVSNDVVLAAKDFEHTKIFSETAAEPPLESTAELVDHSVKRHLRVTGTDDEDSSMTDEERLLINYVAEKILAAGEQVARVVKPQKYQQWIAAGLSPSAVRVDVMKIPPWTKNRAVVLAEHPDFVQYAKFMVKHEKLERAKAIANAAT
PHYBOEH_005654-T1 PHYBOEH_005654	MRASFVLLATMVVTHFATSGATVGSDQAKISMMASPDLVRSLENDGAVAKRSLREHKHHKHHKHYEESEAEERGGGFPGSSGLKSLLGGSSKAAKEAAKQAALEKEAAQKIAQRVLENPNTLESAYRAWKGKYTLSDLQRVLDLDNNPQFVKVYDSIMFRGHIQ
PHYBOEH_001150-T1 PHYBOEH_001150	MHLYSYVLVALVTILVTCETFALSSVLTVAPDDTPTSDRTRTAVSIDVDGKRYLRTTKTADDNDEHNLTGVDDSTISADTTERAGASPSMLTRAKDRVKAKWWAETKASDDYVKNKLRLTGKSEEILKNHKTYQRYLYTTERIEFSKWVAQKPPLPTFDAWRYLGLNKMVLQGKSLKEIKKTAEFKSYEHYVRMFDQGISADWKVGYKTEHMIPRYATPVEMTAKAELWAANGMPDKYVLYALNLNKLPHSERVTVEDYQYFLIFKNAQQAMS
PHYBOEH_011866-T1 PHYBOEH_011866	MSVLIDRLIKPSTGLSFVLLTIAAIFFARSAAVNPATDFAHVKLEKHTVRTIDSTPIDGTTTRFLRSMTQEKRELATVEDEERLRDLKTPAERIAKWINAKKLPEDVEKKMMITIFTPTRSPRYKLYRRFVLTWMKQFTKKKWGKLSAIFKFLSAAKPKKDRPLLTLKEPLP
PHYBOEH_010927-T1 PHYBOEH_010927	MRIYHSILATVLLANIILISEATGIQLSPVVAHGNYLSHNSLQGGRHEVKERRYLRASKGLDDANEERTIPALSKLKNTVSTIKTKVTNKVPASKIKSWLDKDKSGDYVKKWLGLDKLSAAKAKRSPKYKFYDQFMSKKAERWAESSTPTDSVKKALSMEKLADDALQLSPNFKYYDEFMSKSTNEWAKAGTSIDDAKKMLGLENLSDEAIRMSENYKYFDKFMDRSVVHWVFGGRSIDDAKKLLGLETLSATAFKLSPNFKYFDKFMTMRVQGWLHSGKSVDDVKVLMGFDKMSAEAMKASPNLKYYDDYLEGRLNKMVEKAAFVPKTAATYDEYMSAQVVDLIKFGKTLNKVKKELGLTKLKGEAFTQHINYKFYDEFMLRRTYQWVVSGKSLDDVR…
PHYBOEH_000362-T1 PHYBOEH_000362	MRACYLFLAVVTTVLANAGTTASMTADSKQSKIAKVVSSSDTAPSTLSLTARDNNVRNRALRGTGIDNLIKLGSLDDDADDDAGDDADADLDEGSDGDDDDGNPLSEDEEERAGGTSIVKSIHNIKDYRDAKMLRQIAKGNSPNHILDKFNVAYKIINGQRVYSKHDPDYARYLYWVKYNRDRRFSA
PHYBOEH_005640-T1 PHYBOEH_005640	MRPYYILLLTLALIFAISNAAVAAPATNSLTVADNEESTKRSLRSTAADDEEERFLGLGKVTSKVTEKLRLMKMRRAASKEMKAKAAEAAKAAKVAKAAEKAKAAEAAKAAKAAKAAEKAKAAEAAKAAKAAEKAAKAQSAAAKKAAIQKEKENRLVNGWLDEMRDPNKVHKDLGLTKLGDKAKDSPLNALYQRYEEAYRLKMRARVNGVNV
PHYBOEH_009338-T1 PHYBOEH_009338	MRACYLLLAVVATALASTDATVSADSKQNKIAGVTPLSDAALSARSLTVRDNNNVHNRALRGTDIDDWDSLDDWNDGADEYKEERAAEDDEERGLDLKKMKKMMKKGMTKEDYAAKLGISDKIASIMAGGPGLTQFLQTHKYKKYKTYMNYLIEAKKKKGK
PHYBOEH_009609-T1 PHYBOEH_009609	MDKRSLRRTGENRELSKAETANDEERAISWSTLGALVKRKEVTDGDLVRMLIQGEDLAKILKKMGVKYKTVNGIKVYPKYDPEYQRFLQYFRFIDSVPGLKRN
PHYBOEH_001864-T1 PHYBOEH_001864	MGRSDDQVPPLFAMTMRYRIGDDVKTPFGAGRVRSCSDRKTHVEVELAWGGVLYAKRGCLLPELRMLQCGEIPRHTRVLVLSPDGDEEQGTVLNYIVPEQKYQILVGDRVAGEKSQEATATEKNTKLFSKENLRLAKDIRVRTSFGLGSIIDYRITNDSYVVQLDCGSVGFFRAEDVACVDLRLLSKFPKPLSAERIYDEFEGRITHDDALMLRLKAKQTYQQVQIFCEQHAKAISFISTNASYGDQYTKALASLLDPSFSDATKRVKVASGKELSRLKEMAVSVKAMLENDLLEGKESSAFFAKAANVLSQLKNSDEVKNLHSSIRERANTELTSVRQRLLPRTSSSASLTATQEERKLVLSEVLQVLESKMKAGNPRLDALKDSFAHQTLQSEMLAK…
PHYBOEH_008098-T1 PHYBOEH_008098	MQRKAAAYEPSPHASLEMSSETTDFERVPPDSSSGFVKIGGPLPDASDPRTIKGATGTPGNGHRLFYLRVIDSRKWHYSETFALFLDFFVQVLTISFTQKATFHDEVAAKASRYFSSGLMLCYFIDMLIRILGLRLALFRSHSNIADLLCLLAMVVLLGARYVMGENEYWLCLGYLTIVAFRLILKPRARTFSKKLHKFRTNGDHIRVSIESLRASLARIPGISAMAIEMMETDLVIICGRDEGDMTRDELMNFLERALHYRPPNLAATEFLSHLRDIDASSSTLAYGITDVVRSTLWHWSTQIADLIFCFFVVCINASVSPALAIFLAKLSDAFDTLDSGAPNESTLKFGVVGVLALCVPFVLGDYAVGYFQSKMISKATESMQSALLNIILHQNTQF…
PHYBOEH_009124-T1 PHYBOEH_009124	MASRFWAGGSSSEEESDVSDVSDVETSQQQQQRAASRWAVQSDSESDEEVRVVKSAKDKALENMERNCAGIKNHMKINDWTQIQTEFDELSKLMDRAKKTLTGLPTFYLRTMVALEDFLLEKVKNKAEQKKMSKENSKALIRMKGKVKKTLEPIRKQIDDFRANPVDSSEDESSESDSSESSSEEESSSEDSDSDSSEASEDSSKASDSESEENSDDDKSDDDDSSDDDSWPSNSSSSSSSSEDDDNMPKGRARWLKQTPVVTKAKKVKGPKVVKQREARRDSEDEDAKKVAVEEELKLTPSQFDRRVKEVIAMRGKKGMDLSEQLNLLRKLANYARRLGPARQVVATMYLVGTSLFDTSSKIDRVMSARHWKLVQKDISSILTLLEKNPEFSLAPLTS…
PHYBOEH_008598-T1 PHYBOEH_008598	MVSPDPAQAINRVETSSTRSLRGADTTIDNTDDEQRIVNPVTALKDRLDFRKWWKDGKTAEDFYKEKGLSELSFIAYVTRDYGALKKHPDYKKYLNFDEFLKKKELKKKKTAAS
PHYBOEH_003377-T1 PHYBOEH_003377	MKVFSILALAVAFVAITSTADAQRRLRSEASSETDATVNTDFTTLGSGSNFTPGNVEAQSSFGALDHKGSTNGERPSGSFGGGRGKHGGSGNGMHNVGSGEGFPMGIGSFGGHGHGRGGPRGGGSMGGGFAGSMGGKFDGSFGGHGGFGGSGVGGHHFGGSNSGGLPSIGSGEAPASGSLSA
PHYBOEH_004452-T1 PHYBOEH_004452	MALALLLTADAARALRDSSVSQQTGSTDTSQEEVGVVKADTKTSTTTMNTDSWATTPASSSLDSEKTVSFNSIHAVATTAPPVVTSSDASQDVGQTTGYREIDARKTEAPKDSSSSGDNDVNVGDSNQHETISDEDDEDEDSTDKDNLRNDVTTPKVTPKPTTKAPKPMSTPKPALTPTPAPTPAPTPPPTSFTKLVENPPKPGSVEAPPKQGSYSGSSGSWSTGQRVTGQSYETSSGNSTAEALEKSTTASASLTSSRSLDNSLMVFIIGGVAAVGALVVVVSRKVIKETGDDEHLERSSFY
PHYBOEH_005412-T1 PHYBOEH_005412	MRLSHVLVVIAAAFLVTSEALSTITDSNQIKLSGVEVTSQQSQRVLRTHHTIDEDDEEDEDDEDEDEEDDEERALTTTKMWRMKNKGMSAMDYAKKMNIDQTMLEIGRTGRGWAAFQHTKKFKKYVTYFNFLKENK
PHYBOEH_011053-T1 PHYBOEH_011053	MRLHSVFVLAVVTLLACTDTILVAANSDQRSVSKTSDRGAGQETAVSGRKLGRGKRFLRVVDSTDADDEEDEDDRGDEEDEERGAIVPASAVTKLEGLAGQTAKINNQLAAPIKGKRQYALWFLKGYKPKDVADLLKVPTTGAGFSGTKAYAYYMRYVNYWQNWIARAMGR
PHYBOEH_008761-T1 PHYBOEH_008761	MRPPSSSPLARWRWLLHLQSQGLASVHPWGILAALLRSPSRLLDGVTASHHRYLDRAAAALTQNSVLFPNGFFSDGWGDLNTPRRLRELLQSRRMSDVVSLQSDELSWGTARKLRVAKVALREGRFRSTLDNAQQLLPPESQDAFCELVTPLDWEQDGHDMPQGRQDRPLVVLLPGTGEHGFLHRRTSIAIPLAKQGVATLILEGPFYGKRKPSLQKGSKLRRVSDLPILGQATIEEAKSLLEHFRDHHGFSQLVVAGSSMGGLHAAMVASVFPGDVGATAWLAPPSAVPVFADGLLSASCNWRSLYKQHELQMLDKMLAGSSAAAAYEKLDDDAAGDGFLETLESIDAKMDPVQEAKKRMRLFLSITDIDNFLPPRRSDAVVFVVGTEDEYIGFTEPQ…
PHYBOEH_009248-T1 PHYBOEH_009248	MRLSHVLVVTAAAFLVTSEALSTTTHSDQIKLSGIEVTSHRGQSQRLLRTHHVTDIDDEDDVNDEEDEMDEDDRDDDDDEDEERALTMAKMWQMKGDKMSAQGYAEKLGIWNKMNSNMRPGEYQQFLRTHRYQKYKTYFNFLQENK
PHYBOEH_006144-T1 PHYBOEH_006144	MEAFLNASSASTDGANNTIMEIPSGYRRQSIEFYLYVLLGVVTALASGSMLLYCAHQRRVQRYVEDDNANNNMQRHLLEDSFIQHGQTEWQCSVCYHENHPAKRECLMCGTPEVISTGVTASLVAERKLLDRAFLLDESAESQAALAARNRSFHARRLNEMNLNQRQRGARRRHLWQRAKTANGQFRWARVGHCQPSRISQLTSNIRASLPTAAASLLPSPDGNETRQSAPAAYVFNSDAESLGATTITRTSNSSGGELGVETELTMVASADEDGTFSPAIRKNVLGLRRSDGCEVSSQSAAIPDDSFIAQPSVGYVRHVNEEGQVEWVPADTLVHESEAVTAIDVEEFPRATNYIDFEAVAALPFRAKVRWFLRELSKVAVPWDEGHLLLKIRRDAVL…
PHYBOEH_001430-T1 PHYBOEH_001430	MSSFSLTGASFAFSGLSPVECSELSAVIQAHGGRVVDAVAAQSPEDVYVITDYCAQTSLNPSDRFVTRFWFSEMLRLRRWLRPDAHPFFEPPPKATALQHPITLTGDDGDVKMDTLSHHKMQLPHSSTSRFRDQVPVWPYFAAYLAQPMHNVQDLAAALHLSKKEIQLFGVRSGRVADSIRAKAIFPDCVA
PHYBOEH_011120-T1 PHYBOEH_011120	MRLNFVLTIVAIAFFATCRAIDDDRAKDTKVTAADFIATVQDIGTRFLRGGEAVDYENETFVEGLATKVEGEEEEEKALPKLKFRTKWYGPQRGTLIDDAVEGTYTREAARAAAAKDAVNKNRLKLSPSGLRREVLNGGVPRAVSRVGRDKQRYSKDGRKLMSCTVVSHPTKKGADVLLISSSGTKGKWVLPKGGWEKDETITASARREVLEEGGVKGTLMADLGKISFGSHKTGKEDKRYRYYGFYMKANKIVKKEDWSENSRTRKFG
PHYBOEH_005558-T1 PHYBOEH_005558	MRLHSFLLVAAATILASTDVFSASTDFAQSKLSPAILTAAAPAASSLDGAKKNGNGQRSLRTSKMADEDEVEADEDSDNDEDDEERGITVLSASTTAKALRKFLKEHRIISKQTSKNLKMSGLSVDEIASMHAKYVRLG
PHYBOEH_011156-T1 PHYBOEH_011156	MRLTNLFVLSAATIVASCGGATAETDSTHIKLSTMTAPDTNALDANHFVMRFLRSDKNYYDDDNNNDNGEERAGGGELSRAIMRAMRKKGMTIDDYDKELGIATQMKGFETSLTGWEAFSRSPEFAKTCF
PHYBOEH_006284-T1 PHYBOEH_006284	MRLTNFLFIAAFALLASFEAVSAVTDSTQSKLSTMVFTDTVKAIEANHIGRRLLRTIEEVDDYDNEDDDGDLDSDDEERMFKASSFKLLAPEKDVVAAAAARAPNLLSRAERDIQIALGKISGGAKRIIGWIDEGKTAKAVKESLEKRKVPKDSDEWKSYKQYLAIELLARFPATK
PHYBOEH_006135-T1 PHYBOEH_006135	MKVGSIERDDGATGITDEPPTTLEQEKQDAIEEEDEAEDVEEPCFNLLGAGGSIFGAPPAEEVEDNAMDEQDCQEEEEEGIEADPSPRFMGFVPASKVLVEEAAIEEKLASAGLDLSDTEDEEDKSPRSLRRHKEEIAAEDEDKFDNPYDDLSQFEYGIPDEPEEPDDRVDVATHVHSNFVEEISDNEPTMSPRNSRPRIQRADLKEFKHFVCMEDLRKDYRCQINYSRMFAGQRSGKSYADRLATRTAESKKRKRNAARKEAGEKGTQPPQHKGKRARAATKKRKTAASTRRASEASKPAKAKRGKKKASPARRASTATPSINHYDTGGDLGEDISTMAWEGVGSAGYF
PHYBOEH_007729-T1 PHYBOEH_007729	MAFLEDDDALQALEEVLNYVEDFTLDHNAVEITTGTQLPIDNQLGIPSLSIANGDVSNASVASATTESGSSQAAPHNSESTGRPVSEITRERRRAAVNAKKRLLRKAGVYGNPNRARNERKLEIAYLREKVGQLEAELGQLKDESDQALAVTMTQKQEEGENARASDSEVEVSSIWKGLAARQRCRREKAERENVRLKLIVESQIKVAKSLESLLVKRAQQQMAECSSIQAPSADSSRPGRTFDFHTDAAEFQGLLEHLDAAYRDVDTVFTANGLADMEMTQQDVHMREGVDGMYLEVFSNKVIPFGLQATADATWNHFKGSGKHRGNLYAKEAQNLETPDTIIENFTKELFAGNSSTDVRVKQIVRRYVEAERVVVVWVATLTPVEIKRKTFEPYAGL…
PHYBOEH_000347-T1 PHYBOEH_000347	MRAHSFLLLSAIALLRSSGAVTTPGQSQLSQTVSSDSVVSSRLLSPGESVAIAKRSLRARDMDEERGLFDTVPSVKKLMRELDLSKENAIIGNSAEKTLTKMGVSPSFVTADGLKVYHKDDAGYKKYLEWAKWLRDNYNL
PHYBOEH_003514-T1 PHYBOEH_003514	MIHWALVLFYGCLSAAVTGAIDDPLLLVVGDVTTSSARILYDQVPTSARTLRLRVQGRSLGREGLIADNEAEQALDLPQDGRPRVVELRDLQPGRRYVVKFVVDDLDQVATVKFHTARLKGAAGQGKPQADRVLVVSCDRFVDDHDDVMMERLANDIEAHDDTEATSSVHFGMAHLGDQIYADAGPLSIKVVPISMKEMQDEVMKRARYNAVLEQFRGIYRKTFGRKAAQRVLRVGAHWMLPDDHEIINNFNFELVQNAFQRAQSPEVSENERERLAALQLHCRAGLQAFYEFQYQLNREFPWESVDFLEDSLGEIVRSYPVYFAVEIQYMKLLFLDVRFERSFFDASNKEDLSKLVSDEQRNFLDGKLQAWSQEDHSAAVVFASMPLFFQSAFSAAIA…
PHYBOEH_001817-T1 PHYBOEH_001817	MRLCYSLLAIAVTLLVKSSAAATNAKVSQLVSADNSFLTQELTHAKTDNAKKRFLRSKVDDEDSMGLDRDGEERGLLAALQNAVKQRQQNKALKEIEKAALKALYESGENPTALYRSLSLARKSKDHLDYKTWKKFEKYYNKIEG
PHYBOEH_009584-T1 PHYBOEH_009584	MRLHKFVMLAVALFFSLARATNSNQGSPVLLATPDSVVTDRLLPVGQNKRFLRVKDTEDDHEEERAAISTGPLGNSLKKVSSKIRGSKIYNSKAVSRVRHKYWYRNGEDPKSIYEKLGLKGLPLSVAEKKPEFLDYLAYAAFWRAQL
PHYBOEH_005583-T1 PHYBOEH_005583	MLVAVVAHREDITASALGQSKTGTTNLGRSTVTHADTYGGERLLRSAPDAKDSVVDAEERGAMSTLTKKFSELKTKAVNSVKTSWWASIEKSDDAIKQKLGLTGLSGSKLTSHPNYKVYLQFRYKAEGKMMSRMLDNEVSPSVYWSELGLTTGVLTKAQFTNLKSTDEFKSYMRYAEKYDDAIYHNKNSLFEPPIHMGGHHAELSAKAEMWAHAKRPRWYVKEMLGLDNLPRAQQKVDEDYKYYLEFVALRGIRE
PHYBOEH_004598-T1 PHYBOEH_004598	MRLSNILLAITATTVFATANAISAVADSKTTAVASSDVVRSLETNVEPKRMLRSYKEDDEYDYLDSNDALDSDDALDSNDEERGPVNVQFNRSLFNKMLKNSKLADDTIAGYIGAGMTKVAAEKLFRVRNNKRFAPLVRKFEDAQKTALGKKVPQLPK
PHYBOEH_010091-T1 PHYBOEH_010091	MRGLLLALASTAAASVVDNRGLEFVSQDAFCSFHCSSAHVAHNYRHLEAQSECLPRNCARFLQRKLRPTFGFNDTKDAQASVVGDVHAASDDKQVTTVNVVSCSSVTDVTLSIGDPETDEFANFYSAFSMAYDEMLTGDNATYDACQLHFLQKELLANYSTEVDDDDTDVMEIKPTLVKLNTTSDELECLKEIKKIWPATSESHTPFLTRSDQDGTTVMMVHVNAGVGDDILDLECVESVTILPAILKLMPFARSTVALAKDSTKKKEGPALEIRLAKVVNTAQILKKLSATITKATGIKNLLSLQSSTAEKGGVLLQAALDDYDTWTKALAIVLDEEAVEWVDLQQVVTTGALQTPVLEQRLLRQGFVEEVEVETQHTSRRLDDYIQDLVGVNIMQEH…
PHYBOEH_004188-T1 PHYBOEH_004188	MGSPDLAQPSDITQSLGTGNRRLRRNKDDDEEDITDVNDIDSANEEERTVTAKMLKQFEKWHARGDTVASVYRKYKIQSLLEDAYNLNKWDDLLANPKWQKYINYDEFVNKLNAAA
PHYBOEH_000803-T1 PHYBOEH_000803	MRLSSLLVAMAVTLFATTDPTSAATTSDQSHVATTTNQVHQGETTPKRSLRVAQSDDEERTFMLAGLGKTSGKAQKLKSLEKQKPPAVKVPAQWRTWLNGAQERPVIEVVSKDVKTSDIFRLMQVIGDDKDLAAAEEGASWWKDAVLEEFSRQDLVVLALIALCVCRLAVFAVQVAWKLLQLPLQWLNAAESAATSGKNAISEASWRRHLQQLDGHHRVLLRHRNLRLPSAEAPSDAVLQQLHELTKELPQGFTPDMFTSLGNAMHNETVEKPMKQPTDEAVVCA
PHYBOEH_000880-T1 PHYBOEH_000880	MISGRDNEAASPSTVEDGDVVMNEVDDTARPRGTAKKTRRVRKATYAVRKEEKESLLQELDDLQAQLKQLKAQAAEDAARTERERFDAQKKLSNEFLTGASEDEQLSLVNIQSALSGYVSVQQHVPFEMWIYLGTDVEERRQTLASLKARKLRVAQLYIEERTRFLDPLSPFAEHSRFIGQNGEFCALRFDINPYVGISSVRKVYEALYHYFSHMEIWVTDVLGDVTIREGDDSAGAGISQNRLVSSLTNGVEMEMNNVMYTEFREDDKEFGDGGAYGLFTCDFVDKDELFPYTPSERARYDVTAVLTVKAHQHKKMNAIGELEDEQVVVLTRSCLIKLRHDEIPLSVETAHELRESVGKWGDVMLQTVRQIVYR
PHYBOEH_008371-T1 PHYBOEH_008371	MRLSHVLVVIAAAFLVTSEALLTASDSNQVKLSEVSSPQAESQRFLRTRHTTYEDDDNDEDDENDENDEDENEERALTQLKMKNMKKDKMTADDYAQKLGIFSKLNSKMTPREYREFLNSHKYDKYKTYYNFLH
PHYBOEH_007559-T1 PHYBOEH_007559	MHISSALLVVVLAFVATRDANATTTTLGLPTHSSDKRFLRSYDMTDLDKKSDAADEEERAVDLKLLDDLIKPDKIQGALKDPAKQKALFKEWFKDKDMSDAIYAALSRNGQFFKNKDIVIAYGNYMTRKTQNVKLDGWLSTNALAKTKENLASNRREEAKKTFGKWYNIEKTDDDVLAALRAHDTAKKLMWDDSLEKEYANLLFWYKGFVQQQRNEGVNFGDYKYVAP
PHYBOEH_005653-T1 PHYBOEH_005653	MRVSFMLFATMAVAFFATCDATVDSTHARISMMTSPDLVRSLENDDAVAKRSLREHKHHKHYEESEAEERGGGFPGSSGLKSLLGGSSKAAKEAAKQAAKEAAEEKAEVQRIASVIMERSDMFESAYHALKKYTLTDLRKHLDVDDNDKFLQFYNSIVFRRHMN
PHYBOEH_011558-T1 PHYBOEH_011558	MTSSSASVPARPQEALQPRSAEQRMMERRRSVPKITGRKLRTPRKFVVTDVPDDELEDSTPSVSISSTEAWEDNNSSSNNNNNNTEDLAASTCSVRKGKTRVKGRFTITDLSPESPEASPLEREDLSVSMGPTTSRALENPRRQPTRRMSRKPFQSAGDVRSSVGLGPKQPEATMPFGSFYRAVASSPTSRSIRAPSPSPSPTRPASKQTQTVFDHHLEFLEKETFEMKSTLEKMVATNAQWIEALTSAGLVHSQSAPRLSDASFSEPVSPIPPVESLLETKHRELERAFAELQTKYDDMCQKNERMEMKNAMLQIRLQQQINRSSMLRSQLDKLTQYTEKLIGESSEPTLIDYNSDLNSIFGEQSEAHSPTAEELTTDSEYGFNYDVGKSRRQRWRGV…
PHYBOEH_007668-T1 PHYBOEH_007668	MRVINFLFLAATALVASSKVASASTESTQAKLSATPSLNVLQSIDAVHDSKRLLRTIKREEVDDDDDSDDDDELDSEEERMMKPSTASSYKFLAPEADVVAAALAREPTLLNRAEKKIETALGKIPGGKDNVIGWKTDKLSAQAVKESLLARGVSKDSDEWKSYLQYLAIELVTRFPPTK
PHYBOEH_003327-T1 PHYBOEH_003327	MRLHYFLLVTAATLLAIIDAISANAQTSPSATTSTDSVSAAHQLTGALSEDNAKRSLRTVSTVDEDDDDHDDDDDGDEERGITVLSASTTAKEMRQWLKSNSVISKETSKHLKQLGLDADDIAKLYAKYVKLG
PHYBOEH_008782-T1 PHYBOEH_008782	MRLPYILLAVTTFASGSSGADAEKIVARASQNVVQSIDARHDGNKRFLRLHDDEEEDDEERTFGLGSILKTSGGTSKYLTPSKDEIKTMAHRDGHGFEFYKSWAGNGLTDDKIRKLLKGNKHTEEILDRFKTYKILYG
PHYBOEH_009812-T1 PHYBOEH_009812	MRACYILLAALTALVASANAAPSAVTNLDEIKLSSIASARTAPSPRSLSVHGNNSIRNRALRGTNTDHLDDVDSEDDLDDQEENEEERAGGTSLVKSIHKIKDYDDAKMLRQIAKGNEPEYILDKFGVAYKIINGERVYSIHDPAYARYLYWVKYHRDK
PHYBOEH_000985-T1 PHYBOEH_000985	MRLTNFLLVATATLLASCEAVSPATGSTQTKFSMMASTEAVQVKDAVAGVKRFLRSINMEDYDEDDDDKDDDGGEDEAEDEERGLLDGYISRHGQAWVDKWVARANERAEAGSPQAT
PHYBOEH_006189-T1 PHYBOEH_006189	MRVCCFLLVAVLLATVEVVSAVSNGGNARLSKLTSVDSVSAARGNSDGNRLLRTRGVVKEEQDESDYDSDDDTKDEERNIHELLRKVSFKQLDDVAKDLVNVPGAAKYIKGQNEELFRKIAKDWTPQTLSAKLGIAEKKARMTKIQLKSDPDYLFAREFTKFYNHM
PHYBOEH_008638-T1 PHYBOEH_008638	MSRSCFLLVLIAAIGILLASGEAATGGAKSKFAAVTPLDSDIVAVKRSLRTAEATTDDVKDLNLLIFGDSKSNSYNFKSNLANDEERAAFNFGGLMPKLNSAAQKFKSNPQVLKLTNQLKTATSNLQKNPTYIRVTGDIKAKAAQVKANPNVMKLQTELKVLQAKALNMPLVKDTLETFRKWKTATTKAQ
PHYBOEH_011108-T1 PHYBOEH_011108	MRLYILLFLLLAIILACSNAVLADSPAEGRALNAVERAVNRSLRTTDENSLDNEGDDEADDEDDDGEVDDKDDDEERFLGLGRLRTNWKLRNMRKSGLKEVKKAEKAAKKQEKEINKLLKKYTPVTLQHKLGFDKMANPETSKYWGFYQAFVAKYNEADKLRKAALGKLD
PHYBOEH_005432-T1 PHYBOEH_005432	MRLGYFVLLIASTCLSVCDAAPPITGKTLSLDPSSDSIPSANRFLRIHRAVDAEDSERDADGEERGLSGLKKLFGFKTKEIDAFADETLTQMVKSKRFKKKVFKQWDNLSVGQIRQTLNMETNRWTKQKLLVEYLNKKPVKKIKPKKNRKVTFARV
PHYBOEH_001451-T1 PHYBOEH_001451	MVLISKAVALIAAVAVASTALTEASPLQYDPYTPVEISAPLTSSHPAYGANISEQCVKPIIPKDPSQSKALSLKLPVSIDRKLRSMEDASSSDIQDLNTFFGTSVEINFNTLKSRYASASAPTTPWASSYWPMFQDSINHIWKRGEASPSEKYAKAYGLDAKSFMDKVSAKTGVDSRKNSRVCSVDSECTSLNDGSVCAKREGVSTGRCTPTWFGICHAWAPAAILEQEPQCDVTKNGVTFHVFDIKALLTYVYDGAAIKTVFTGARFNGPDSPASTDQYGRYTNAARRDLSAGFFHIAIANIMGKQKRSFVVDVTAGAEVWNQPVRSYQVKQMDLVNTRATSMRYFGTPTYPFNDKMVRLAYVKTTFSWIVESYEDGPLVSTGDIALYTEARDYEYLL…
PHYBOEH_002452-T1 PHYBOEH_002452	MRVSYVMLLVASALFVSTDGVSVAVSGQSSFTTRRTDLRFLRSYKLDEVDKEDDSNNEERGFDVKRLDDLLNPDKIKTALTDLNKQKKLFDDWSANSEVSEAIIKRLRANFLANKDIAMKYDEYMTMIKYGKKLDGWLETKTMDEMFAWMQSGKMSKMKEVFSNWYKEGITGEQVINAIKNSDDKIAKRYKPIGVYYESFVVKTAKDEAKKAAEALKKAAEAS
PHYBOEH_008051-T1 PHYBOEH_008051	MRRTLALLILVSVLVAGCNAASFGPTNLSKAASVDLIPSSEAVQNDRPTARFLREGNSDTEADIVDDEERGKFMNIVKNLKKDIKINAGLLQDWRIAFNFRSFRKWYKSGKTPEDIWKEKNLGPLLKKHYWAGSIGKLKKNRDYQIYLKYEKFYKTMKAAYGKKA
PHYBOEH_011056-T1 PHYBOEH_011056	MMTRVVGTSSSAATRGRLSRAMSHWRLNPRARFDNSVLRSLPLDSEPQNFVRNPVKGACFSRIQPTPIVNPELVVASRDALSLAGIELHPDQDEVQDELQPIASLVPFLAGNDLFAGSEPAAQCYCGHQFGFFSGQLGDGAALYLGEIVQDDHPAGRYELQLKGSGPTPYSRTADGRKVLRSTLREFLCSENMHALGVPTTRAGSVVVSRETEVLRDVFYDGNAAMEPTAVVTRIATSFLRFGSFEIFKGTDELTGLAGPSADLENKEEMMKQMLDFTIRQYFPEIGSGDRKYQLFFEEVVRRTAKLVAKWQSVGFCHGVLNTDNMSVVGDTLDYGPFGFMEHFDPKHVCNTSDDRGRYRYEAQPEICKWNCEVFADQLGLVMDRTDLQPSLNTFDAVY…
PHYBOEH_003052-T1 PHYBOEH_003052	MRLSCVLLVAAATLVASSNALSSADQTAIAKVQSDNGKRLLRSVETVGEDDSSDDPDEDRGLNFSALFGAKTAEEIQKAKVAAENNQFYTKLVKSLSFRKERFEGWQKEGVFIDQAIRFMGYHGKTEQKYKDVIEKYKLFLRTGQVT
PHYBOEH_011807-T1 PHYBOEH_011807	MQVLWMLMATFAACGITISTATTPYNNSVSHEPADNRFLRGDKETNKDEDLVTVNGEERITVKLRGALGLYNAKLKTSTFDMMIADDVFKSEMFSLWDKFKVPLKTIKRSMNPGTNTRFQPLFNAYGVRRSLKTKKATPESLIADMEANFFYRLSSEAKKKETEQLMLKYILDALGSF
PHYBOEH_006116-T1 PHYBOEH_006116	MRLYSTLFVVLLALLATSDTLATTTDSKVLALVSHDIPTSVSIETGNKRILRTAETSNHNGDNDLTDSTNIEERKIEVPAGLKKLGMKFKRRFWLEFGMSDDYIKEALGMKGLTGKKLKEHKNYKHFEWIRFRKDGDILNGWLRQEPPLPTFDAWTKLGLENMVLKNVPLKEIVKTDEYATYARYVEGFDRFIIRTRNSLYRPKNQIPRTATETEMTAKAEIWGRTQMTDDYVLYALGLDKLKREDLVKNSDYQKFFLRFKEVKEETKN
PHYBOEH_009590-T1 PHYBOEH_009590	MHALWMLMATFAACCITTSTANTPNMIQLGGTVSKEISGNRFLRDDKETSKDEDEAATDDEERSVNKLRGALGLYNPKLKTSTFDRMIADDVFKAEVFAKWDKFDVSFKKIKESINPVLNTRFQAMLDEYTVRRLLKKRKITPDGLIAELKGSLGYIFADAAGKKKMEDDMIKLINAARRNI
PHYBOEH_007791-T1 PHYBOEH_007791	MRASFFFIAATLLLSVVSAVPDPDHTALSKITPVNSVDSAHDIGNRFLRSTKVAEDEGSDSEDESESAEDGSEFDSEDDSDKEERSLHDLVRNTHFHQLDDVAGDLASVPGALKKIQADNEEIFKSIAANKWKPESLKVELGIAEKKAWMHKDQLMKNGDYLLYRAYKKFWNERKGQP
PHYBOEH_005435-T1 PHYBOEH_005435	MRLSSFMLVASAAFLATCDAISAASDISRPANPANVVGNGNRFLRTHKVTEGQENKFADEDSDDEDLNTEERVGLKKGFIDYITKKFAEADDSALKSVRAEQKSEMIKTLQIIKDQGNTPQTMKNMLKEGFAELTDTQGDILLKAFTKYFDRLN
PHYBOEH_011270-T1 PHYBOEH_011270	MRAYYVLLVVGAALLASGNTASAVPTAGLTEMAQNGLMESVDDHVAGNGNRFLRIRKVEDDDDDSDIEAGATATSNDDDDNDDDNDDDIETNNEERAMPLFSSAKIKQLMKPDETYLYQKMASWKSKKYSPSDIWNRLNLDKYPQYNKIYEKYLVY
PHYBOEH_008876-T1 PHYBOEH_008876	MRTCYLLLAVVTTVFASTKATLFATADSKQYKIAGAISSFDTSPSTLSPTVRDNNGVGNRALRGNDVSNLDSLDVEDERAHEDDEERALTLSKMKKMRKKKMTKEDYAAKLGISEQIASILAGGPGLTQFLQTHKYQKYKTYMNYLIEAKKKKGK
PHYBOEH_008877-T1 PHYBOEH_008877	MRTCYLLLAVVTTALESTKATVFAVANSKEIKNAGAISSLDTAPSTPSLSVRDRSRALRGTGIDNLDSLDDLDLDGVEGEGAAKMSLQDDEERGLTPAKMKKMRKNGMTKEDYASKLGISDKIASVLAGGPGLNQFLQTHKYQKYKTYMNFLIDAKKKGK
PHYBOEH_000450-T1 PHYBOEH_000450	MALLIALCNGATTAMADSPAIGNANGGGKRYLRAEEVASLKDGDDEERLFGLGKLKSKFGSWKMKRSIASVTKKMEKAEKKEAKMIDNFIKSGKNPEMMKAELKIVGGAKNKYSEFLEKFTKEYNKRNSAIVPV
PHYBOEH_011341-T1 PHYBOEH_011341	MRLSFVLMAAAVGFLASCDAVLVSKGVDQTKLSEMATADLVDAVPSTRIARFLRGDDDDDDDLDEALKGDEDDDKDGEVVDDDDDYNGDYDSDDSDDSDDSDDGGDEERGPINVGPAEKVVANAKRLKELSKLDDAAAAKAAAAKATVGKNPNKLTSFGMHKGPITNTALVGARVGRQTQRYDGNRRLLSCIVVSNPAKGQAGDVLLISSSGTKGKWILPKGGWEIDETIFASARREAMEEAGVKGKITSMLGKINFNSPKPGKENQQYRYYGFEMRATKILDDWVENSRQRKWVSFDDAKKLLSEPQMIQMVERAQSAKARRMEKLKSAAA
PHYBOEH_002453-T1 PHYBOEH_002453	MRVSYAVVLVASALFVSTAGVSAVSDQSTIMSKSTAQGERPNMRVLRTYDMDELNEENNSNNEERGFDVKRLDDLLNPDKIKTALTDLNKQDRLFTRWSANSEVSEEIIKRLRANFLANKEIALKYDEYRTMIKYGKTLDGWLETKTMDGIFAWLQSGKMSKMKEVFSNWYKEGRTGEQVINAIKNSDDKIAKKYKPIGVYYESFVVKAAKDEAKKAAEALKKAAEAS
PHYBOEH_011281-T1 PHYBOEH_011281	MRLYFVLLVIAIFFFTSSFAVSTIADSDQTTISTIKLPDDVRPLKPRKNIGDAAKRSLRVASCRRTEQRGMFSGFNKLIGLDPAKRAAKKAAKLAALEKAEAIKLASRESVLKMMMQNPQYEYKIYNYWHTGPVRFDPNDVHAFLKIEKSKQYEKIYHGYKRYLQDLGIYVTR
PHYBOEH_001182-T1 PHYBOEH_001182	METTAVESSTPGSKRSRSITDILLFSRGNKRICRKHEDDSRETEDDDQAEERFVDGVPAQQRDQWLKGCLPPQILALSHVTEHINALLMPMEEALTEAAKLGQVDRLQKLLIQFKGDVAKVAVAAAGSGQMAVLESILAKHRFDTSDAAVAAGANGHLDAVKMLFFWINSLIDRNYAAWKIMAVATANGHLEVLQYAAKNAEKTIHLRRFYYTWTPASELKDALKSAISGGYVDVVKFLLEKFQLNLGEMFDQAVAEKQHAIMRLIYEKYPNYDTHEGSPANLFVDLARDGRTDAVKYLCNSSHGSTEVIGDAFVAAAQHGHTETMDFLLNVGGLSSTVVDKAFEEAARAGSIAGVTFLYKKQQIARKSVIAAFENAGGIAVSKFLYDTDVIPTESITT…
PHYBOEH_011104-T1 PHYBOEH_011104	MRFCYAVLLATVAVLSSVHGLSSSFQQTKTAKVVSSDTIAPRSLTNHGRFLRTDTTAQDDEDSDHERDPAVDEERAAINVTPLVKAAWKVKFAIWKHVFRWDSHKVDQVLGVFKGPGLPMTHKNWKQANAYANYFGRGPLTYP
PHYBOEH_003765-T1 PHYBOEH_003765	MRLTNYLLVAAAAFLVSVSSAADSTSALSTMALPDAVQPIDAADGDKRFLRTTKTQTYDDDDVDDDDDADGDDDDDDDDDLDSEDEKRMFRLNRGDDDLLKLIKKFPGADEQIRSWRAAEKAVDQLKRELPDTPQMKKLIDLYAAVVMRNNHVVRRWD
PHYBOEH_000522-T1 PHYBOEH_000522	MRCFIVLLMITLAVSISAQSTTKYPEQAAISMTASPTAVRAVDAGNKRFLRDQDDADNEERAIGFKSLAKKFKNVFLSKIKLVKPPLPNKKELDMMSYRDDIAFPFFKSWVELDLPLANVVRIVNNPKIVESFMRYKITATGGL
PHYBOEH_001818-T1 PHYBOEH_001818	MRLSYYVFLLIAIVFATTSSAASTLQESKQNDISALTAEVEGVTRLLAANANARSLRATTKTDGDELSAEDEERAAPGGWAAKLSGVMGKMSAGIKNIPTSSLNGLFKSMDLVKITPAKLQKAFRITEKTPGRFQFLKKFEAFWNKKYNVVA
PHYBOEH_006880-T1 PHYBOEH_006880	MLKTFVPWLLLTCIVLGLTMPTHAETPSNYQVNEEEAPHFRISFRKELSEQSYRRHLRSADDGKELFDTFFKALDKHQEEQPDNSRRLEDQDLKEFAVSLRGLLKNFKPSN
PHYBOEH_009816-T1 PHYBOEH_009816	MRAHSFLLLSAIALLRSSGAATTLGQSQLSQTVASDSVVSSRLLSPGESVAKRSLRARDVDEERGLFDTVPSVKKLMRELDLSKENAIIVRSIVKGNSAEKTLTKMGVSPSFVTADGLKVYHKDDAGYKKYLQWAKWLRDNYNL
PHYBOEH_010248-T1 PHYBOEH_010248	MSIALLLGRPAAVCLGVGVAMLASVSLSKGNPCLWRALRRMTHAPSLCRSQRGLCSSTTHAKLLPCVKELRQMDASKLSKQKITVVQLNILASNLATRNHFPYVLESSLNWENRKMALLRQFDALDADVLCLEELSDYWTFFKPEMQDRGYESVYAKRPSIHVSNWSGEKKRDGKDKFELKEFEAVNFHDPHDRVAVLALLKVRHFAQFVLVGCTHLWWNAQKVDHQMTELYELEEEVIRMSTDVKDKYERELPETLTGPNTVPIVLCGDFNNSPESQIYEYMENSFMQKPNLEGVSEVFRSAYGSYMHNALANALEHSEDALEKFKVEEGKKPEPPHTTVNFRRCWTIDYIWYSRHSLVPSRVLEIPSEAELRAEEGPGNWFNRLALSDNLSRAGRLP…
PHYBOEH_004030-T1 PHYBOEH_004030	MAYDPYKSLLANASREHLKRSNELNTHLVGNVFLPAIDVHHQKKSNTKSAASLKHLKVIEQCILAENKREEKLAACATIKDRRALAKKFQLQRQRERELIHTLMLGQNPDSHKEISLSEKDVVPVGASTPRQQVHQETTGITVKTPPPDRIFRKADVTVDDENPPQATESGNEGSNCVRILSEPWSPTQASEDGTAATVTEARATEAMEEPLDQPHDDDKSDEISSVSSNRTLPVVNDAIEDVKTLKATGTDTEERGRLDQSDDAEDEYTDYESDDASSESADADLEFPADATEDAIKPAITVDNKESLETIDNPDDEREAVDHCSEDTSNDTISATSRAPVLVHNDVHEKTLEATEPIGQFNSDRKEDGDDKIDDELPDTKLVSGRDTAPIYSSDEDD…
PHYBOEH_002783-T1 PHYBOEH_002783	MRLHYILLVAVATLVASSDLVSAKTTTAQTKLSVVTDSAPAARQLAGALTLSVADEYGGGANKQSLRSVETTDEDDEERGIFELFKEALAKSKKALIPKKEKTPITKKENALTTNKEEALITKKETSMVTKKKKRTMPMEDALIRSYFVNGRPGDVDDYLKQLKSRKHLRN
PHYBOEH_011165-T1 PHYBOEH_011165	MRLSNILLAITATTVFATANAISAVADSKTTAVASSDVVRSLETNVEPKRMLRSYKEDDEYDYLDSNDALDSDDALDSNDEERARPVNLSVSKRLLNKMLNNPKLADKNMASWATQGVTQTATKKLLRLLQSDRYKSLLPKYEAARRAALGKKVPQLP
PHYBOEH_008007-T1 PHYBOEH_008007	MRLSFVLMAAAVGFLASCDAVLVSKGVDQTKLSEMATADLVDAVPSTRIARFLRGDDDDDDDLDEALKGDEDDDKDGEVVDDDDDYNGDYDSDDSDDSDDGGDEERGPINVGPAEKVVVTAKRLKELSKLDDAAAAKAAAAKATIGKNPNKLNPFGLHKGPITNTALVGARVGREKQRYSEDGRRLLSCIVISDPSKGRAGEVLLISSSRTEGKWILPKGGWEIDETIWASARREAMEEAGVKGKITRPLGKLEFGNTKPGKEDQRYRFYGFQMRATKILKKWAENSRQRRWVSYDEAKRLLDEPQLIRMVERAQLANARNAKP
PHYBOEH_009187-T1 PHYBOEH_009187	MRLLYVILVAVTILFSVVTATNANHAKVAKVAKAATPDSTVADRMLGTAQHKRFLRVENTAGEDDEERAVFVGALKKLVTKIKHSKPVSRVKYEYWLLRGENPNTIKVKLGLSGLTPVQAEEKVNAFRDYLAFNELWRKKKSLFSTK
PHYBOEH_009191-T1 PHYBOEH_009191	MRLFNTTLVILAATLLARCTAVTKADQSSVSNVDVAHSSHVLAGEDKRILRIHQSTSDEGKLTERDEEERAFGQNMFGALKLQRMKDDDIYRLKVFRRWKNHGKTVDDVAVDVPNSLAVKYATFRRMYG
PHYBOEH_003187-T1 PHYBOEH_003187	MWTLLFVVLLLLSVGVAVAFAAFGDVLLTQLLRRFAPAVVGSKFSVSWSLREGSLELRNLVVGRHVLPKLEHLAGLPLDLERLEMEQFLLAVPLFDRVARVLRGESLSPDNKRMESKIQVAGLRLGLSLDAAERWMWERDENAARYQEAVKQAAIARLARVNTWTATIVQKLKDLENVRQLIRSSKEKKEDSAAPPKPAFWHLWVDELLDSFAIVTKAFSLSVRDEYSGSTIGMSLDELEIGRSGPSGDRRKRTVRMVNYEMVLNAKAGGSADTCYLIAPLSMEIGVFMPFIFQSLVMGQGTGERAFELEILITKGQDFVVELRPAQASMLMKLMQPLNFYYDWQTAATVEDDLACVQLSPAESEEYMMLFNQQCKLDKETGFLSKMHTRYKQKEVISA…
PHYBOEH_003738-T1 PHYBOEH_003738	MSRFYFAFLLLAITFVSTTEAASNAHRSKMATTLDQPDASQSPTDGVGLIGDKRFLRSVKGDDELATSSTADTSEERANFASALKPLASAGKKTGSIVMWPFKQIMLETALMLQIPPSKLKRLLGVKGLQFDRANKKWKTYLKYDKMWTKYVLKIK
PHYBOEH_011704-T1 PHYBOEH_011704	MGGYRVLLMAVATLLVSCNAVSTATSLVQTGDSAPTTSHRFLRSHDAAYKDEDETTANDEERVGVTGIRKALGLYRTRLNPDTFSAMLKNDALKAKMFKTWDKFNVPLERITNKMFLELNPRFSALLDDYIAYRQAKTAVLDKVDDVVKKAEGVVKPKKKVTWNLAANKEHEPPAAVVVDDVANLANDVAAAT
PHYBOEH_011390-T1 PHYBOEH_011390	MPVSSRPAGFTRRWRRLLGAEPALTRVVSSLTPREAVCLLVCALDAHVLHCSAAYGCAEVVQRLLRFRMSHHSLLGDVKKPRSKPYKPSTPSKRTKRLAWVTRNIPCQFPAEVMYEAARLGDQEVVEWLHALCSYERHKAMEYAASLGRLETVMWLHEQGDTETKEALQDGTSAQDTAEVQVYMVQPLETQETSLQAVNWVAVFPKRKLFREVFASRAGLLADVPLAEAEPPVRGKRDRAATSNAIDAFSTPLSPEKRRSSMDTPPMGCVRLLNNVNGSTLYRCASMGHFDMIKWLLKRRLASPSFALSMKERELVLRSVVGRGVLDSDSLDAVALFGDNGGEKTAAASTSVEVSSGVTTGVATTTAAMVIASATGSEAGFGPASGGRGSMTSKKPGFG…
PHYBOEH_000366-T1 PHYBOEH_000366	MRLTHLILLTTLLLLTSLGGVAVAASSKLSQLAEDPVLARTIDAAGTRFLRTVDSTDKYEGATDLAIDDEERTFGALTKASEFVKNKVGTQYWKNDFKDLIRMKETPSTLYLKWGFGLNGLKKSDPRYRKWHLFRDYYYKLERNGKLARLTGN
PHYBOEH_002438-T1 PHYBOEH_002438	MRVSYVLLTAAVSLFVRIDGVLAAKDFDHTKISSVSAAKSPLESTAEPVDHSAKRHLRADDQNGATASITDEERMLINSVVEKIAAAGEKNKAITRAVKKPQKYGQWITAGEKTRVAARAVKEPQKYEQWIAAGLSPSAVRVDVMKIQPWTKKRATVLLHHPLFYQYFKFKLKYEEIQKAKATVNAAT
PHYBOEH_006163-T1 PHYBOEH_006163	MRYSYVLLVAITVLLANTNTASAFTNSNQARATERGYDATLSRPLRSLRRSETHDVNKVLRLKAFAGVDEEERGVISSSELAASLLISIGDAKILRAILKHKDPSDILDKLKVPFQYINKQRVYSKYDPEYQKYVYYLKYANDYLPEAMWKTVPSAQ
PHYBOEH_008915-T1 PHYBOEH_008915	MRLDHFVVAATAALLATNANPVFAGNVGETHAATTHAKSFSFDYGDQDDRSTGLSAEKEERLTGVTAAAAAGGRSNGDANRSTTTSDEPGFWDKVTSWWKRTFGNQAENSSTSTRRLRLKLPVA
PHYBOEH_011466-T1 PHYBOEH_011466	MRAHVFVLVAIATLLTSVDSLSTTTASEKRILTKVSPGVPTTVDLFDQGETGSKKLLRVNNAIEDDEDNEEESEERAIMDITKLTKPLAKFRPQKKMNINKAVKKWLDADMTPTAVLNEMQLARLSPDTQWALYTRFLTMYKTRNVVA
PHYBOEH_006272-T1 PHYBOEH_006272	MRVSYVLLMTMATFFAGNDFVSASATGPTKVAAATSTDDVESIDSALFNDYTKRSLRIHESEKKVIDEEDDSADEEEVTDEDDDGADEEERVSASKLRLYLDRDDLAYAKFTKWVNRKTPFTPTDFYNKYVMTNEKWRPIYNTFYRWYKTAGY
PHYBOEH_009866-T1 PHYBOEH_009866	MRLVRSFLVVAIFLLAGSDADLRATDNDRVALRKVNPQAQSLTADDNKHGRFLRAIPTVNSLGITKVTTPNVAATTTLVATVANKELSKLGQLFSKAMYRNWYEAERTPKEMLKALKLEGLGRNAFSHPNWQLYVNYARFYANQPSMKTIKKWFNAGLNPEQVKVKVGLQGITGPAPITEHPAWNVLQVFTRYYNKHTPNTRPA
PHYBOEH_008614-T1 PHYBOEH_008614	MRVRYLQVIALLASTGAVFDATASDQTEVIKALQSLDENQHQGKRSLRAYDMSDLEKNDDTTDEERGIDLKQLDDLIKPDKIQGALDDATKQKALFKEWFKDKDMSAAIYKALSTNGQFLKNKDILIAYGNYMTRLKNDKVLGGWLHTKTLESVLASLQAGNLDKMRRTFGKWYDKKKTAEEVSRLVKAEPDLEKKFRVLLKAYEGFVEKQTRLAKKAADAT
PHYBOEH_002819-T1 PHYBOEH_002819	MMLKQALRGVRVRSAAAASASRRLMLAAEASAPTSATEASSVLSKVGRDIPLKVVPRAERRALRKAAKHSTDGAEAKVVRTSSLPARISFALLAGSISGGIVWHFLDDSIKSKVKSALSSTPLGDVYVFVAKKVEETVKPFTDPSRLKLLPDWPIPQVPADTPPVPVLVLDLEDTLVHSEWSRKHGWRHAKRPGVDEFLETLCQYYEIVIFSQNYGAEEIVQKLDPKQCALHVLSRDATRYLNGAHVKDLSNLNRDLRQVVILDDDPAAYQLQPENAIPIKPFTNGRDRDDHELKDLIPFLKALASERVPDFRSVIGEFRDEDGVVRDLASKYGARVHQLEMQKQQQKKKGFGGFVRGRLSHHPSSPQGGVAAGGLSGGPHV
PHYBOEH_004183-T1 PHYBOEH_004183	MRVSSILLAAAATLVATVNSTSATATFVQTKLPPADVVKSGNTLQNMGAGNRYLRSRNNVDEADDDGEEEIDSDDEEERTVTDKMLNQFKKWHARGDTADDVYDKYMLASHMRKAYHTGNWAAYKANPKYQKYINYVEYLNNLKK
PHYBOEH_004584-T1 PHYBOEH_004584	MRVACIILVAAATLLASCDAATASKVSTMVSSDEANAVLHDSPVLRSLRAADKPVERMLQAHVDKEFTIAVLNRMVADRSFRANQMHRWSVLGLNPDQVKVKLQQAKPREKFPYRELYEEYISFLHQ
PHYBOEH_005027-T1 PHYBOEH_005027	MRLRYFLIVATVTFFASADAVAAKTNSIQTTASMATLTDVASPVRSLADAEANEGKNERFLRRFNDDEEEDVNKVDEDEDAEDERMNLAGLKSGLKKLRALKNYKNRERRKS
PHYBOEH_010804-T1 PHYBOEH_010804	MRPYYVLLLSLALLFAFSNAVLAETPGAADSLTLAGNSDNNKRSLRVATATEDADSGEERFLGFNSVSHQLKKMRRTENKATAASEKLKNAEAAKADKIAMAVKKATEKAEKAQAAKIAKLQKEANAKAAKLAKVRENENKLLERLKVQLPSISEVDKILKGASSEFRAKYLAAFQAAAAKLT
PHYBOEH_009441-T1 PHYBOEH_009441	MMLNKTMCALIVAVMAFSNVAVDAATQVAQQESSRRPGDGGLRDGDAANRVHEVVDPIVASMSGLFGGFGQPDPSDRQWGTSTPPFAATGAESRRWGTSTPPTFVPPRLRNLRA
PHYBOEH_010809-T1 PHYBOEH_010809	MRPYYILLLTLALIFAISNASLAAPATNSLTVADNEESTKRSLRSTAADDEEERFLGLGKATSKVTEKLRLMKMRRAASKEMKAKAAEAAKAAKAAEKAKVAEAAKAAKAAKAAEKAKAAEAVKAAKAAKEAAKAQSAAAKKAAIQKEKENRLVNGWLAELRNPNKVHKDLGLTKLGDKAKDSPLYALYQRYEEAYRLKMRARMNGVNV
PHYBOEH_006920-T1 PHYBOEH_006920	MRAPAYYVFLLAAVACLSSIEALSGATDPNQVSQLASTRRVQLMDNQGKRFLRKYNTDDVDTDTNGEERGFPLPLPPFSVIGGVQRSKAETTQYLKTLLADEVSIKAFTKSLGLGNVMKDAAVYDKNWRALLKYKDMVYKSKHGKPDPQQYAYISGSYWTKGQTEGLFKQFLDDGKTVEYVTKLLRRSSSENEAAILKYEKMHAYMVGRTIKMG
PHYBOEH_011123-T1 PHYBOEH_011123	MLLNALRSKARTGPSQSAGGPSKKQRSIHDFFSQDKPQHKPRKARRSLEAAAKGNCRTFAMTEEHEDEPVQKRIDYDTMDDESSEEQMPTASQSSDRGRTLLHPKPKKIDFTGCYSQRSEPDWEPTHTPVRFPCGLPPTPQGCYTPGLATPSQGVHQYSQDDMDFLTPRDQPVIPLSNPTTPSPLKKRPRLDSGADLTREEEVQNLTQDMTHMDVRRAKHGPPSFSSQSSMDTGSPLNKRVNVVVNSKRRLRQNGEQATSFLSAESYVNPFAPEPATDSGKKKLSRRKRRSFPSAWAGGKNGSPVSKYLSDFSELGLIGSGSFSKVFKCMKKIDGWIYAVKKSKRHFRGKADTERALREVQALAALSNSNHVVRYFDAWIEDDLLYIQLEHLEGCSLAG…
PHYBOEH_000835-T1 PHYBOEH_000835	MRLSDILMAITATTIFATANALSAVADSKITAVATSDVVHSLKTNVEPKRMLRAYEDYDEYDYLNSNNSLDTDDELDSDDALDSDDELDSDDALNSNDEERARPVNFSVSKRLLNKMLNNPKLADKNMASWATQGVTQTATKKLLRLLQSDRYKSLLPKYEAARRAALGKKVPQLP
PHYBOEH_008795-T1 PHYBOEH_008795	MRQAYFVLLLLAIVFASISSASSAAQESEQNDILMLTENIERLTRLLDGDYDSTTRSLRASTMKGDDLSVEEEERAAVRLPGWINKVSNAMTKMSTGLNKIPTKTLNTFFSTMGKAKITPAKLQQYFKITDKSGGKFAFLQKYTTFWNTKFKAAA
PHYBOEH_000788-T1 PHYBOEH_000788	MRVTNYLLIATAALLASCGAVSTAAESKQNTLSTMDTSDVVKTIDAALMENVGKRYLRISKTETELDDDDDDDEDDDDDDDEDAVDEERAAGKLKDVISKISKFKGYEKYPKILRQQMAQQPENTRLVGGLLRSGLTKPEITALIKTSKGVKEENRRSLLNLFNGIWLQTHKGGI
PHYBOEH_006624-T1 PHYBOEH_006624	MRSHSLLFLVLAIILACSNVVLADSPAEGRALNAVEPAVMRSLRTTDEKSLANEGDGDEEEEDDEERFLGLGRLRTKWRLRNMRKSGLKEIKKAEKAATKQDELIKKLLAKYTPVSIQPLLGFNKMADPKTSKYWGFYQAFVAKYQGAKKLEKAALGKLD
PHYBOEH_009402-T1 PHYBOEH_009402	MDVDDMDVKLASGHTFDATQTEVTGQRFLRAHKKLDVEEKEEERGINKAKMLTDEEHMLDIFRMWYKADRSSMWAYDKLKIGKGGKYEEYRTLYNQYAAYRIGRNS
PHYBOEH_011484-T1 PHYBOEH_011484	MRVHHVLWVLAATFAARCITTSTATSSNMIQLGGSVSHETTGNRFLRGDKKTKKEEDEAAAVDEERIISRIRERFTKMLNIFDPYGSLKTSTFDEMIADDLVKIKMFMKWDKSRVSLKKVEKRMDLVANPRHETILFEYTIRRAIRTKQRTPDEVMKDLKAIPPYRNASKRIKDVLENRATNAIDSALDSMRHY
PHYBOEH_010466-T1 PHYBOEH_010466	MSGVLSVASVSTEASPNPVRAITADYKRLLRVQDDADDEERVSFLGFLKNSFKKSNKKSKSVAGKNEKHLPSAEQLAMMPYSDDITYSFFKSWTDMKLPLTTVARIVKGDKDILKSFLKYQATLNAAKALR
PHYBOEH_006881-T1 PHYBOEH_006881	MKNLFAMLLIVCLSLMATTSTADVEGENFLRRQLRVGAAVASLFERQGQTPQELESSVNKEDEHSPSSIKREQFGFRIRRSLRDDVVERTTDELGLVLSLKMTRRLSPVDLEAWAVLAFHH
PHYBOEH_011443-T1 PHYBOEH_011443	MQLYSVLFVALLTLLATSETLGTITDSKLVAFVSHDIPTAITTQSNDKRMLRTAQTSNGTDDNDLINTEERKIEVPAALKKLGIKAKRRYWLEFGKSDDYVKERLGMKGLTGQKLKDHANYKHFKWYKIRKDGDMLNGWLRQHPPLPTFDAWTKLGLEKMVLQKMPLKEIVKTDEYATYEQYVKGFDRFIIRTLGPFDTPKNQIPRSATATEMTAKADIWGRTQMKDEYVLYALGLHKLGPDDLAKNKDFQRYFARFKQVKDATKPEK
PHYBOEH_000374-T1 PHYBOEH_000374	MRAYYILLAAALSVIATGETTPTTAASGVATFTSGQRSLRSYDMTGLNTKDALSDEERGVDLKLLGDLIQPDKIQAALSDAKKQKALFKAWFKDKDMSAAIYSRLSTNGEFIKNKDIVIAYGNYLTRMKNDKILGRWLHTKTLASVKEQTGAQNLNKARKTFAKWYNNGKTADEVAKLVKAEFGEKYSHLLVMYEGFIQKQQRLGIKPGKAR
PHYBOEH_006577-T1 PHYBOEH_006577	MRASIWCILLLAAAALLSGCDALSGAADTNQVSQVVSTGRTQSMKAGPSNNHGKRFLRTYNMSDVDTGADDEERLTLTLLPAFSVIKGVERTEADTKLLLKFWSRNNVKVEDVARKMGVFGLKQEEAVKHVNWNALVKYQTMAYKAKHGKNKFAFLAGITWTKSQTKDLLWMWLKEGATIDDVAVKLGVNQKEISKSLNGPAFLKYKKMYAKFHDRKVTSVIGGLLRNEAYTNKWLIDMLVKKESVGSVAKQLGIVGLKRKDAVSHVNWPVLVKYDRMTAFNKI
PHYBOEH_001807-T1 PHYBOEH_001807	MVSPDPAQAINRVETSSTRSLRGADTTIDNTDDEQRIVNPEKGINFLSFKAYVTRDYGALKNHPDYKKYMNFDTHLRKKELKKVKKMNKKNKKKNTES
PHYBOEH_001660-T1 PHYBOEH_001660	MRLHYFLLVTAATLLAGPDVVAVRENSVETVASTTNLAPSVRSLAAADAIERNNKRFLRRMVNAHEDEEDEEGEDDEDKDDEDDDDEDDDEERVNTGALKKLSSAEKLRQKMAAVDEGKLQESLLKDMLNRGIINERLAKHLKTADIKADDIAKMFNQQSAKEREALLQVLLRRRIIHEDLVGHLRVADIKTNDIARMFNQLTPKDRGSLLAELLSRNILHKDLVGHLKVADVKLSDIVKMYKPNGR
PHYBOEH_001154-T1 PHYBOEH_001154	MRLSFVLLAVAFALFPSSDGVSATRIVGHPALSKMSSLGPVDLANNNRHLRAITAPDDDDNEEEEEEEEEEDEEHTDTEERLFGFLRRMFSFKTSQKLAQADDAENQAFKILASLEWSPKNMEEHLKIPQKMVTMSKEALSKDPDFLVVQRYKAFLNGLKQPKVVPIS
PHYBOEH_010624-T1 PHYBOEH_010624	MRPHCILLLAFALVFATSNAVLVDTHEADHSLTTVNSDRNTKRSLRTVDRVKDGEDDDYDEARLFSKLLTKKRLAKELKSLKAAEKANAFYRNGPVKQVVYTTERRNELMTDLLALNKSPDFVYGLFKLKALGAKATESPHFAFFKRYEEALNLKNGVKAA
PHYBOEH_000564-T1 PHYBOEH_000564	MRLSNYLLVAAAALLVSCEAVSATKDSTQTQLSTVFSPDAVQALETARGGKRFLRSTKTQTYDEDDDPDDIDSVDGDDDQDVDDDKEERGWGFKAKADDALRKLIDDFPGTSDKISHWRYNNMSPAQVKKELRITNMKDRDDPNVKLYKLFLAADLRSNFKVN
PHYBOEH_006763-T1 PHYBOEH_006763	MRLLCYVLLLISITFVATIDADSIGKDPNETGGLKVAPSELEFATRLLIANQDNGAGKRLLRVAADADTDSDALLSDEERGIKVPKAIKKWIQKYKDMKNNALETQFKRLYEQGETPTTLYKRLRMGRWSTPRRNKKLYQKYTVWWINKHSPASPTG
PHYBOEH_011327-T1 PHYBOEH_011327	MRSVFYVAVAVAVAVFARSSVVAAFANADESKLLSKATPDFTADAVISGNSRKRFLRVTEPEDEDLLAADEERVKLKSLKKIAKKLDKKNMKQVAWISKGPRRTRTKKDESIVFNDSGKKLKAINDRFAFLEQNVHPPALADLLGLQTRRPACHRPAAAPAKKAAPAAKDDDEDNDDDDKDDDALAAKCAEAAKAAKKGEKKLVERSQKVLECVIVDDLVLLDDITEPIEQFEDYYTCSSVDVASMNKL
PHYBOEH_008438-T1 PHYBOEH_008438	MRLYYVVLLALATLVASADASTTANSDMSKITAAEQSDDTTKRFLRTLAENDEAKEERAANLLSVAAKVKGFTVKAGRKIKEELQFLKYALDGALTPQQVANMKGIPFSGPERASHPLNAWLDRYTTYYFKYVK
PHYBOEH_002185-T1 PHYBOEH_002185	MRPISFLLVAAAGLLVSCEALSAATDSTQTKLSMTSTSDTVQQLNAPHGGKRFLRTTKETLDDDDDDDEDEDEEEEERNALARYVKSYGQAWVDKWVLRSSERVSAGKTPGQMKEKYTDLRGNWFSEKARDKYNLFLAAWLKKHPGGT
PHYBOEH_005062-T1 PHYBOEH_005062	MRLQNIMLIAVTILLSVATATDSEIAKVASTDSSVVNRLLDADQHKRFLRVENTADEDDEERAISTGALGKAVNKLSSTVKESNLVSKARYKYWLKRGETPITIFEKLGMKGLTTLEQKKHPNFRHYLAFSKLWRDKKGLFSVK
PHYBOEH_008041-T1 PHYBOEH_008041	MRTFPALLMVATMLYVSSDAVLATSSLKQTKRSSSDALLSKHPDAGRSLRTRGADEDDDIPTTPSTRADAQEERGPIPKAAELMRKLDLDDIAEATIVRSIMKGHPAEKTLNKMGVSPSFVTADGQKVYSKYDPGYRTYRSWVKWVDKNADWLVKDLKG
PHYBOEH_003716-T1 PHYBOEH_003716	MKITNALFVALPALCIALHASAAVPQSSADVLQTRNLRQNGAELAAKPAEGASRTLLQDSTNPLKRRDPALVSAHRVYDPVSGLACALVGECAACPQSEQDESYCRETGYRQELDCPRPRDPKDDALLTKPEDERQTRFKACSPGDTSRPGLAVVKFELVMTTLLAVSVLLLRRERKNHMSSFDLRKDPRQRTGLLGGSDKSSD
PHYBOEH_004181-T1 PHYBOEH_004181	MRVNYILLAAAATLVASIGSMVMSTTFAQTKVDVATIQNFGVGDRHLRSRNTIVNVEDEDGVQEIDNVDKEERMTPPKVLLTPKRLEKFETWNKNGLTSANIFDKYNLGPHLNKAFDSGDWATYYGLRRYQKYNAYIDYLDNLQLKAVKEYLRSPAGDRLRVKLGIKKKGKQN
PHYBOEH_009956-T1 PHYBOEH_009956	MRVTYILLLTTTSLLAGSDFALANNYTKRSLRIHKAEEATDEDEDTAGEEEAMDEDDDGADEEERVSTSKLSTYLARNDVAYKKFSKWAKRKEQFTPSDFYNKYVLADSRWRPIYDKYYNWFKAARYW
PHYBOEH_011386-T1 PHYBOEH_011386	MAALSKSHAASGAFSIASIVALAIAIRENGQKKANAAFQMESEFMTKKQGSKQKVAVNKEFYRRFLRLFKVIVPGPFTAEVGFAALVALMLVARTSFDIVVLHTFTAVERAIISRSQTDFMKHMRRFVAVMLPMSCVNSLLKYGHTELSLRFRTRLTKHLYEQYVKGFVYYKVSNLDNRISNADQLLTVDVERFSNSVADLYSNMSKPMLDIAIYAVKLSSTIGVEGPVIMLSYLVASGFFLTWLRQPTSRFTIAEQQMEGNFRFMNSRLITHSEEIAFYNGNVREKRILDESFNRLIDLVRKSQQFRFSMSVIDNVVAKYLATVVGYGVLSRPFLDMTNKRLEHTTYAERMEDYFRSGKMLLKMSEAMGRLVLSGRELTRLAGFTARVTEMIDVLSDL…
PHYBOEH_006401-T1 PHYBOEH_006401	MLSTLLWLLLALAVLLTQGYAIVARFLRLLLHTYFRKIVVYGLNNFPREGPVILCPNHPNMLVDAILVMTESAKHGREPYVWAKGSLFSNPVADFLLRKIGAVPVYRPRRKENALADVDSDKTPEEMEAANRAMFEHTWRVLAGGNVMVLFPEGTSYTAPKMLALRTGVVRVATGFVKQYDQPIPIVPLGLNYFNKDHFRSSMTLEFGPPMMITPDMVSSEAFQQDERGEVKRLTLELEEKMHSVTLNASDFGTIHAARMMRRLYLNTPGSIDANKEVRLTQYIINMLEQTPRDEEQEKQIATIREKVLRYKDELDRLGLKDQEVNLPVPKEQSLLQLFLERILYLLVLLPLATPGLLLNLPYYFIGTKMNSLAGFVESKSMFKIFAAGVLIPLHWLVL…
PHYBOEH_000301-T1 PHYBOEH_000301	MRLHYFLLVATATLLTIIDAVSASTQAKLSAMTSTDSVSVARHLAGALSEDNIKRSLRTAKPIDEGDDGDDRNDDDDDDNDDDGEERGITVLSASTTAKKLRQWLMKNSIISKETFKHLKASGFSADEIAGIYAKYVTLG
PHYBOEH_009875-T1 PHYBOEH_009875	MGLYQLVLVVVVAYFASCDAVYTTIESGKNKVSTSDVADHNTIEGGRLLRVQGTTEETDNESPDTTDTEERGALSSLTSKLSGLKSKVSAPLTYTKQGFTMDRMVKEGVDTSDVWALYKLPTGINYLKPERIESLKTTAEFKAYMRYAKKHDHYGYWRADDNWPGRYGSAIRYPVEEQVRAQMWAQAKRSKKYVLERLGLSKQTKKEMQPDPNYRVYLHYLKLTGQTE
PHYBOEH_003396-T1 PHYBOEH_003396	MRLSCILLVASVALFTAGNALPASTNPDQIAVAKVDVPNDNRFLRSVDTDADEDDSVDVQDDADEDDSSEDQDEERMFNAISVMMGLKTADDVAAEVAKAAVKVSNNEFLQNLLKVDFRKKTFTRWKDTEHMFPEQAKRFMEMFTTEKRFMNIVTQYEDFFNGVLKLDDIV
PHYBOEH_005648-T1 PHYBOEH_005648	MRVSFMLFATMAVAFFATCDATVDSDQAKISMMASPDLVRSIENDDAAGGRLLREHKHDGEAEPEERGGGFPGASGLKNLIESSKEASRRAKVRSAAAEVLKDSQKFDDMYATYGQKYTLTQLQKYLDIDNDKTFLNLYNSIMFKRDIQ
PHYBOEH_003643-T1 PHYBOEH_003643	MAMTCSMTSDATADPAPIGHVGGAGQRQLRAYDSDGALETEERGGGVNFGGLRKFVEGEASTSKAAAKAAKTFEEKAAKAQKQADDMLRSDRLAALGYAKWNDKGYSLDDLTKLLNLDNNP
PHYBOEH_010484-T1 PHYBOEH_010484	MRLYYTILLVIAAALLATMNAVSAKVLSQVSVLSTVEHPPTATQHDGPKRFLRSVDEDEDDDDDDDNNNDSDEERGLAFARFKMKFKKYTGISKVERAFEKRQLNKWLKADVKPDAIYKMLKLDNGNFYKSPQKMKWFRYKALYNKKHGISNH
PHYBOEH_010481-T1 PHYBOEH_010481	MRLQYFLLVAAVTLLAIADGVAARTSSTQTSASTTTTTDIAPVVRSFATVKTTEGNNKRFLRRSNNDDDQDDEYQDDDEDDDEDGDDDEGQDEEERMMNTSGVKKWVKEVATKEGREQKAKKVRDEKTIDDMLAEGILNPSLLQYLKDNNMITSKKLADMEKKLGTGTS
PHYBOEH_004502-T1 PHYBOEH_004502	MRACYLLLAIVATALASTEATVSADSKQNTIAGLIPSSPSTLSLAVRDNKNVNNRALRGTNIDDLDSLDGLDDDADEGEDKRAFEDDEEDDEERGLTLAKMKKMRKKGMTKEDYAVKLGISDEMASIMAGGPGLVQFMQSHKYQKYQAYMNYLIAAKKKGK
PHYBOEH_009740-T1 PHYBOEH_009740	MRLRYLVLMIAALSSIDATSVVAASSSTTSVATLPRLIRSIADEYDGGANQRSLRSVETIDKDDEERALGRLFKKLFRKKSEEEKLFKLFFRQKIKPEEVRLPGYETYYLGKMRKLRKRSPS
PHYBOEH_002276-T1 PHYBOEH_002276	MWLFVAVSLAIATPCFRAWLEALFAELSIIFFNYLRLVSFGLSVVFVLALVFHGRRFLRSRRVAAKQRSGEEAAATEDKTSSKGFLHVQWRRGAPSGPRQPLLLRVKATTSEIAGSGFYPPQLWTTVLFALTMLPIINSVMVGGGNLRALKSEATAAAETAAYVAAYDADAAALVALNKQLTTCKYSGGDDCLNDVTQTSLLGEYQQGSGHCVAFDAAYVNVTAGAGLPTQYFPITVEEANAQGFTNNFSAWSEANQEKFQTDCPLLYEETVVGEGEELLCCTERQYEALSLQLKGLSRLDNWLTTQMKRWGDFVAMGNHPLYIILLALMIIICSSSGLVRLKLETDPIKLWASDTSNILEEKIHFGEILGPLDRVEHLVLVAKDGGAVTRPAYIKEAI…
PHYBOEH_001463-T1 PHYBOEH_001463	MAFSTFLKTFALLALLAVNVSAAASDSARRLRIEPSAVLPPTRELSGKNPINWIKIVKDNIKNQPVLDKTKEMLDKINYYKKLKEKAQGKHYDKE
PHYBOEH_007790-T1 PHYBOEH_007790	MRVSCFLFAVAAVLLTSVDTASGVSPTDLSPLSALDSAPVVYGNRFLRVRETIEDEEVESKYDSEDNSEEEERGIVDLIKSISFDKLDDVAKDLRGTPGAAKYIQGENTELFKAIAARKWTPESMAEKFGIAAKKAAKTKEQLKFDPEYQLWKHFRKFWNARKAQA
PHYBOEH_005229-T1 PHYBOEH_005229	MSKIFILFVPVVAAIWIDLTAASLPAPRHLREDAERVAVTAHPCTMSPLNSSSADVGGTDDHSLHESGTMQIGNRVFKTVNKGEEEEESAATPANTIGGDAINVAGTILNRES
PHYBOEH_000339-T1 PHYBOEH_000339	MRLHYVLLVAAATLLAATEAFSASTQTNLAAATTADSTATARQLAAAFNEGNAIRFLRTMNTADEDDDDDDDDDEERGITILSASTTAKQLRKWLKSNSVISKETSQYLKASGFSADDIASMYAKYVKLG
PHYBOEH_002344-T1 PHYBOEH_002344	MHRSCVFLLLTIALLTCNAIAFADQSSVVSIINSKRIARSLRTSRSDGDKKRRFLEETELTIMLEEEDRKGGKGGGGGGRGGGGGRATTRTGTSGTAGTAETSTTSTTRGGTSATSKTKTTSKNTSFIGKIRAWFDEWKYKRWYKKEKTPAEVDSTLNLSKKRDQELSAGYLNYWNTRNVGYVPYYNPNGDHSKEE
PHYBOEH_009404-T1 PHYBOEH_009404	MRAPYILLLITATLLAGSDFVSATATGPTNLAAVASTDAVESIDSALFNDYTKRSLRTHKAKEVIDEDEEEDTDEDDDSADEEERVNASKLRQYLERDDIAYTKFGKWAKRKKPFTPTDFYNKYVMADEKWRPIYNSYFNWYKTKKGGY
PHYBOEH_003532-T1 PHYBOEH_003532	MAEEVARSRQYAYQQNSNLVLQADSESRRRPDEPTGEVESLAGKISYRMGDRAQKATPESSRKRGTGDKDDAKRRKKRKGDERDGVLFTASGELAAARSNILRESSAFESAAYKPKNASSQDAYEVILGIVAHQLGAQPGEILAGAAEEVLAILKNDTYRDDEKHQEVQKFLKTMPSHTFSQLVAAGKRITDFAINDGESSKKEEDEEDKESDEEVDKEMGVAVVFDEEEEEEESDLDEVREDDEEDDEEMTTAATGREAMKLKDGYDDEDDVDAKYRLDVHAIDAFWLQRELSKFYDDAEISAKLAEDVLSILKEAGSDLSACENRLVLLLDYDKFDFIKLLLENRAKVLYCTRLKQAQNDTERRAIEEEMVADETLDDGEGKAILDQLRTTASADSW…
PHYBOEH_009942-T1 PHYBOEH_009942	MRPVFVLLLMLTFLVALSNAASTIASTIKHSPAVTTADSNKRSLRTVETKGGDDDEEERGVRDFFGRIKFDIDVAIRNWKLERKYAQLAAKQKARIHKRNG
PHYBOEH_008811-T1 PHYBOEH_008811	MRLSKVLLVAVVTLVSVSSAISTAATTDSKISRVAWTDNSLLIPPNAEGKTEKRNLRSNVDDEDSTDVGEERGVNVLKPFQYAQKKWQERKGQKELEKIVLNMLVKDGETPASARLSLDLTKGRRILSLKLVWVQSQQQRGHEEPLLSFGSPRRGFSASLRSSVGEKEVEEEGGKNTAELLAFYRERCEHFHAEREETLAHLAQIEVSKEETHRLKWELKTKNEEISDLEESLKRTNAALFQVKAQVIDLEAENKTLRLQEEGDRQKIQQLLALTQPITEQVTFFRDCRPGTRTTYPSQRTLTPTTYPYPSTMHIGSEEMEERKRKKKQEQTSFVVRGNAPSVASISRSIPSSKVLRTIYMPNEQTASLTKTIENLQKQLEAHQQLTETRIQALLDGFA…
PHYBOEH_006786-T1 PHYBOEH_006786	MRHFNLLMLTMALLIVLCNGSTTAPTDSPTTGNTGEAGKRFLRTNGNALVEDGDDDEERLFGLGKLKSKFSSWRTKRSIAKVTKKVEKATKKEAKMIDDLIKRGKNPETIKAQLKVVDGVKSKYSGFVEKFTNEYNKLKRAIAPV
PHYBOEH_011586-T1 PHYBOEH_011586	MRVCYVLFMAAATILATSNAASAVASNQKEVAKLTPADLINAHVSGNERRSLRTNKIADVDSDDDEIEDSEEERGAWSFSTTKIDKMLGSDDYLYNKFASWNNREYTASDIMGRLGITMATRHRSQIANRYETYLKSLA
PHYBOEH_006576-T1 PHYBOEH_006576	MRAPACYILLLAAVACLSSSEAVSGATGPNQVSQLDSTRRAQLMDANDNQGKRFLRKYNTDDVDTSANGEERGVSLPLPPFSVIGGVQRSKDETTKYLKTILGKVGVDDFSKTLGIAPLMKNAQVYDKNWRALVKYKEMVYKKENGKPSHKKYAYLLGFFWTKGQTEGLLNTFLKNGKSVESVTNLLRKTSPTNEAAILKYEKMHANMVGRKIKMG
PHYBOEH_011258-T1 PHYBOEH_011258	MKLSYFLVVATTASVLASGKALSDFEQSTIAKMPPTQDLVHSVNGQEPHSGGKRLLRGGIDAEERAWTFLRYSNLVKDKQARELQFEKWFEKGVQAVKAEKKMLRFAFTKEQKAAFKKVAEDYAAYRRSLGY
PHYBOEH_004178-T1 PHYBOEH_004178	MRPYYILVLTLALVFAMSNAALAAPAANPLTAADNEDNIKRSLRSTAADEEDEEERFLGIGKAVSKVNEKVQLQKMRKTANKEMKAKSAEAAKAAKAAKAAEKAKTAEAAKAAKAAEKAKAAEAAKAAKAAKAAEKAKAAEAAKAAKAAKAQGEAAKKAAKQKEKEDKMMKGWLAEMRNPNKVHKDLGLSKLGDKAKDSPLYPFYQRYEEAYRMEMRARTNGVAA
PHYBOEH_008482-T1 PHYBOEH_008482	MTAAPKASVMRGIRKRKLLLEQEQEAKNKKKRVTEVTVAAIDVMNRLLAPTGDVGYDVEDEEWERLVQLTQQSERYQRLFNFPEDAPGWVTTKAKKKKTHLKIVALDCEMCVTASNFSNERFSSALCRVSAVNGEDILRGIISDFIVHQPEEGMRLVDTKTDIHGITPQQIAGSKITMMKAQKKMLKYINKDTIVVGHSVHGDLASMRINHRRVIDTALIFRRTTGDASRATPGLKDLTKFLLGFEMPAGHDSTVDAQASMMAAKYATRHSTGSIIPSSLEIHGPRALRSGEQRNLSDNSAAGQEEYTGTPMLVPTAFDASKTAVKATPVHVTKPVKAPVNEASYIDVGVITGAADSTVVAPTKVITEAMIARSCRLRVHRIPRGVASRDIETFFLQNT…
PHYBOEH_006919-T1 PHYBOEH_006919	MRPRNILLALAGTLLACCDAASFAQTKLSKAATLDPIQSSNTVHNDLAENRFLRTSQTIYDETDSTGDEEERGILDVAKKLKFNVRAKLIRDKDIQSNLKTFKDWYRSGKTPETVWNDLQLKPVAKHYYNQFGGIGKLKADTDYQLYLKYEKFYKIMKGTYGKKS
PHYBOEH_012032-T1 PHYBOEH_012032	MHALWMLVITLAACCLATSIAATPNMVQLGGSVPHEIPGNRFLRVNKETNKDEDNAAAEDEEKIASKLRGALGLYSPKLKASTFDKMIADDVFKAEMFAKWDKLDFSFKKIKKSINPVKNTQFEPLYNEYAIRRLLKTKKVTPDRLMSELRASFQYRHADEATKKKSEEKIVKYITTALRSI
PHYBOEH_006810-T1 PHYBOEH_006810	MIRSYFLLVLIAVVGIILASGEVHSNNVKTKAEAITTYAPTRGVESEITTAKRSLRAEATTEDDHEDLSLLIFGDSTSTSYNFSSSDEERAFNIADISAKLNAAAQKFKNNPAVLKITSQLKTATDKLKSNPTFIRASEQIKAKTAQIKANPRVIKLQAELKVLQKKVMEIPGVKTTLDYIKNLKKASTPKSSTAS
PHYBOEH_006539-T1 PHYBOEH_006539	MDRTAAVERVLAELSRLNDESTLPATSQAASSSSADPLSQFSVCSASSLAPEKVVIVPHQDAQDASVSPFALPRGRVTSPYTDTVALKKEMERVSHPLFAMERLGGFPKGFGPENTSVPQQSRFLAQLPMSAPRQELVPKRNNLVSNPLQIQYEFRPVDVSRASDVGFSSALTKQDEYARGKMSNKPFSPGGESLAELERSGKDQEQLKPMEKLLLSEKEQERNRRVLSDEVLDEAALESLVFNVPGINGCLAVEDVEKIEKQEVKEEEESVAVGVNPRSLLQPYFEAVADQEHVAAIRSAVLDEKAANAMRQNDENATVGLDQLLREMEDDGELAELGFSVEDDEQEPVKEQAEQALQNGEVSKTTTNTTKIATTETGPEGGSDTLEDPETELESLLD…
PHYBOEH_004938-T1 PHYBOEH_004938	MLRFLTLAACCVLVAQATDATTNRALRAAASSTGNQYWKGPSTDGSENPYWSGGDDNKDNGNKPASDEGSGNKPVNTTYWNEDYSPGQVGYSAKGSGSGSSGSPQTGGGDSKNQGNGDTGSTPSPADSGSAPGGGSGSSPASSDSGDQQSTTETPATASSASTSSASTGTSSTSTDTPSSATGQSSSGTGTSSASTGQSSASKDTSSSTPGTSSDSTEKSSTSSGGTSSSSGGTSSSSGGTSSSNTGTSSSSTDTSSTSSASTGGSSGGKHTTSIVTETSAGSLDSLISTMGTSNETSDTSNEVVQSLKEKGGSSDSTARSADVIAWPTSKGTVPLKAPKLVTRTTPFNGGMKTYKRSNVVYKSGRILSKQNAVFVVKAGGTLRNVIIAGGGGVFCETH…
PHYBOEH_005554-T1 PHYBOEH_005554	MRINFFLFAAATVLFVESGSVSAVSDEGHTALSTKDSVSIIHAKSGVNRFLRTTETVNDEEAGSEYDSDDDTEGEERNIHELIRSSSFKTLDKLAEELAGVPGVVKYFKQQNDELFKAIAAKKWTPEAMKTELGIAAKIANTPKDRLKYDADYLLYRAYEKFWNARRAQA
PHYBOEH_002248-T1 PHYBOEH_002248	MRLFNTTLVVLAAVLFASGAVVSKADQTSVSNVDVAHSSRVLAGEDKRFLRSHLTTDDEDKLPEHDEEERKFGANMFAALKLQRMKDDDIYRLKVFKRWKDYRKTVDEVAVDVPKSLAVKYATFLRMYK
PHYBOEH_008869-T1 PHYBOEH_008869	MRTCYLLLAVVTTALESTKATVFAVANSKEIKNAGAISSLDTAPSTPSLSVRDRSRALRGTGIDNLDSLDDLDLDGVEGEGAAKMSLQDDEERGLTPAKMKKMRKNGMTKEDYASKLGISDKIASIMAGGPGLTQFLQTHKYQKYKTYMNYLIEAKKKGK
PHYBOEH_005641-T1 PHYBOEH_005641	MRPSYILLLTLAFLIALTNAVLADNRVSVNSLTAVNNESNNKRSLRIAEQAKEDDDDEEEEDGEVEDDADDDDDDEERLLGLGKLSEKYKLMKMRRSAKKDMKAADKLKAAEAAKLKKAEDAAAKLKAREDKMINGWLGELRRPDKVYKDLGLLKLGNRATESKNYRIYEDYLAKYYQRVDNFGR
PHYBOEH_008698-T1 PHYBOEH_008698	MRPSHLLVMIGAAVLVSSEALLTTTDSKQVKLSGVGVTSHQDSSQRLLRTHHAIDRDDEDGKDDEDDEDEERALTTSKMWTMKEKGMTATGYAKKLGIFSKMKSGMSPGEYMRFLNSHKYDKYRTYLNFLKENK
PHYBOEH_011097-T1 PHYBOEH_011097	MMERSSRRDRSREPEDEHSSDTATNTRLRSRRSRETRSSAADSTSDGTETDASQREDAPQRRQRRRKAAEETRKTKEVDDEERQPSPSEDEEDTEGRQRSLSNLSTTSSTSATSLALEQLTEEQRRTRLEQLMEELEQKKRMVEDGTLAEFCRRVAAFKEERNRLLQTAELHKKLQLKNGQDLYGFEVQSAHHLWQNGKDILKAELLNKVDNVMAMLQAEMKALSEPKAMAVKEVTKPEQAKSTSDRVKQPLVNVAVVKAVIEHNKNATEVEVEEGEVAEPPATAKETPAVKRRKMNEVTEVLELSDLLPEEEVRLPFDDITADIAAIVADRKQTTKASIERLPNAGNVSFKLERRKLHCGKYIFEDGDEVTIESPLVHESYTGTISSITDDAVYIKLP…
PHYBOEH_009560-T1 PHYBOEH_009560	MHFSSIVLVAVVYALIASEALTATSNSDQTKIAIPYDPSTATSHDFIDDSRLLRAEKTTEVGDSLNDDNAATDANDAEERGIASSIAKQFSALKTKVSNSVKTSFWVELEKSDDAVKQKLGLTGAKLTSHPKYPVYQKFVYKVEGKMLNQMFERGKSTTTLWKELGLRTDDLSPEAFAALKKTPEFKTYMRYAEKYDSWTHSFRNGIFEPPRHIGGVPGELWAKAEMWATAGRSKGYVKEMLGLDVVSKASLSSHPFYKYYAEFLRLAHKTK
PHYBOEH_002994-T1 PHYBOEH_002994	MLLCPNGTTSAEGSDDIYDCIKTGDEVLQRVSPLPSTNDRLLNGSEFQDLTGIPGYGLGSIALEPWEVAVVTINTTQLDRNLTYGAHYQVSIYQDCKPCPPQYKCDLTNDPPSCTYPNNDNTTATRLYENCLDSYNGNKIICNNMPFFCERRTLPLAEQMPYYFEDSETTDSGFQDNKHGYLQFSVSALDNIEVTIAVELLHGLYVQDFVNGFTNDRFDLTVHTPARADYGPSTPSTNGFIAILQEADMSNLMLPLNLPEQSVRVSGTNDFKQLVATTLLLDRMSDIFVGDPQLPAKRGYLRNSEQNSIGELVSVVETNASGNGSDVVVVSPTEYFGLYPVPDQLEDLLRSDSWWADELDGSNFLALPYLPYFSSCRGFDSHIFISKMLEAHPDCIMVG…
PHYBOEH_006111-T1 PHYBOEH_006111	MQLCSTLFVALIALLATSETFATATDSKGSALVSHDIPTSVNIEPSNKRFLRTTKTIDDDDSDSTNSINTEERKIEMPAALKNLGIKAKRRYWLEFDKSDDYIKEKLGLTGLTGKQLTEHTNYKHFRWIQFRKEGDMLHDWLAQVPPLPTFDAWKKLGLEDMVLKRVQLDVIKQTDKYATYERYVKGFDKFIIREWSRWSPDPHVPKNQIPRSATETEMMAKADIWGRTTMSDEYVLYALGLDKLKRAELVKNDDYKKYFLLFKDVKEKMEMKKKASA
PHYBOEH_011320-T1 PHYBOEH_011320	MRMPYVLLVVAVTFLASSEVVSEEVKGIDEMKVKMASGHGFDAAQIDTAAGQRFLRTHHKKSDTEDEERGIDKKKMLIDLDHRLDIYGKWYAAGHDSMWAYNRLKVDKYEQYWTLYNLYALYRLARDS
PHYBOEH_004781-T1 PHYBOEH_004781	MRLHYLLLVAAATLLASTDTASASTQTKLSAASSTDPVTATRQLTGVLSEGTTKRSLRAAKTVDEDDDDDDDDDEERGITVLGANTTAKQLRKWLKSNSVISQETSTHLKQLGLSADDIAKLYAKYVKLG
PHYBOEH_007772-T1 PHYBOEH_007772	MTPDADSSMQDYLINWNAGPLGVVLRPDLGSDMPPVVAQLLPQPSVLKMAGVREGDLLISVNGKKTTRLGYEKVVRLLFKERLPMVLHFRSPLQELQRGVSTAIAEEPQAQRERGRTRTSSSAARPSQQPRRESRARGRSEVDKQQERRHPSGQNFSIDSATSSKSSKKKKKGKKKSKDTADADERRLRKQYSVVWERGSLGISFRAYNAKVNVPCVDFISTSRGQGRGMDRVCVNDVLIAINGEKTKALGVEKVLRWLHVIEKPVVLRFHASSNRITNPAGGLLPHLADGDTSARPRGPTISQPEYEPAPRPPRRNNSVDQPPIQQRSERGYSDDREYELHSSSVVRGENRRYSRDSAPPFEKQPNEPQYGLDTSIIDLKERRYTNNSMSAYQRSQDR…
PHYBOEH_000016-T1 PHYBOEH_000016	MRLSYVLVVIAATFLLASEAFSTTADSVQGKISDVASPDSPTQRLLRTHHAAYEDGEERALTLKKMKRMRKEGKTKEDYAAKLKITDEVNRIAAGGVGMVQFMNSHKYDKYKTYINFLIDMKRKGK
PHYBOEH_002830-T1 PHYBOEH_002830	MRRTNFLLVIAAALLASCEAVSRATDSTQTQLSMMASADALQTHEAAYQGKRFLRSTKTEKYDDDVADDDVDSDDEANEERGFGFKTKADDALRKLIDDFPGASDRISHWRYNNMSPAQVKKELRITNMKDRDDPNVELYKLFLAADLRNIFKLS
PHYBOEH_011065-T1 PHYBOEH_011065	MGRVFALFAAVAAFTTCVTAVLDPTQTQLSSTPPTGHPVATRLLKSGHDDIGGKRGLRTDTSTDDGDTTTEERAISIPGLAKLTDKLKSNPTVSKYVDELKTIVGQLKNTAAYSKLIAKVEKLAAKVKALPGAAKIAEMYKKLKFYLWYKLNVTPDDIYKKFKLGAGGPVNTAKNDEYMQYKMFYTVSKREDALKKKPAAAATT
PHYBOEH_011268-T1 PHYBOEH_011268	MRVYGVLMMAAAALLASNNAASAVATVGQNNLVGMATEMAPNGLTQSTTDQETGSGIRSLRVHKVEDDDDSDMEPGIADDDDDDDDDDGDDDDDGDIDINDDDEERLSAAKLKKLMMPDETYLYQKMAQWKRQGHSASRIWDKLNLDKYPQYKKIYEKYQVY
PHYBOEH_000977-T1 PHYBOEH_000977	MRLTNYLLVAAAAFLVSVSSAADSTSALSAMASPDAVQSIGAADGDKRFLRTTKTQTYDDDDVDDDDDADGDDDDDDDDDLDSEDEKRMFRLNRGDDDLLKLIKKFPGADEQINTWRTADKTVRQLKNELEQTPQMVKLINLYAAVLARNNHVVRRWD
PHYBOEH_003881-T1 PHYBOEH_003881	MRVFSFPLLAAIVFMAASVAASRPDQPVVSKMTSSNNAHSTPSLFVTESGVAEKRSLRVRGADDSDHTSTKLKGGEERTGLFDTVPSIKKIMRELDMSEENATIVRSIAKGHAPDKTLAKVGVYPSFVTYDGQKVYNKNGEGYKNYLAWAKWMRDNYNL
PHYBOEH_005655-T1 PHYBOEH_005655	MVQRLLRTDNTLNGADEERAISIKPIAALDKFKAGVENIISAYKSKITLGTLLKWAKEKKSPESVFATLKLDKATTLADNPNFMVWFGYARYVWADDVLLDNGILNFLTQSYKDVKLARMLEPATQTKGTKDIATTLQNLQFDDWMRSGEDVWEKFGLTIPTLFSRNKAVSTAIWIKYEQYKVNVNLNGLS
PHYBOEH_005861-T1 PHYBOEH_005861	MRISYFLLAGAAAFLASCEAVSAATVSAHAKLLALASRDAVQSLDAVSAGKRFLRSTNTQRYGDDDDDDDLDNLDLDSDDDDVYEERGWGFKGLADDALRKLIDDFPGANERISHWRYNDFSPAQVKKELRVTNMKDMDDPNVELYKLFLAANLRSNFKVN
PHYBOEH_010482-T1 PHYBOEH_010482	MRAYYVLLMTAAALLVGSHPSLAATASDQSNLAKAAAGVNDESENRFLRAHKTVDDDDEYGNEIADYEKEERSKLPKFTALEKSQLSNQKTMYETFPKWLGMYSPSDIWTRLRLDKAKNAKYRDIYDRFVVYRKDMGH
PHYBOEH_010483-T1 PHYBOEH_010483	MRTSVDSISVFNGKSGGKRFLRPTDAVKDEDNESEYDSDDDTEDEERGIQDLIRRVSYNTLDDVAGDLTGVPGAAKYLNGQNDELLKAIAARKWTPETMKAELGIAAKKASTSKDQLKYDPDYLLYRAYKKFWDDRRAQA
PHYBOEH_010864-T1 PHYBOEH_010864	MRGLRSSCVGALLLALALLSLTDHTGVVCAKSDKEAKTPEPTSSASSRDNDPVIQEVRGLRNAGMKLNDAKDFKGAIEKIREAIKLLHNRVFGEGRHAVTDPQDISQDAALYAQILNDYGSVLIRAKQYDEAIEVLEDSVAMVEKIYGDSHPSLGLSLRSLADAYMAKEKYQKAINKYKTLRKHVKQGLGVTHEAYIEASLRIAEGYKKLDKKEKQLKVLQNALKAQGGEINGLTSGIAELYMELSTAHLAVNEVDDASRAAETASAVFLQRDGEDSLAYAFSLNALAGVKMRQQKVDDAIGLLERAHKIAVNIYGEDDAITKASAKTLREVKEYKVDMQSEKDEL
PHYBOEH_009959-T1 PHYBOEH_009959	MRVAKYLLMTTAILLASYGAVSTTTDSQHSTLSATDTHHIVKMMDDALLEKVGTRFLRSSKTETKDDDDDDLDAANEERGAEALGRLASKFSTQFKGYTNFPAQLKKAMAEQPVTTQLISKMMSKGKSKEQITALIQGVKGGNATPENKKKIINLFNGIWLQAHKGGI
PHYBOEH_009172-T1 PHYBOEH_009172	MRLLCYVLLLIAIVVATTTSAVARNQDQQELSERTLSDPHGLTRFLNADDDTRQLRGTATRDVLPNDEERAMKLPSSISKLFAGVSERVRKMREGFVNRMFGYLDKKGYDPTTMAKILRIDDPHTPARNVKFYEKFTAYWIKKHGPVNAAA
PHYBOEH_001847-T1 PHYBOEH_001847	MRSVFYVAVAVAVLARSSVVAAFANADESKLLSKTTSDFAADAMIGGDSRKRFLRVTDLDEERTKLKSMGEIIAKLDEQDMKHVAAILVNDMPVSQVKSVLQKARSGGELTRADYKAAKTLLDLSKK
PHYBOEH_005938-T1 PHYBOEH_005938	MRLQYFLLVAAATLLATADGVAARVSSVQTSVSTTTSADIAPAVRSLANVEVNERNNKRLLRRSNEDQYDDEDEDDDEEDKDQDDEDERMMNTSGLKKWVKGVATKEGREQKAKKVRDEKTVDDMLAEGILNPSLLQYLKDNNMITSKKFSEMEKKLNGGTS
PHYBOEH_004361-T1 PHYBOEH_004361	MANVVSAVSVSDQDKFSTPTTPDRQFTARRLKSERADTTNKRFLRVSDKADKSDAYSTHSKPSSSASGSDNDEERIFELSGLPFLEQATEEFESMLGTGEAVHHTLHANEIALRAKEKKEELEEEKEKEESKEKDGSSDSASGSSSKGTDKKHAGQHTPHKTALHTDGAEDEQEEEPKKGVKDKSSLSDSASGSSPKGTDKDHSGHQTQHKTGLLHENKSEQEQDEELRKQPKDKSSSLGNASGSSSQTSVKSHAGHVKASKEL
PHYBOEH_006174-T1 PHYBOEH_006174	MRLYYVVLLALATLVASADASTTANSDMSKITAAEQSDDTTKRFLRTLAENDEAKEERAANLLSVAAKVKGFTVKAGRKIKEELQFLKYALDGALTPQQVANMKGIPFSGPERVSHPLNKWLARYTTYYFKYVK
PHYBOEH_003403-T1 PHYBOEH_003403	MMINEHVPLVVRVLTIILALIAAGTAGEGGIKSCNYGQEKFSSSKQVYFLIVVGALVLFALTFRVLAFDVRKLRLPSPRAFMVFDSVCLMFTFASAVAVAASPVGTTICSSTDDDIETLLQEVCDFKCSNIVTAIVTMFIVSIGFVLDILFTTGAIPVFAGPPPPEDFTFGEDVGPRSMKTSANRGGTQV
PHYBOEH_010879-T1 PHYBOEH_010879	MRVSYVLLMTMATFFAGNDFVSASATGPTKVAAATSTDDVESIDSALFNDYTKRSLRIHESEKKVIDEEDDSADEEEDIGENDDGAEDEEDIDEDDDGTDEEERVKATKLLKYIERDDIAYAKFGKWATRKKPFTPTDFYNKYVMTNEKWRPIYNKYHNWYKTAGY
PHYBOEH_004828-T1 PHYBOEH_004828	MKSMALYYALMTALALFSISNAFFLVAGFEQPKTVKMIQPGKQLAADHHDDTEKRFLRIEGFEGANSDSEPADEERGILSDLKQILRWASGRTSEEADQMKLKLFNQFKDANPGNAASNMHYDEFEKMYLQIKYGLNPVGALDKFKIANARTAEASPNYPQYQAFLKVYEFLTGKSA
PHYBOEH_000372-T1 PHYBOEH_000372	MRVYHVFLLLVVTLTACCITTMAAANPHQLESVDSISTKTNSNRLLRGQGATNDDDDKIAMADEERSITGIRKTLGLYNAKLNTKTFNAMTKDEALKAKVFAKWDKYDVPYAKIQDKMLLQFYPHLKKLMDEYVMHRLALKGLGQFDDVAKKADGVPKNKVGSVPKEKKKVGFNEGANIHYDPVDNVAKVADDVAAAV
PHYBOEH_006093-T1 PHYBOEH_006093	MRLHSTLFVALLALLATSETFATATDSKVSALVSRDTPISLNIEPNSKRFLRTAKNIDDDDNDSTDSTNTEERKIEVLAGLKKLGMKVKRRFWLEFGMSDDYIKEALGMKGLTGQKLKGHKNYKHFEWIRFRKDGDILNGWLRQEPPLPTFDAWTKLGLEKMVLQNVPLKEIMKTDEYATYERYVKGFDRFIIRTRNSHYPPKNQIPRTARETEMTAKAEIWDRTQMTDDYVLYALGLNKLKREDLVKNSDYQKFFLRFKEVKEETKN
PHYBOEH_010151-T1 PHYBOEH_010151	MRLTNFALVTAAVALASSGTASAATDLVGTKLSTMVTAGAARSIEAAHGDKRLLRLRTTDDDYDEDDDNDEDDDDGITDVQDEERAVPQKWTNQFAKWHGRNEKSTDVYQRYALEPIVRRAYSYGKIAELDKNVKYQKWAAYVSWLKKNGYE
PHYBOEH_007038-T1 PHYBOEH_007038	MRLHFVLFAAAAAFLATCEAVPDAAPSELSKMAFPDSALSINAVQNTGRFLRTRNTVGDDDSDDENDDDDADDDDDEERTFDLNIAKWRGIFDDYYRMGTSVDDVAKDLGAAYYIGKYGKNLGKLSKKEEYQKWVAFKAYLEKIKNGEIPAPK
PHYBOEH_000809-T1 PHYBOEH_000809	MRLHYFLLFTTAAVLASTDAVAASTETKLSATTSTDSVSAARQLTGVLSEGNAKRFLRAVKTVDEDDDDDGDDDEERTITVLSASTTAKQLRKWLKSKQVIGKETSQYLKASGFSADEIASMYAKYVKLG
PHYBOEH_004099-T1 PHYBOEH_004099	MVEHSAATTSLAVAISAAAAAAAYIVQRQQKSKKSKKALPFPKTRTPLDRVPLDQLPKLKNDLLLRALRGDRTERVPVWCMRQAGRHLPEFRELRDMGYDFFTMCEVPELAVEVSLQPLRRYHMDAVIIFSDILVIPQAMGMEVKMVPKVGPVLPDPIRTPEDIDKLDMNPDIEKKLGYMLDALNLARQKINGEVPLIGFVGAPLTLMCYMIEGSGSRTKALLKTFLYENPEAAHKLLQGITDVCVNFLLAQQRAGAQALQVFESVGAEVLTQDHYYEFVFPYLVQIADRVKAEAPNTPMVCFSKGTQYAYEKLVTTKYDCVGLDWQSDPVEVRQIARGRVSLQGNMDSSVIYASTETIKDEVKKMLKRFGTQKYVANLGHGCFPDMDPLHVDTFIKAV…
PHYBOEH_006479-T1 PHYBOEH_006479	MSSAGANGRSANLWIRGILALLLATGLVALLLEASTLDFHRKLRRVAPSEHSNNSQQLVQKNVPPISSNGGNVTADELPLDMDPKDRVSSADLYHLSLLHGACIAHKDAIVTWEFGAPGDKQSDEEHNSATLIHEDDPELLQKLKQCPDVDLFLPSGVRNNGYCEDTMAYTKYLHSRLLPLWALTKKIYDPELDRKVDYFDLCPNTPMLFFQHYWEDIPSSPRWPKEKKMYLMPNIEMWELDETHFWRVDVVLCKTRICEDRLNRWYEQEGNPRRTKVIYTKHTSSDQASYARRVLGDEVKPKDFSDVRFIHTVGGSYWKGTRMVIECWLSRPNFPPLDLYIHQWAYDGMFKGGYEKRIPKSQIRLITDEVNARDFDKAIAETSYFLCPSQMEGYGHYM…
PHYBOEH_003540-T1 PHYBOEH_003540	MRVSYLSWAAVFLLLAFCAPASAASDSKGIITSAVGATQNDNAGQRFLRTASSDNEERIWERVRGLVKMKKVKDNFTYKRLSDMLTDERYMINKFGEWKKAGFDAKSINSKIDLERHPHFKTLVTQFENYLNPGKPFGAWRRAMINLSHEEEEFLFLMLILMQQEQEEEGEEEEEEEEELQQLQPQQQRLSGCHQGQQDQGGRQTQQQNDRYERRRRSTSSSRALVTPQVAQQRHQTAPRSR
PHYBOEH_001365-T1 PHYBOEH_001365	MRRTLALLILVSILVAGCNAASFGSAHLTKAASADLIQSSEAVQSDPTRFLRTGKSDVKETGVVVHEERGKLMNTVKNLKKDLKINAGLLQDWRIAFNFRSFRKWYKSGKTPEDIWKEKNLGPLLKKRYNEWDGIGKLKKNRDYQIYLKYEKFYKIMKGTYGKNA
PHYBOEH_008014-T1 PHYBOEH_008014	MRLNFVLLLIVGVFLAHSNAASDDEAKLSKLDSSNVLVQANDAIESKPTKHRLLRTSKTVDGGTSNMEHDEERGVISFAKKLKLEANLRINHPTLLKDPAIKENLKTFKGWYAKGKTPEDVWQYLNLAPLMKERFNLYGGIKQMKQEPKFQQYLNYEKFYKIIKRTAGKKA
PHYBOEH_009604-T1 PHYBOEH_009604	MRFSNYSLAIAVAFFLVCSNMLSAATDTSKNIALKMRSPQLSRSLRAAQAEVDKVKGRQRSLKTTAKLTDEIGNGEEERGLSFSSLKNIFKSSASKKAAAAAKQAQRDQLVAKLAEDGNYRIDMFNTWIKQTYKPDKMFTDYNAVANKNALSVFHSYNQHLKDLRVVF
PHYBOEH_010468-T1 PHYBOEH_010468	MRTLSTLALIATALYVSSSAGLETTGSKQMKLASSDTLVSNHPLSADEVGIIAKRSLRAHGAGEDGDTEDEEEEEEDSEERVTIPKASALLKKLDLNDLTEANIVRGVLKDHAPDKILTKIGVSPSFVTADGQKVYSKYDPGYQQYRQWDKWVQENLDWIVKLLK
PHYBOEH_007618-T1 PHYBOEH_007618	MRLLCYVLLLIAIIFATTTTAKSQDQQELSKLIPSDLDALARFLVADDDTRRLRDIAATDVSPDDEERAIKLPSSISKIFSSVSSPLTKAKEALLNRAFQHLEKHGYDPTKLAQMLRIGKKNTPKRNEKLYEKFTVYWINKHTLR
PHYBOEH_008309-T1 PHYBOEH_008309	MIATQFFTLAALALSLAVASLSNVAAQSGAEIGNRVTQIGLETVNNAHATSSLATSLQQVLSQYNTEIAGDAFQQIQDAADATAAANIKLNTIMQDFLTSLIDTDDSNPSIFGGGRKLRTEPEQ
PHYBOEH_005219-T1 PHYBOEH_005219	MLVAGFAHREDITASALSQSKTSTTNLGRSTSTHADTNGGERLLRSDPDAKGSVVDAEERGALSTLTKKFSELKTKASNSVKTRWWASVDEADDTVLQKLGLTGLSGSKLTSDPRYKVYLQFRYKAEGKMLNKMFEKGVSPSEYWSDLGLATGVLTKAQFTNLKNTDDFKSYMRYAEKYDDAIYYHKNSIFEPPIHMGGHPAELSAKAEMWAQAGRPRWYVKEMLGLDNLPLAQQKVDPDYKYYLEFVKLAGKKE
PHYBOEH_008772-T1 PHYBOEH_008772	MRLSFVVILAASVLLAAIDATPVTTNVKHSMISPDDPIGDHSNIAGLKDNSKRSLRGDSDGNYVERRLPSVQDVLKFDKWIDKGHTKETIFKKLGLTGLGEAVFTHPNWETYKKFGRYYHKVTGVQL
PHYBOEH_007686-T1 PHYBOEH_007686	MRLSLVLLAAAFTALASSDAIPASTSAIGTKSAGPGDAVQDADLASRFLRGNPVDYESDDLDGSEDDEEEEERGLENLATTSKKLKELSPKVDELDDAAKAAATKAAVGKNPNKLTPFGLHKGPVTDAALVRARVGREKQRYSDDGRRLLSCIVISDPSKGRDGEVLLISSSRTEGRWILPKGGWEMDESIWASARREALEEAGVKGRITRPLGKLEFSSDKPNKADQKYRYYGFEMRATKILKTWAEDSRQRRWVSYDQAKTLLKDPQMKDMVNRAQTAKAHRMEKLMEAAA
PHYBOEH_003444-T1 PHYBOEH_003444	MGTSGFIQASDAQQSSPTENRFLRTIKTVDEKAGNSEDEERGLLNALKKLKLRSKLYTDGGIRRSRKTFNDWYRSGLTPDDVWNSLKPIVNGGYDPKYQTYLNYKKFYDIKKALSRKKA
PHYBOEH_005465-T1 PHYBOEH_005465	MRLTNFLLLTTAVLLASYEGVSATTGSTQATLSTKISPNALQSLDAVHDGKRILRTKREEVDDGDDSDDNDDSDDDDNLDSNDEERMIRASSFKLLAPEAEVVAAAAARAPKLLSKPEKNVEAALAKIPGGVERVIGWKTEGILADAVKKDLLERGVSKTSDEWKAYQQYLAIELLAKFPPLK
PHYBOEH_009249-T1 PHYBOEH_009249	MRLRNLVLMIAALSSFDVTSVVTASPSTTSVATSPTLTRSVAAEYDGGANQRSLRTVKTIDKDDEERASIKAYKESLWFKHLFQKWVAPSYVGNRRYFKYYLQQILELHKKQASRKRLSN
PHYBOEH_004067-T1 PHYBOEH_004067	MSRSYFLLLLIAAVGILLTSGEVLSSDKKTKAAAVAPFAPSHGVSSDIVAAKRSLRVEATTDDDIKDLNLLIFDDSKATSYNFNSSLASDEERAIDLKSISAKISAATQKFQKNPQVLKITAQVKSATDKLKANPQFIRLSQDIKAVTNKIKANPNVVEFTTQLKILQGKAMQHSAVKKVLNYMKDLRKATTAKQ
PHYBOEH_009173-T1 PHYBOEH_009173	MRVCCFLLVAVLLATVEVVSAVSNGGNARLSKLTSVDSVSAARGNSDGNRLLRTRGVVKEEQDESDYDSDDDTEDEERNIHELLKTVSFKQLDDVAKDLVNVPGAAKYIKGQNDELFRKIAKDWTPQTLSAKLGIAEKKATMTKVQLKSDPNYLLYRAFEKFWNARAQD
PHYBOEH_000261-T1 PHYBOEH_000261	MRLCYMLLLFTLTLSGILSVAAVSESTSISKEASPNPIRSIGSGNKRILRAQGEAEDEERRFNFLSPLKNSFKKSSKKTKSSAAAAAKNKELLSKELLPSAHQLNMMSYRDDIAYPFFKSWTDLKLPLPIVTNIVNGDEKIIKSFMGYQVTLNAAKAAKAAR
PHYBOEH_009192-T1 PHYBOEH_009192	MHLRYLVLIIAALSSFAATSMVTAFESTASVATSPRLTRSIADGYDGGANKRSLRSVETTGKNDEERVWGLSKLERLARKYEEKRTFKRYFRNGNEPKDVGLRSYEKYYNLMKKKELAKQLPK
PHYBOEH_009605-T1 PHYBOEH_009605	MRPLHSSPSFRVDQPEVDKVQGWKRFLKSTAKSTDEIGNGEEERGLSFSSLKNLFKSSASKKAAAAAKQVQRDQLVAKLAENGNYRIDMFNTWIKQSYTPNKMFADFNAAANKNALSVFHSYNQHLKDLRVVL
PHYBOEH_006098-T1 PHYBOEH_006098	MRISNFLLVAAAAFLANCKAVSRATDLTRSQLSMMTSLDVMQPKETVYEGKRFLRATKTEASGDDDDDNDDDDNLDNNNDDNNSEERGFGFKSKADDVLRKLIDDFPGANDRISHWRYNEMTPAQVKKELRITNMKDKDDPNVELYKLFLAADLRSHFKLS
PHYBOEH_008048-T1 PHYBOEH_008048	MRLTLILLVLASALVASCNAASFDPTKLSEAAFADLIQSSAADQSDPTTTRFLRTGKSDIKETGVVVDEERGKLTNIAKNLIKDLKINACLFRDKDIRANLKTFKEWYNANKAPEDIWKEKNLGPLLKQRYNEWDGIGKLKADPDFQMYLKYEKFYKIMKGTYRKKT
PHYBOEH_002898-T1 PHYBOEH_002898	MFRYTKISILGLAMAALSSSVCAEKEVAETFGLLGAGVHGGVGAGLYGGAGAGAGAGAGAGLYGPGVGVGVNGLGLGVGGAGVGVGANGNGGATASASASATATGAGKTYRKLRSE
PHYBOEH_008178-T1 PHYBOEH_008178	MKTSVDSVSVINDNSDGNRFLRITEKAKDAEAKSESEYDSDDDTEDEERGIQDLVRRVSYNTLDDVAGDLAGVPGAAKYLNGQNDELLKTIAARKWTPETMKAELGIAAKNTKRGSTDLGQWKPIAD
PHYBOEH_009413-T1 PHYBOEH_009413	MRFSYFVLVAAASLLASADGISPGVELTKMGSPQKLTEIRSLTVGNKHDTTTRLLRTAKEEDDKDDDNEDDDDDDDDDESAINEERKNVNVVALVKPVVKASSKAKFAMWKYLFRWNTFKVQQHLEVFDGPGLPRFHKNWPQVIAYKKFYGKPLTYP
PHYBOEH_003538-T1 PHYBOEH_003538	MRVSHIALAATALLVVCCGSAATTTDSKVFISHHSHLTNAIQNVSPAQRSLRTAKTSDDDEERMNLLGLAKVKDNFAFKRLDKMLANEKYMFKKFGEWKKAGFDAKSIKSKIDLDKRPHLGTLVTQFGNYLKPGV
PHYBOEH_005436-T1 PHYBOEH_005436	MATAPLLIVSLVFHAQSELASLPHVQELTSAFLDTSVELEFHRACRFNSIKLLERIWSSCSPESEASPADRGPGHSETWSRRRYLRSDRYYNRYQFRLAMIEAVKLPDLDVIQWLFDHFQGCVVPNQAVEYAAAHGNLKALEFWHKNGVPAKDYDGARPQAQERPVVPDVRMRNRGGILETGGIAAVREAINGHPNVPGRGLPMPNSEGLQQFLNRGRTAAAAVGDRGEGAELEAHRLLSQLLLNQAIPAMHSAGNQTLLNLFRGDDLPVQSSAGDQALEQLLRGELMPVTNDNGDIGFVQMMSDPINFDDEFNGGPPADPSKIRIRWGGHDTAAAMENKRRDVVFWLDRHTYSTRNFSSFIEAAVTSGDLKVLNFLQKYYSVLDDKGLMQKAAAVGHL…
PHYBOEH_003426-T1 PHYBOEH_003426	MRLINFLLVAAAALLASVEAASTATASTQMKLSIVASPVAVQAVVGGNEKRFLRAVDKKKQADEGDNDDDDDDDDVNEERGRPLFAKSLLDGAENNADKLRRLMDLWKRNGYTANDVAAKLGIDLDGALTQSRMNIYFKYAARLKGTP
PHYBOEH_000895-T1 PHYBOEH_000895	MRTYGIVLLSLALLVAAINAASADTVQALTAINNNDNAKRSLRTVQTLEEDDDEDDDDDDDDDDDDDDDDDDDQEEERGLLDKVAQWRAGQKLAAAEKKQALQAAQLAQAAKAAKTQENLNHLAKWQSANMLSKKRFYD
PHYBOEH_008793-T1 PHYBOEH_008793	MRLHVLFHTAFILLALVITECALAKSALVVSPKKLSTSSIDSGLTSRRRLRTNNNIDSDKLDAAKTEDRGIFSSIQTTLSKAKEKASMALKRTSWVNKGLSDDEALKKLGMEGLSGVKLTSHPNYKYFQKFQYKKEGRQLDNYVFDDVPTYDVWKKLGLESVHRDKLATTTEYKT
PHYBOEH_011259-T1 PHYBOEH_011259	MRLSYFLVVTTATMALASGIALPTSEQSAIAKMTPTHGTAPYQDRNSGGRRLLRPGDDVDVEERAWNIVPLKYYNMLKNEAVRERQFEKWFEKGVQAVKAEKKMLRFAVTKKQKEAFKELAGKYAKYRKDLSF
PHYBOEH_004179-T1 PHYBOEH_004179	MRLHHVLLATLASLLVTSSTCSAVIDSNEINLLTPASFNGRRLRGSTSAVLEGATLQDGKTVGNGVDADASWTVEERRIPGLSSLTKMASKTSKKATSAVKSVEANYWVKTGKSDDYVKKALGLDKLSVDKLRTHPNYKYFAQFQTGRLKVWLKKDLSTGDVWRNYGLNKMPFAQAEKTIEFQFYTTYVKMFDFKRSWDVLVHRIRNG
PHYBOEH_000449-T1 PHYBOEH_000449	MRPSYILLLSVALISMVSNADPTAPTVHSLTSADNGDVLKRFLRVADPVEGEDDDDEGDDNGDNDDDDDSIDEQRILGLGKISEKMQLAKMRHAANTELKAAEKVKAAKAATAAKAAKVEEKLKAAEAAKVAKAAKAEEKLKAAEAAKVAKAANAEEKLKAAEAAKVAKAAKAEEKAKAAETAKAAKAAKAAEKEKQEEEKLMSSLLKKLRPPFKVAKDLGIKDGVVSKNSPFLEEYTRRFKLLVDAIKV
PHYBOEH_009727-T1 PHYBOEH_009727	MRVSYALLMATATLLASTDAATAAVGQTKLSPGTDVALSVNTAPMATPDKRLLRSRKEYDDLDSGDDFDDLDDYEIDAVEEERGKPLFGASVFDKALKTQKKMDKYIDRLMKNNVDKAQLARELGLNPNTMDAWSHKYRNIYLQLAKRLD
PHYBOEH_000552-T1 PHYBOEH_000552	MPTKLRIPVITFKEGLADAVTQRLLAKDSPARALFQAGGLEFVTLPIPTFAKSAGAVAPGAKPVDEGQELLETKWELTEDQEDVLARATIVLGDAHNCAPLLLSPETGLPKDKQHLLKNVRWVQGTYAGVDRYLDLLKADAPPPPFVVTRAGGINGLAQYVFGWIISLERKFHDAYDMQQHKIFAQQELRYRSFRSVTVSVLGMGAIGQAIGRLAKLAGFHVVGFKRHLRGDEDKTFEDCAHRISTDLEDVLRSADYVVSILPSTPSTKYLLSETNLYLCQGKKPVFINVGRGDVISEHSIIQALDNQWLAKAVLDVFEQEPLPQESPLWEHPKVLLTPHVAAYCFNEDVADVFVPNLDAYIANQQLKYPVDWANGY
PHYBOEH_011249-T1 PHYBOEH_011249	MRVYYILLVAAATLLFRSEAASAISVSGQTKSTSIASGNQVQPINGHAAGNAKRFLRFHKMADDDYDDDENEEISSEEEEEEEEERGKLVKFTKAERNALLNENTMWAAFPKWFGKYSPSTIWDKLSLDKAKNQKYRDIYDKFKVYSRDKGH
PHYBOEH_002353-T1 PHYBOEH_002353	MRLSCVLLVAAATLVASSTALSSADQTTLLKVQSDNGKRLLRSVETADEDDSSDDLDEERVAAATLVASSNALSSADQTTLLKVQSDNGKRLLRSVETVGEDDSSDDLDEERGWNLGGLFGAQTAEEMQKAKVAAENNQFYKDLLKSASFRKTRFEGWQRDGVSIDDAIRFMGYHGKTEKKYMDVIEKYKHFRETGQAT
PHYBOEH_010428-T1 PHYBOEH_010428	MRDFAVGAVSGALLSVLASQVLLPRLRTRQLRSKASRGTVYLVGAGPGDPELLTLKARRLLSSATVVVVDDLVSPEIYALIPKDCEIIYVGKRGGKADSVKQVDINVILVDKCRSGHIVVRLKGGDPMVFGRVHSEIRALCRAQCKFQVIPGISSALAVPATANIPVTHKTLSTSFVVISGHKPAEMDFETLAKVDTIVLLMATRTIESICASLVDNGRDEETPVALIHSGTNPDQVTLMGSLGDIAAKTAGKKYSPAIIVIGQVAKYGDLSAYLDETDDEPVDTNV
PHYBOEH_004066-T1 PHYBOEH_004066	MSRSYFLLLLIAAVGLLLASGEVLSNDKAAAVAPLAPSHGVELDIVAVKRSLRTEDRADGDDKALNTPVFNDSSLTSDEERGFSMAGISAAALKVKNNPHVLKITAQVKSAMDKLKANPQFIKLSQQIKAKSDQVKANPTVVKLKTELKNLKEKVIAWIDDFVVIP
PHYBOEH_010469-T1 PHYBOEH_010469	MRLQYFLLVAVATLLVGTDVVSASADSAQTKLSTVTATDSARLLAGAVNEVNDKRSLRSERTEYEGDKDDEDGDDDESDDEERGIPVIAFYADEISTSGLIKLLRKKGAMTDDVAKQLKTSGLDKEDIARMYSKYVAIAQREK
PHYBOEH_005556-T1 PHYBOEH_005556	MRLGCFLLVIASAFVSTCGAAPAIDGATVNLGTYRDYSTPDTERFLRDVNNGPKISERDADGEARGFSDLKKLFGFKRKEIDAFSTVTLNKMANNKKFKKKVFKVWDKQRLSVGQLMEKLDLKKYRRYKYKEQLEDYLNKPRSKKMVDYLNKIPGTKKAPEKSRKVTFKDA
PHYBOEH_007669-T1 PHYBOEH_007669	MRLYNFLLVAAAALLASCEYVSAATAQAKLSTIASPDAVQTIDAAHGGKRFLRTTKTPKYDDEDDDDLDSDDDEDDQDVDDDDEERGFGFTSKTDDALRKLIDDFPGASDRISYWRYHEKSPAQVKKELRITNMKDKDDPNVKLYKLFLAADLRSNFKVN
PHYBOEH_010586-T1 PHYBOEH_010586	MLSRKVMAFMLLALPPTAVSALTYFVGGASGVMSLSVGALSGFAFCDLWYFVRMAGNSLTGGGVSGPRRHLFAVSKVKGRVLLMDIDRNGHCNNARFLRECGFGRRDLWQYNGVWKVVTAAGGNLVVGAQSVRYRRELSFGQAYELQSRLVCWDKRAFYVEHRFVTKDTKGGEFVNAIVLVKNTVLGQLSPEKIIAKLPGLQTDEETNPTMPEDVVAWIQSNDASSKMLRAESAP
PHYBOEH_003006-T1 PHYBOEH_003006	MASRLLSTRSRRSTAALGLLSAGAYVADEANANVLSRSLRVFTTGGLVVLDYRRNFKGTERDDPDYRIKLQSLNQRIAQRLLHLCYQNGGIYTKFGQQLATFNHGLPKEYTETLAQLQDQAKAVPFEKAIETVEAELKKPWQENFKEFDRKPIASASLAQVHRAVDHKDRELAVKVQYPHLQTQLNADIQVIKWAFQTTEYFFPDVQIQWLYPEFKRALMSELDFENEKNNSRRIATCLKHNSAVHVPTVYDELSTKKMMSMEFIHGPKISQIGSIKKLGLHPPEVSRVLCEVFSDMIFCHGFVHCDPHAGNIFVRQNPDPQAKRKEQIILLDHGLYREVDDDFRKTYCDLWRAMLMRDKSLLEDCGKRLNIGGLAKYLPLLFTYRTISHKGHLDAAMS…
PHYBOEH_000897-T1 PHYBOEH_000897	MRTYGIVLLSLALLVAAINAASADTVQALTAINNNDNAKRSLRTVQTLEEDDDEDDDDDDDDDDDDDDDDDDDQEEERGLLDKVAQWRAGQKLAAAEKKQALQAAQLAQAAKAAKTQENLNHLAKWQSANMLSKKRFYD
PHYBOEH_011248-T1 PHYBOEH_011248	MRVCYILLMASVALLASSEGVSAVANKNVAEMTSTNRAQSINVQVDGKRFLRAHKVVNDDDDGGDDDIDDDDDDDDDKDDIDDDDDEERLSAAKLTKLMKPDETYLYQKMAQWKNQGYSPSTIWDKLDLHLKKNAQYKKIYEKYLGVLLPLPAVTIALPEDFSAARGSRKRPRDASHLPARRQIQMDALDKENQPPEASTMPQTSSLDALLTLLPQPGASGGHKRALLFFGESARKLFMLEQPDERRVRLVLALKKDPSDVEWWLELLRCPVPGCPSLYNRLRLVRRAITCIEEHKSRDDEGYTEIWLMLAKLHETEVDTRNVFVQMKDKKIGQKHAMLYEEEAVFEFNAGKGGNRDVAEDILERGVDNDALTPAEKENLLEKVVAGTAGWVKAFSGAP…
PHYBOEH_006625-T1 PHYBOEH_006625	MRSHSLLFLVLAIILACSNVVLADSPAEGRALNAVEPAVMRSLRTTDVKSLEDEGDDDDEDDGDDDDEDEHDDEERFLGFGRLRSEWRLRNMRKSGLKEIKKAEKAAAKQEKEINRLLKKYTPVTLQHKLGLDKMAIPETSKNWGFYQAFVKKYDEAKDLQRKARGN
PHYBOEH_005209-T1 PHYBOEH_005209	MLVAVVVHPEDITASALSQSKTSTTNLGHSTGTQADTNGGERLLRSAPDAKDSVVDAEERGALSTLTKKFSELKTKAVNSVKTSWWASIEKSDDTVLQKLGLTGLSGSKLTSDPRYKVYLQFRYKAEGKMLNRMLDNEVPPSDYWSDLGLTLGPLTKAQFTNLKKTDEFKSYIRYAEKYDDEVFSYKNTMFEYLMPTGGYTAEYMAKQTRCIASVQVTHDTGLPDLIITPLAAQKLMEAAERQKAKDLMLRVAVEGGGCSGFKYVYEFEKDAVPDAEEDIVFEQHGGKVVVDKESLEFIRGSTVDFEQELIRSAFAIINNPNAASGCGCGSSFDLKD
PHYBOEH_003427-T1 PHYBOEH_003427	MCLTNYLLVAAAALLVSVSSAADSTSALSTMASLDAVQSIAAADHGKRFLRTTKTPKYDDDDGDGLDSEDEERMFRLNRGDDDLLQLIAKHPGADEQINIWRTAEKSIAQLKNELNQTPQTKKLINLYAAVLARNNHVVRRWE
PHYBOEH_011365-T1 PHYBOEH_011365	MKLVLPLLASASVALAFAYRSRQLRLQQQEFMRGAASPEQYRDLPVCIVVDVGSSSVRASCWALAADAHWVLIEGSLQQQHQDSIDVNGEADAVQIAATVEKVMDGALYFLRVAGLTNKLVGVGFSTFAMNVLGVDTQGNAITPVYTYAGRRQATAEWARTLQERLSALGELDETHNRTGVQQDVVWIVLPHST
PHYBOEH_004182-T1 PHYBOEH_004182	MRVSSILLAAAATLVATIDSTSATATFVQTKLPPADVVKSGNTLQNMGAGNRYLRSRNNVDEADDDGEEEIDSDDEEERTVTDKMLNQFKKWHARGDTADDVYDKYMLASHMRKAYHTGNWAAYKANPKYQKYINYVEYLNNLKK
PHYBOEH_007728-T1 PHYBOEH_007728	MAFLQDDDAARAFEAALSFVDEYPFHEGDHGATSLSAGQEATQDSTATATDDKQQRRARANAKKRLLRKAGLYDDPNRARKERKLEMTFLRRKFEQLQIELETLQRKRQTNSQTEEEEKTQNGAMQRAIVTRRPNVEVSSAWKEMANRQREQRDKSERENVRLRLILERQHKLAEAMETLVQARIKQQMAEFSALSNPKVSRCVMGRTLDFRADIANFKDLIEDLDEAYREVDTVFASNRLDVTESSHHGVQLRSRKGINKMLLEAFFNKALPFELRATAEATWDHFKGMKKHGGNGNLYDKAAKNLETPYTIIEDYAKELFANTARADVRVKQIVRRYVEANREIVILVASVSPISISHKPLAGLTFNYRCYALIKRAAASTIDHDLSLLQLCTLASL…
PHYBOEH_002843-T1 PHYBOEH_002843	MRLSSVLLAVASVFFLYCDAASFDQTKSSLNLISGKIGPTVNRFLRTTKAIDNEDAAKEEERDVIDLAKKLKHDIRSMFIKDPGIKANLKTLKGWYLDKRPLKWSGRT
PHYBOEH_008781-T1 PHYBOEH_008781	MRLTDFLLVATATLLASCEAVSSATDARQTKLSMMASPEAVQAKDAVDGAKRYLRSINMEDYDEDDDDEGDEDDESDEAEDEERGLLDAYVTRH
PHYBOEH_008348-T1 PHYBOEH_008348	MRGCYILLTAALTFLTNTDAALTTGSQKPDIAATRSAQTSERRSLRIYDTAEDSEDEERVGGVNLLDDAVGGLKIGDWKFLKRTFSAWDKEGKVADDIAAMLRVEKESDELVELLPQMFAKYKQMKADKVAAARAKRAGTS
PHYBOEH_008830-T1 PHYBOEH_008830	MKLSFALILAAVAVTAIHAESTKSLRGLRSTAEDCPTMCPEDEEPVTDANGLKYQNECFMRMMQCSTPTTGAGKKPASSADDSAEASGSLDLSSGSDDLLASGSTDASTEASGSLDLSLPASGSDDLLASGSADASTEASGSLDLGSLDLSLPASGSDDLLASGSADASTEASGSLEASLPASGSDDLLASASTDASAEASGSADASLPASGSEDLLASASTDASAEASGSADASLPASGSDDLLASASTDASAEASGSLETSAAGSEGEPDLTVDYLVGSGSDAKQVQIDLKSLIGSGSNQVDLQDIIDAFGAGSIESDPTVVKTPGKGDVLTSGDASASTSSSGDGFESAFSASGSADPTLTKGTKPVGTKGDKSSKTSPGVTSSVGSLFDDSASGV…
PHYBOEH_003882-T1 PHYBOEH_003882	MSNSDAIKLSEDASPNELIVPSTTARDYTSNDIRSLRGVDKAEKDHISSKVSSTDDGEERVVSKADLITALRITDGDAKVLRKILKGRTPEHILTKLNAPFKVVNDIKVYPKDSPEYDKYLFYVKYARNDLPDSMFHRS
PHYBOEH_008691-T1 PHYBOEH_008691	MRVSFFVVAAATVLLAVPDAASAVSDADHAALSKLTTVNSVNNAHGNGNRFLRSTKTIEDVDDELEDDYEEDSEEEERSIHDLIRKIPYPTLDDVAGDLVNVKGALKYLISDNDELFKVIAANKWTPETMKEKLGIAAKKARMTKKQLEFDGDYRLYRHYKEFWNARKAQA
PHYBOEH_010732-T1 PHYBOEH_010732	MNLSHVLAVIAAAFLVSTEALTATTESTQGTMANHDAARSIDAVHGAKRFLRSDTDNYHVEDGDNEALEEEERGVNLKPLTEAKMWAMKDNGMTAKAYAKKMGIYNTMKEIERTGRAAFVTPSNAIPGASVIDYIKCFQNSLNCDVNDLSTARRELTEIEGEALQLTLTVKIGMFSLAWEAKYSFVLEPVSVERIEMLEAKLGELEKITGVRNGDADDEDDEDFVDEGSGDSDDDGDDDDDNGEPRFIQLCAMHKYGNMLWWNKVESDGFVATGHDGVLKVCSAGVYSIEAIVNCEPTGHNQEVSLMKNGERVQYVFVLYTGHYSSASLSFVTELEANDELRVTCDCRLVGSSYMAVKRM
PHYBOEH_009811-T1 PHYBOEH_009811	MRLHLALFAAAFFATCDAVPAAGPSELSNMASPASALSTNAAQNAGRFLRTSKTDDDDDSDDLYDDLYDDESDDNSNDLYDDDEEERTFDVMIAKWRNIFDDYYRMGTKVDDVADDLGATYYINKYGHNLGKLSKKEAYQKWVAYKAYLEKIRNNEIPAPK
PHYBOEH_011577-T1 PHYBOEH_011577	MRLSSILLVVAAANLVSCDAMAPKSGTKVSMANTPRSTSVGLDAVKGGRFLRSVKTTYVDDDEEEEEDDEEDSEDSTDAVDTEERVLPTSVTTKLAQLESKISHVVSTERSFWGQMQQVDDVIKQKMKLQGLSSAALKSNQEYQTLKYAAEGVVLNKMFNKGVTPSWYWDDLGLATGAITATNLKSLEKTAEYQSYLRYAQKYDDAVYNNKPIPSNGVWTADELATSGKLPGEYHAFAQIWGTSGRPKDYVLKQLGLTQFSANTVKKAENYKYYLEYLKALP
PHYBOEH_009337-T1 PHYBOEH_009337	MVTLLTSTDAAVYVDKHLKIFEGPTSAAQFASTLEVSDVRKRSLRLTDTGNRDDKEDDSRSEDEEERKGGTSIVQSIHKIKNYRDAWMLRQIAKGNSAEHTLAKLGVPYQLVNGEKVYSIRNPTYSRYLDWVKYNRDQRYSA
PHYBOEH_003044-T1 PHYBOEH_003044	MDAVSAIQDVDHHPLSEISAPTVVRSTDVGREEGNGNRFLRIRETEGDDEEDDSDAEERAGLPKIQYLDDAKLDRVLKKSQTAGLEKLDKMLSKHHARMISSLQALKDKGWNIKSLGKEIGIGNKLKTMTPAQLRNDADYILWVQFAAFLKNRPLPAPV
PHYBOEH_003148-T1 PHYBOEH_003148	MLLPLLLLLSATSVWGKPAACEIDGVQIAHSSTKYLVGRALRAGSIYGRCLDGVVTCFEDRGLADAPQWINTRPVECSHATAQRRLGVAIILEEDIWPDNIVWYRINGSFSDYELKVIDMAVNLYTDIDVDVTLKECEPVSLCDGKYVSIEQNEDACYGMVGYVNDGKPQIMNLGESCFKRGPGNIVHEIGHAMGLYHEHTHPDRQVIVLTDQNLPVSAENYAKTSDKRAILKPYDPKSIMHYGHEAGLCFPKAQYPLKMFCDIEVTKNCVQPVEQHCNTSRNSEIGQSATLSAGDIYTLRALYGSKENTTAYDVEVPTVSSSTAGSLEPPSVFAVSLIVASLFLQFSLFIL
PHYBOEH_006353-T1 PHYBOEH_006353	MRVYNALLMAAATLLASTEAVTAAVDQTKLSQSGDLIRSVNAAPMAAADKRLLRSRNEYEDGDSDDSLDDGLVDDEIDADEEERGKPLFGASVFDKALKSDRNMNKYIDRLMANGVKKALLAGKLDLDPNAMSAWTHQYRNIYLQLAAKRAAKGLVD
PHYBOEH_006469-T1 PHYBOEH_006469	MRVACIILLAAATLLASCDAATASKVSTMVSSNEANAVLHDSPVQRSLRAADKPVERMLQANVDKEFTIAVLDKMVANRGFRDNQLHRWYMLGLDADRVKAKLHQAKPREKFPYHELYEEYVLFLRDPK
PHYBOEH_007812-T1 PHYBOEH_007812	MRLQYFLLVGAATLLATVDGVAARTSSAHTSVSTVTTADIAPAVRSLATVEANEGNNKRLLRRSNEGQDDDDQNDENQDDGDLDDEDEDQDEEEEERMMNTSGLKKWVKGVETKEGREQKAKKVRDEKTVDDMLAEGILNPELLKYMKDQNMITSKKFSEMEKKLNGGTS
PHYBOEH_001367-T1 PHYBOEH_001367	MHLSTLARSHIADENGAPISPRLLRTDNTPGEADEEKAISIKSISALDKFKAGVEKITNAYKPTPTLGKLLEWAKKKESSESVFIKLKLDEATTFADNPTFMEWVAYTRYVETDSALANKTLSEEILVKCTRRTTGCHPYTLKETTDILSVNTARGQIVDKSGIGQDSYPAL
PHYBOEH_007789-T1 PHYBOEH_007789	MRVNRFLFAVATICLASFDAFTAVGATDLAAQSKLASVNSVDGVHGHGNRFLRSTKPEDEDDGLEIDYEEDSEEEERSIHDLIRKIPYSTLDDVAGDLVKVLGAAKHLNTDNNELFKAIAARKWTPQDMKEKLNIAAKRMSMTKDQLKYDADYLLYRHYKAFWNARKAEA
PHYBOEH_000363-T1 PHYBOEH_000363	MRAHSFLLLSAAVLLASSGAASIPGQSLLSQTVSSDSVVSSRLLSPGESVAIGKRSLRARDTDEERGLFDTIPSVKKLMRELDLSEENAIIVRSIVKGHAPEKTLNKMGVSPSFVTADGVKVYHKDGEGYKKYLEWVKWLRDNYGF
PHYBOEH_001554-T1 PHYBOEH_001554	MRLLYLLLVASTTLHASMDAASAIQDVGHHPLSEISAPTVVWSTDVGREEGNGNRFLRNHETEEDDEEEGKEDSDKEERAGALDYLKVVWARVFKMRETKELAKLEKQNSAQIRNLKSELESIKESGWDIKSLGKRFKIGDKLKTMTPAQLRKDGEYVLWVQFATFLKNRPLPAPV
PHYBOEH_008179-T1 PHYBOEH_008179	MRVSFCLIAVVAVLLARVDAVSDGGHPALSATTSVDPVAVVHGNSAAKRFLRTRETFEDEEAESEDDDDTEDEERGIQDLIRKVSFKQLDDVAGDLVSVPGAVKYLNGQNDELLKTIAAKKWTPQSMKDQLGIAAKKATATKDQLKSDPDYLLYRAFKKFWNERRATA
PHYBOEH_001553-T1 PHYBOEH_001553	MRICYVLLMCVAALLADSCAAISKVSDSSTIKLSEEALPNSALLVHSLTARDNIIRRRSLRGFIEDDENNENNTPTKVSATKDDDDEERVVSKADLMSALRITEGDAKVLRGILKNKTPEHILTKLNAPFKYVNGIKVYPKNSPQYEKYLFYVKYARDELPPGMFQ
PHYBOEH_000282-T1 PHYBOEH_000282	MADVGGSSDDAESATLTALSDCVTTVLNNDISYGLCVTNSGLFDLLPDDFQGRSSNSSSSSSFSSSDDSDDFNGDSVCRVMCSKQTTSASSSCCAAAASLRSCNTSSSAVTTCKELFDSVFTYQNECDGGLSSADTILTVVAVVLAATVAGIAVFSRLYGRRKQHLETPQQASTGLAARVAATWRQITNLVWKNMLLRRRKPVSFVMELLLPILLATALLLLANLDSLAGGWRSTWFTSEAAVLAANETLICSDLAVWGLESIGGPSSTMTSFYTGGQSVLGLFFLLSYIKFVSTTTTTMVIEKENRLREVMKIMGLSDATLLCSWCLTTAVLATPLAFAISAELKYGNVFPTTEYATLVFLFWSLSVAITAFSYFIAPFFNKSRTAAIASVLLWLILF…
PHYBOEH_009937-T1 PHYBOEH_009937	MNYYRILLVVVAAILTSCKALASPLEPKTKVSPTSSDVASFGPSTIAASGVRRVLRGRTTDDTRENESLAVNIDAVDTDNAEERGLLSSLKAKYESFKTNNKVQRWAHNEKSENFVQNALGMQGLTGAALKAHPNYKYLQRFQARAKDVQQWKWVLDETPPSKVWEMLGLHLRPANQVKNTPEYQTFVSYFSKYDRKMWSENRLREYMGSSKPKYWTGVYHEGYSGEMAVKLKVWAEHKRPTWYVKDMLGIKNSRTENANYKYYKEYSKVAKWWWM
PHYBOEH_004612-T1 PHYBOEH_004612	MEKLPLLLFSSVLSFAVESDDLVYTEELLPNPRELPQRALRQLALVCKSWLKSIRELTSQFHLSTLTLRIRSHSDLRSELQDFRRQLLQRGSQVLDLRICIGELSTGHGFYPRRRAISVGRNDAPPLDDVAIDWDSLLLQLPSLKRLDLARMPLESPLVKAIVDAAAENCPHLKILILPGQHWPNNRMLSADPVDVDPILDAVYAGLQKWRGSGGGLRQLAVPTLNDEDRFRSVEKFIQNVISYCPSVEYLDGYLQSLCDRDSLSCRQQWHMTLKQWEEFNTVCTNLREFNWVVVPFGDPFFRAFGAHVKPHLKKLQIGVNMLWDWQQYFTSSDEALRVARTERDGSPSSAQRPGFGFQATDVSSALKGCPALQELMICLYHPVDPTVDEGFIDLEDVD…
PHYBOEH_008010-T1 PHYBOEH_008010	MRLPITIFLLAIAGVLFAHADAATHGRTRVSEIASLVQVDNAVGNNPTEHRFLRTSKTVDGDTTSVEDDEERGLIDAAKKLKLEANIKIHFKALGDSAIKKDLTRFKRWYLSGKTPEDVWQDLKLAPLMKERFNMYGGIKQMKQEPKFQQYLNYEKFYKIIKRTAKESMRSAKPLTVARRALASRAALVRESSTAAKQPGRVVVITSGKGGVGKTTVTASMGYGLAQRGYRTCLIDFDIGLRNLDLHLGCERRVIFDFIHVIEKNCRLNQALIKDKRLERLSLLAASQTRDKEALTEDGVEEVLDELKTQFDFILCDSPAGIESGARHAMYFADDAILVTNPEISSCRDSDKMIGFIASKSLRAKEGREPVNQRLLVNRYDANRVKNDDCLSVDDIEEM…
PHYBOEH_008180-T1 PHYBOEH_008180	MRVCFYLIAATTVLLSRVDVVFAVSDRGHAPISTKNSVDSLSVTNGRDRFLRTTNIIKDGEAGSEYDSDDDTEGEERNIQDLISRASFKTLDKVAEDLPGVPGAAKYLNGQNDELLKTIAARKWTPETMKAELGIAAKKASTSRDQLKYDSDYLLYRAYKKFWNERRAQA
PHYBOEH_008697-T1 PHYBOEH_008697	MATDTKQVKISDVTPLGGPSQRLLRIRHMANEDNGETEEGDDDHGDGGDTDFSEERGLTPKKMKKMMKKGMTKDDYAHKLGISEKIAEIMLTGRGLAQFQQTHKYQKYKTYMNFLRENK
PHYBOEH_005642-T1 PHYBOEH_005642	MRLSFVPFAAMVIAYFVSCDATVDSDQAKISIMASQNLVNSLKSDDAVVRRSLRQHIHHKHHEEFETEERGGGFPGASNLKSLLGGSSKAAKQAAKQAAQDKAEVKRWAKAVMANPQNMGTFEDAHQALGKYSLRDIQKYLGIDDNDNTFLEFYNTIAYTRFID
PHYBOEH_006100-T1 PHYBOEH_006100	MRALWMLMATFTACYIATSAATNPNVIHLGGSVSHKIIGKRFLRTDKDTNKDEEEAAANDEERIVNKLRGVLGLYSPKMERSTFDKMIVDDAFKAEMFTKWDKFDVSFKKIQARMKPRVNTRFKQILEEYT
PHYBOEH_003502-T1 PHYBOEH_003502	MLPLLSALSVVVLALAAAIGALGISRSTKQRRRLRHYDSSQAETAGRRMASRATCPEFILQFVLDALHHLTGLPLLMVNQPDHCLSPLQHMRADRKKNAELLARNKRQFIAHSASWSDDEAPEEELDMCSDSEDEDLKQGIATASAQSQLFDGLEFYLAVTQVRERTVRSVMALGMAKTINTLRERKQRQSIAVIEQQYPDFTCLPTKQNAVHQAPAPQMDLLAALRLPSTHIKTDTRGWNAEADDGRVRRTAALTSPQNISRVA
PHYBOEH_009400-T1 PHYBOEH_009400	MRPTIFLFLAATALLTSSGTVLAVRDSAQTQLSAMVSPDAMQPTDAAREGKRFLQTTRTQKHDDDGLDDLDSNDDDDGEERSIAAFSSSTSVNKLLKHLKRNHVIGKDTYTQLKTAELSADDIVSMYKDYIRLSS
PHYBOEH_003264-T1 PHYBOEH_003264	MVDLRPVDDPRIAPNEASEPLSPPPSDFQSEDEDENECRVCRGEAEPDRRLFAPCKCSGSIRFTHSDCLEQWLEHSGKTFCELCGHEFTFTPLYDANAPDVLPWTELLGTGMRVVMCKWLPFGLRAALVLVLWLAVAPWCTSWLYRMWLLRASAMVNVNFSERFDTEHIVADIFSGVILIVCIVFSFLALMSFADFLRFHLDHIEEDMAADEMPHHHHHHHHHHHRQDVEQPVRRAQFGAGNNGEAAENEQEEAEPRLRRMLDNLQGPRRLGNLDDNAESDEDSSDEEEWVEGAPNRDEPFADAFIQHPQDFGFEPIERGADPLPEPQHELRQRRGLRNVRENNNNVEEERGRNAAAAPRIGRNRVDPAPNMNQREWEDDFEHMEINIAMDELLGLRGD…
PHYBOEH_011423-T1 PHYBOEH_011423	MRFFIVLLMLTLAVSFTSQSTAKTPEQAAISMVTSPNAVRVIGTGNKRLLRAEDDTDNEERAIDFKSLAKKLNSVFSSKPKEAKIPIPKAKQLEMMSYRDDVAFPFFKAWVEYNLPLAVVQRTVKSKKIADNFASYKITATGGL
PHYBOEH_000088-T1 PHYBOEH_000088	MVFAFRSAAARLAPALAVFVGGASLGGFARAEAEKRDLRDLEFGVPHDRKRVDPFSPFFPSDKHPCTHAGMFIPGCHELKIFSGSSHFELADDIARRLGTRVGKITLGRFADGEVQVQVGESVRGKDVYLVQSLASPVNDNIIELLLMVSTMRRASAKKVTVVLPYYAYKHHRRANPAATSLNSKFIQSPAADIAKMLEVMGVDRVIAVDMQMRAEGHEACFFSSDIPVETIETIMAGVEYFATQVYLRRPLVVMAPNPECLRRARVFQTGLNKWLPDSPARFAVFFHGTGKKTGAEGEHTEAEIVGDVEGADVIVVDDLVDTSTTLSKLTNLALSKGARKVYCFASHPLLNGEAERLIEDSNVSQVVVMDTIPADPKAFHTSKLQRLSVAPMLAELIQ…
PHYBOEH_009318-T1 PHYBOEH_009318	MRTVCYVAVAVAVFARSSVVAAFANADESKLLSKTAPDFAADAVISSDSRKRFLRVADPEDDDLLAADEERVKFASMKQIIAKLEKDDMKHVAAILVNDMPTSIHQRSPIFLGCKRDVQRVIDLPDMSTNKAPKKAAALAKDQDDVDDYLCGDDNDVDEAAKKEKKKPVERSQVVLEMTAKRTTHA
PHYBOEH_010540-T1 PHYBOEH_010540	MTRNYQLGEAWFVVSTGWWQRVVGRGECPSDSRICNSDIVDASRSCRCCSRSVLQPGLMEDVDYRLVSGRVWRALALEFGFDWEIRREVAAANGRRPAVDVYPAALEERVGHSHSTATTASGSGSASTSPPSSPERTTELSAAAMEQWRNELKMGQLVDALDTDSKWYEARIVDLTDARARVHYRGWSSKWDEWLPRASPRLMPLHTKVRDWRRLRVNDEVQVGEERAGKKRLQWRDATVLATMKSLLVQLQIDDDVLWMDAQDERLCPPGTHRTVNGTVKAEATTTSSGTSAAAGSNTFNITPTPGRRKRLKTSPMYSPFND
PHYBOEH_008989-T1 PHYBOEH_008989	MRLSNILLAVAVTLVGSSAFASAATDVNVASTEHSLPARSLTEGPNQATRSRFLRATETADEDEERAILPWIKDLLHFKDSKKYLRYVDYFNWAEKRLTREQVQKIMKLSDEQAEKSTYLKGYVKYLEKHKPGNPPIR
PHYBOEH_009401-T1 PHYBOEH_009401	MQVSYVLLTAAAALFAGTDAVLAAKDFDHTKLSFVTAAKSPLESTAELVHHSAKRHLRVTDTDEEDDLMTEEERARINGVVGRIISAGEKPMAATRAMKKPQKYQQWIAAGLSPSAVRVDVMKIQPWTKNRAMALWNHPDFVQYAKFMVKYEDLQKAKAIANAAT
PHYBOEH_002810-T1 PHYBOEH_002810	MRPYNVILLALALLVASTNADLAETASTGHLLTAVSSNRRSLRAEPVKNNDGDELLEDGVDDEDEEEERFGLSTITNIKLPWSKAAKKARKIKAEKEAVALKLAQAEQTARADRAQQKLKEWAEYQYTNMLSKKRFWEQR
PHYBOEH_000248-T1 PHYBOEH_000248	MRPSYILLLTLAFLIALTNAVLADNRVSVNSLTAVNNESNNKRSLRIADQSKEDDDEEEETEDDADDDDDDEERLLGLGKLSEKYKLMKMRRSATKEMKAADKLKAAEAAKLKKAEDAAAKLKAKEDKMINGWLDKLRRPDKVYKDLGLLKLGNRATESKNYRIYEDYLAKYYQRVENFGR
PHYBOEH_007677-T1 PHYBOEH_007677	MRLLCYILLLLAVIFSTATAAINQDQQELSELTPSDLDALGRFVVASDDTRQLRDVDATDVSPDDEERAIPLPSWISKISTGISGKITKVKDAMLNRAFQHLEKAGHNPTTLAKQLRIGEKNTPKRNEKLYEKFTAYWINKYSPISPVA
PHYBOEH_005863-T1 PHYBOEH_005863	MRSFVDDHEFQADQALRVEVTSHRGPSQRLLRTHHATDVDDEDNVDDEDDEIDEDDEDEDEERALTTAKMWRMKGDKMSAQGYAEKLGIWNKINSNMRPGEYQQFLRTHRYQKYKTYFNFLKENK
PHYBOEH_001704-T1 PHYBOEH_001704	MRCIVAIFLLAFAMLASNGAVLGDQNTIASSDTKPVARSLRTDGADEERARKSGGGARGTSRRRTDGTAGATSLISSIRAKVAESKYKAWFGMGLKPKQVDRKLDLTNPTHKAYSKGYLNYWQVRSVGYVPYYPYPNNDKSKDKDE
PHYBOEH_000834-T1 PHYBOEH_000834	MRLYDVLLVAAVTLLASAHAVAGKMSSAQTMAATTTGTSLVAPVHSLGRAQVNEDNTKRILRLSNEDQEERAKLGDLTKFIKGIKEGRDHKAQLQRNHQELKKFYDEGILTPENLQYMKDQNMISSKKFAKYEKLLNEQ
PHYBOEH_006448-T1 PHYBOEH_006448	MRPCYSLLVIASCLLATCNAAATESKVLQLVSNDATLWIQQFARAKTDNTGKRLLRSKMDDEDPAEIAENGEERGFLDTVKNIFKNKQYEHDFKEKAIQAMLDSKGTPDTLYRGLSLGRKGENHPDYKVWKAFKKVYKPNR
PHYBOEH_011157-T1 PHYBOEH_011157	MRLTNILLLAAVAFVQSYEIAAAGTNSAHAILLTTNAVQPAEKSDVAPLGDRSQRMLRTHHTTIDDGDDGDDGDDDDDDDDDDDDAEGDEERGLTEAKMWIMKGKGVSKSDYAKKLGIYSKMEEIMRTGRGVPQFQQTHKYQKYQKYLNFLQDNK
PHYBOEH_000378-T1 PHYBOEH_000378	MRLAYFELLVTVTTLFASATAGQPVTSEITSQYVASSVATTKNDAGLQKRYLRTLTTVDDVGDSEEERGLISGAKKLLEKVKTNNAAKKLRKEALAREAALKQAATKAKQAETQKMLDMMLTNRNYRFETFDDFFNKKNIRSQHALPDVLKQQKYKDVYHDFGVYLGEKGHGNVIRVPI
PHYBOEH_006117-T1 PHYBOEH_006117	MRLYASILVAALLANTTALSTATEHDQIKLSAVASLSDSLFTHSHLGGRDKINTRRFLRVNKAVDSDAEEENDTDDDSLYAEGGEERTFSGLSKLKDAVSTVKTRVTNKVPASKIKSWLDKDKSGDYVKKWLGLNKLSAAKAKLNPKYKFYDLFMSKKALRWAESNTPIDSVKKALSMEKLADDALQLSPNFKYYDEFMSKSTNEWARAGTSIDDGKKLLGLEKLSDEALKLSENYKYYDEFMDWSVLQWVGGGKSVDDVTKLLRLENLSAAAFKLSPNFKYFDKFMKMRVKAWLRSGKSLDDVKVLLGFDKMSAEAIKASPNLKYYDEYLQGRVGIIVAKAAFVPKTAATYDEYMSAQVVAWVKSGKSVEQVKKKLGLKKNLSGEALKQHENYKFYDE…
PHYBOEH_004386-T1 PHYBOEH_004386	MRLCYPLLAIAASLLATCNAVAEDSKVSQLNPSDTPLLIQQFARTKTDNAEKRSLRSKRDDEDSTELYKDGEGEERGPALNPIKALRKLLKNKKHEQEIEKKAITAVFGTKANFDIMHRGQTLGRQGRSSPNYESWRKYKKLSNKG
PHYBOEH_005413-T1 PHYBOEH_005413	MRLSLMLFATVVVTYFVSCHATVELDQAKTTMMASPDLVRSLENDDTAGRRFLREHKHNKHHEEPETEERGGLPGLSGLQKYISASKVAKEKKAVQNVAEQIVKDPKVIMTIFPVWKKKYSFIDLERLLDLEKNPQFKKIPQDFLFLQKNKKFLRDSKLLA
PHYBOEH_002585-T1 PHYBOEH_002585	MRLHIFVLAAVAALLPSSAVAITTSSTENKISKATPSVSLVPVGVWQKDNSNQRLLRTSKTVEQGGGDDDDEEEDEDEDEDEEEEEIDDEERMLPKMASTSVVRDIKKAETTANTLVRRGAAPSNIKGWLKLPKDLPRDDTRWLQYSKVLEVFKKKHPDKYEQSLLRYAVLNSKKSS
PHYBOEH_003428-T1 PHYBOEH_003428	MAFPDVVQSINAVQVGKRFLRTTKTQKYDDDDLNDIDDDDDDDDDDEEDNDTKEERMQRLPSFNGKWDKQLLKDIGDVPGAAKKIRGWNEQELTPHQVKGLLGITTLDKTDPDVRTYLLFLASYMRTHNIVH
PHYBOEH_008268-T1 PHYBOEH_008268	MRLLCYVLLLIAIIFATTTTAKSQGQQELSELTPSDLDALARFLVNGDDTRRLRDVAATDVSPDDEERAIKLPSSISKLFAGVSSQMTKAKEALLNRAFQHLEKGGYNPTKLAKTLRIDKKNTPKRNLKLYEKFTVYWMKKHDLVNAAT
PHYBOEH_009931-T1 PHYBOEH_009931	MRVHYVALLAAIIASVTAATESKLAASELAISARSITAGQNDLPVKRLLRKRTQEEDEDEDEDEDEDGDEDEERLFGINIPVIDDAFKNVQTTMMLNGMQKNRISADDAFVQFGLKADDIADDLLQTAEWKTWARYITMINKEHPDESIAGAMTQRYGADRVAQILTSAANNPTTKDLALTLEAAQLQRLLRLDAKPESIFTLFKLEKADDVFDSPQFAAWSNYLKLYNDKHPRNKKTVLDTLRANYDSDDKVITFLVSGANADNAVAAKLKDELVKTWIHEPAFMFKTLKLDEAGNGLLTNPVLPTWVEYMKAFNKEFPDLKVTMIQTFTQSYGDDKLAAILQAATKVPETETVAKNLQSAQFKQWMSQNKDPDDIFNLFKLKSSNLDTDSNADIWRA…
PHYBOEH_001831-T1 PHYBOEH_001831	MRLLCYALLLLAVIFATTGEATSAIKSLDQHKVPEFTASDIDVLNRAIAAGEGDNRQLRGAAETENANLSADDEERGLLSKIPLPASVSKLIAKWSAKIATWKEGMYTRAFNHLSKRNVSPEMLAERLRIGSMNTESRLVKFFEKYKTWYEANRMAIVPVK
PHYBOEH_008855-T1 PHYBOEH_008855	MRPYNVLLLALAILVASTNAFSTETAPTGRSLTTISNESNNKRSLRTEKVSNEEDEDDDVDSEEERGLWDKVSTWQAGRKIAAAEKKAAAEAAAKVQATKNANAQKVYNAIADWQHANPYAKKRFYE
PHYBOEH_005843-T1 PHYBOEH_005843	MSRTDIALYALLLFCFMLNCTFALYDQRSSDVVFAVRRSIVDVKWRVSTSPEGTTATFRDVHSVADVWDFLQGPVQSSLFQDTWYNGDSFTGDVDSQLGMVDRGNMLLGGVELRLLRVGPTASCNGALPDQNESKWCYPPYSTAAEYKTVVSQLPYFEDTWSDAPTSNDYEVYRGMLAVYAGGGYRRFLPRLGINVSTSVATHLCDSRCELTKLRRGRWLDESSRALFVRFNLYNAAFDLHCVVQLLFEFGVAASRTAEGGGGEVIASAQVTPLHLIQYPGLFVVSPRFLTELGMLVGVAWFAHKQVDKLLQYRLFYFLIPNHVADFSIVVLWASIAVLRVQSVRETAFPMLLTLAESSDRGYVDLGASVHYLRTERSITAACAVLMWWRLLRLAKTVK…
PHYBOEH_006793-T1 PHYBOEH_006793	MRVTCFMVAAAAICLAVLDGGASVSALNHASHSKTASVNSGDVVNQNDKRFLRTRGTIEDAQDDVEEDEERNLVNLLKGIVGVKKAKSNELEKAKSFSKTEELTKPQTAVNTVVKKRPAISNEKLAQLERLYYSYAHKPRR
PHYBOEH_009190-T1 PHYBOEH_009190	MRLHKLLLVVSAALFASSHIASAARVADTSPVTDVSAFNAGNRALRARGVARDDEDSTEERTGLSLKFLNEIDARIAQAAKLDDVKGLKAVNSIRADLEPRLRSTLQAIKNDGWTPSTMGKQLNIGEKIKKLTPAQLRNDGDYQFWVRFTAFYKKSRN
PHYBOEH_007165-T1 PHYBOEH_007165	MAPGDLVESVNTHADGKRSLRIHTVEERVDDGDEDEDDDNDDNEDLDATKEERAQLFSSEKIAKLLKPDETHLFQKIRSWNNKGYSPSTIWDRLNLGKSQLRREKYRKIYDTYAKYYG
PHYBOEH_002787-T1 PHYBOEH_002787	MTKSNLHNGGKRYLRTEETLETDDIDSDEEERKAGVDITKVLIGPKIEKLNKAAVQAAKASTVERATAAKLAERSKILRKAIDKAMQSDKLTDAAFAIWNKQGVMASTLLRQLDPSLRAKYKPFLRSYNEYVQKALTTS
PHYBOEH_011267-T1 PHYBOEH_011267	MRAYYVLLVVGAALLASGNTASAVPTAGLTEMAQNGLMESVDDHVAGNGNRFLRIRKVEDDDDDSDIEAGATATSNDDDDNDDDNDDDIETNNEERAMPLFSSAKIKQLMKPDETYLYQKMASWKSKKYSPSDIWNRLNLDKNPQYKKIYQKYQVY
PHYBOEH_004587-T1 PHYBOEH_004587	MRVSTVLLAITAATFLSSSNALSAVKDSKQAAVANVASDVIRSLETIDEPKRFLRSYHVMDDAADDDDDYDSLDSEDEERTFTFNKATFNKMLKDSAVANENYAAWFLHGMNGKAVRELLRVANNEKYEPLVKAFKAYRKAQQGRTG
PHYBOEH_009955-T1 PHYBOEH_009955	MRTSCFLFAAAASYLTIFGYAAGVSALGHTALSNTASVKSGDVVRFLRTRKTIEDDDSEDDYEGEERGLHDLVRSISYNKLDDVAEALGAAPGASKFLKQDITKLFKTIAAKKWTPESMADELGIAAKIASKSAALKFDPDYLLWVQYTKFWNARTAKA
PHYBOEH_012112-T1 PHYBOEH_012112	MLQRSQVVLLVVILLLAGVESVTATTSLRPASSDTLRFARSRIVGENAAPTVQRLLRTDNTLGETDEERVISIKPIAALDKFKAGVEKITSAYKSKTTLGTLLRWAEKKKSPDTVFAKLKLDKATTLADNPNFMVWFAYARYVWADYAFLDRVIINYLTRKYGDVDLAKMIEAATQTKGTKAIATTLQNSQFNRWMVLEDDVWKKFDLGILTLFSREKDVSSTIWAKYVMHQAEVKKLQAAKP
PHYBOEH_006427-T1 PHYBOEH_006427	MEARASHQEANSAKSFHKSLVQIPNLPPNGCDTNCSQVVDWIGTQLRGLDRVEAFTQRFQTDTASPLRTNVYGILRASPLADGKEAIVLVTHYRNVGSDSGDCSGLSLGLALLKYLGRAKWLAKDVILLAADDGVLDGSDGYAPGTEAWLQAYHLDPVENGLQGVLPMRAGVIRAAVNLETMYNARGVGAVGIYTAGMNGQLPNLDLVNTAVRSFRQHKIPIVLDRADTEPRDLKSAGGAKSIDFISASSSVLEGAVDKYGPVEFKQKAREYLTNLKGMLHFMTTLASGPSGPHANFISYNIDSITLSLTKQSGSNDQLGVREILRSIEMVFRALSNLEEKLHQSFFLYVLPSTTTFVSIVAGFSGCAEIQGWRKKIATYEHNQQKKLKEKAAKASAAK…
PHYBOEH_005940-T1 PHYBOEH_005940	MRLHYISLLLAAILLTGIGIATADSTTTQPEPPREFQSIAADVNDNTKRNLRSANTQVTNNHVTRRLATLKDLFKFEKWIIQNGLDPDMLFKKWGFHKLGVMERQYHPEWETYKDFARFYHMLMATAKYKIDLAN
PHYBOEH_006883-T1 PHYBOEH_006883	MKLNALILAFVVLLGSTSANLEGENILRRQLRVGKMVASLFENEHQTKRDLEVQMEADDNKPKEVQAEPSRFRMRRLRSPNYVEMEEHVRVHHEGLCARETSLDEDLAPVEH
PHYBOEH_009358-T1 PHYBOEH_009358	MRPFQVLLLITFAFFACHHTLATATEIIPSKSSALTSPDSTVLDLRPHAGRFLRIANAAEAGNDAEDDPELDSTDTEERGILSSIQSKISSMKEKFSMSRKWRKWANTGQSDDAVKKELGLEGLSGTALTTHKNYKYYQKFAYKAEGLKLNGWVYDDISTYDVWKMLGLEKMIEKGVNFKNTPEYRTYQRYVRKYDDSNAIAPERHTLKFTGSDQEKMAKTDVWIAENRPKWFVKKMLGLKGMQKKQRVNDPDYKYYERYLQATGQH
PHYBOEH_010733-T1 PHYBOEH_010733	MNLSHVLVVFAAALLVSSEALSATTDSTQAKILTMTNHDAARSIDAVQGAKRFLRSDEDNFYVEDDKALEGEERGVNLKPLSETKMWAMKDRGMTAINYAKKMRIYDTMKEIERTGRGWSAFQRTHRFQKYMKYFNFLKENK
PHYBOEH_010092-T1 PHYBOEH_010092	MRRAFLLFAFALLACSGVVEATKSDQNAIASSVSLSNGDAKRRSLQADAIDGQASRRLRPVPELTTGGDPGPSTSLMSTIRAKIANWKYKRWFKKGRKPEQVDEDLDLTDEDDKELSEGYHRYYDMRTGQSVSYFGTDGSRSRNSE
PHYBOEH_010953-T1 PHYBOEH_010953	MRPYYTLLVAAAVLLVGSNASLTVTASDQPKLVKHTAVDDEESGNRFLRVRNTVDDDDDYGSEIADYEEEERGKLPKFSSFQKSQLSNQRTMYEAFPGWLKKYSPSDIWSMLRLDKAKNAKYRDIYDRFVVYRRDMGL
PHYBOEH_007995-T1 PHYBOEH_007995	MRACFIVIAAFVTFFAGSEGLSAATDPFQVKRSLRTTPEVSDEYDSADDEERGGRIPNMKWRTQVLKEWDEAEQKAKEVAKQYAEKAQKLKEQLPKSS
PHYBOEH_007762-T1 PHYBOEH_007762	MRRSCVFALFALVLLVCNGVVMAVNPDQNAIVTSDSKRVVRSLRTDASDDDKKRRFLVADATTEELTPKEEERGKKGGGGGGRGRSRSRSRKSSGGSSASVMSKIRNWFRGLFNKKKTSDQANKKDKKRVTGVNYWNTRSIGYASYYFGDHSRDKDK
PHYBOEH_000836-T1 PHYBOEH_000836	MRVFHVLLLLAATFIASSVATPTAITLNQIQSDVSTPNNRINNRFLRSQPSTKEDEDEAATDDEERISVTGIRKSLGLYNANLKPKTFQHMLDDTALKAKMFAKWDKYKVPIERIERKMYLDYNPHFKALLQEYKNTRVKPVVEKVSDAVKKASGGAQEYTHVKPVVEKVGDSVKKASGGERKSAVTWDLSRNKLEGEVIGDIKVKEALRKKAAALA
PHYBOEH_002475-T1 PHYBOEH_002475	MSRLLLLLSFVTFLTAIHADAANAKCDFLAVIDVANQYYRGCRDLYNVLEQSMPVNYTSQLCSDSDCMDAIRTLRSMDLGDCIVFGSTTLTSDILDQCEEHDTFAEVMMVVVLVVVVMAFVPVVIYRYLYWRQKKAATQLDLANGKLGINDGPYKEINLGARV
PHYBOEH_010623-T1 PHYBOEH_010623	MRVSYVLVLAVALISAVSNAAPAAPAVNSLTAVSNQDIAKRSLRSVAAEDEDEDDDDDDDDDDEERLFGGLSNNLQLLKMRNAVNSENKAVQKAAKQAEAKAAKIKKAAEKAKAAETAKAAKAAKAAELAQKKEDDLFNSMLAKMTPPFKVEKKLKGTRPDFLERYKVAYKEAAAKIK
PHYBOEH_003537-T1 PHYBOEH_003537	MRMFSALLIVTTTLCVSSDAALPAMNLKLPSSNSLLSNQPISAEKGTPAGRYLRVPEDDDTLTMASDAEEERGVIPKASELMKKLDLDNMMEATIVRSIMKGHPAEKTLGKMGVSPSFVTAEGQKVYSKYDEGYRTYRSWYKWVEDNANWLVKDLKG
PHYBOEH_005864-T1 PHYBOEH_005864	MRVSCFLFAAAAVILTSLDAASAANDVDRSLSVTHGVSRLLRTREVTKDASDDSEDNSGDEERMGLSELVKNAPLKSLDDAADELSKVAGAAKLIKPLQEENKLLFLKIANNKVTPDSMAKTLGIAEKQAVMTAKELKRDPSYLLWKKYSKFWNERRAQE
PHYBOEH_011465-T1 PHYBOEH_011465	MRFHLFHMIAAATLLTSVGALSTATVSESSNIAKLPSGSEQLHGVNKGRFLRVKEVVDDEKQGDDDDGDEEKMFKAEVAFAAQLMSKMRIEKEIDTAVASFFSLKFTPSKLFAHYDLKHVPRGDIKWSIYSKFKVDFKKKYPHRIA
PHYBOEH_005212-T1 PHYBOEH_005212	MRVPAILLLVVIIFLHCCDALPIFRREAVDRVRMLRVEETKGSTDEEKGIGISSLTKKLFESKAKTATSEKVDQWVKAKKSRSTVLKKLGLKKLSMEAERNHPNYKYLKEFEYKDEGRTLDKFVSLRVPTSFVWEELYLRRTSFTSAQFKEMKRSDDYRMFKRYAEKYDNAVYTNKIKPSFVGPPTGGYPAEWATKVELWAEAGRPGWYVKKMLGHGVNPYWKVNLPYYNEFLARKFVLALAKNKKKKQ
PHYBOEH_002449-T1 PHYBOEH_002449	MRAYYVLLMTAAAVFVGSHPSLAATASDQSKLAKAAAGVNGESENRFLRAHKAADDGDEYENEIADYEEERGKLPKFTMFEKSLLSNQRTMLRLDKAKNAKYRDIYDRFVVYRKDMGH
PHYBOEH_007045-T1 PHYBOEH_007045	MRLHFVLFAAAAAFLATCEAVPAAGRSELSKMVSPTSAMSTNAVQNTGRFLRTSKTAEDENDDDDDNDGEDSDDDEERTFDRNIAKWRNIFDDYYRMGTSVDDVAKDLGAAYYIGKYGKNLGKLSKKEEYQKWVAFKAYLEKIKNGEIAAPK
PHYBOEH_008604-T1 PHYBOEH_008604	MHALWMLMVTLAACCFATSIAATPNMIQLAGSVPYEVTGNRLLRSDKETNKDDEDAAADDEEKIVSKLRGALGLYSPKLTKSTFDKMIANDMFKAETFEKWDKLDFSLKKIKKSINPVKNPHFERIYNEYVVRRLLKTKMVTPDRLMSELKASIPYRYADAATKKETEEKMVKYITTALRSI
PHYBOEH_008255-T1 PHYBOEH_008255	MRAIFILPVAVATLLLASDVTAGGIQGLGHMKIDKVVMGGPVQSEAAQASALRQRFLRSHEETDADNEERVLNKSLMLRNEDHKMFIFQKWYDAGKSSMWAYDKLKIGTGEKYEKYRDLYNEYARFRLARNK
PHYBOEH_009188-T1 PHYBOEH_009188	MRLLYAILLAATVLFSIVTATNPNHDKVAKAATPDSTVALSTDQDKRFLRVENPAKIEEDEERAVSGGALKKFFTKIKYSKPVSQLRHRYWLFRDQNPITVKAKVGLSGLPPVEAEKKVNAFRDYLDFSKLWREKN
PHYBOEH_011702-T1 PHYBOEH_011702	MVALFAASGTFVEVIGSHVLTTNGIPTSGHSRITDSHEANNKRHLRATKWTDGEDGKDDFTDETNSMDTEERAGVMGAVKEFFSGVGTNLNMRIWLERGKPD
PHYBOEH_000338-T1 PHYBOEH_000338	MRLHYFLLVAAVTFFACADTVAAKVNSVQTTVSTATLTDIAPPVRSLAGAEANEGKIKRFLRRFSEDDEDDEDEDDEDDEDDEDEDNEDNEVDDGEERMNLAGFKNGLKKFTGIEKLQKSRAAKELGR
PHYBOEH_003442-T1 PHYBOEH_003442	MRLFNTTLVVLAAVLFGSGAVVSKADQTSVSYVDAVHSSRVLAGEDKRFLRSHQTTDDEDKLPEHDEEERKFGENMFAALKLQKMQNDDIYRLKVFRRWKYHEKTVDDVAVDVPASLVEKYATFLRIHK
PHYBOEH_003926-T1 PHYBOEH_003926	MRLHYLLLVAAATLLASTDTASASTQTKLSAASSTDPVTATRQLTGVLSEGTTKRSLRAVKILDDDDDDDDADEERGITVLSASTTAKELRKWLKSKSVISKETSKHLKQLKLDADDIAQLYAKYVKLG
PHYBOEH_008603-T1 PHYBOEH_008603	MRLLCYVLLLLAVLFVTNSEATSAVKSSKQDDVAELTESDIIALTRFVTADNGVKRQLRGAADTDGADLAADDEERAIKVPASVTKLLNTLSTKAIKLKESAYNGAFKALFKLKVTPDGLAKRFPASIRAKLKSFFEKYATYYNTQRLAIVPFRGT
PHYBOEH_000956-T1 PHYBOEH_000956	MRLDCVLLIVSVLLVCCGAINIDHPKLPRSVTSDPIHASNSVRDNPVRIRLLRTSNIAAEEETDSDEDEERGLFNAAKQLALRTKFITNRGIRTNLKTFKEWYANGKTPEMLWQDSKLAPVMKRDFNNFKGMCRLKANPDFQLHLNYELFYKIMKGTYGKAS

## Sheet: Table S4
Table S4: 3' and 5' mean intergenic distances for BUSCO genes and RXLR effector genes from P. boehmeriae and P. pseudosyringae
P. boehmeriae								P. pseudosyringae
	Number	Mean 3' Intergenic Distance	Std. Dev.						Number	Mean 3' Intergenic Distance	Std. Dev.
BUSCO genes	192	904.53	2468.67					BUSCO genes	215	545.63	757.16
RXLR genes	277	2064.64	2417.98					RXLR genes	247	2109.73	3029.21
Mann-Whitney U two-sided test								Mann-Whitney U two-sided test
normal skewtest p value = 0.0000								normal skewtest p value = 0.0000
mannwhitneyu u value = 41066.5								mannwhitneyu u value = 37972.0
mannwhitney p value = 1.14e-23								mannwhitney p value = 1.49e-15
	Number	Mean 5' Intergenic Distance	Std. Dev.						Number	Mean 5' Intergenic Distance	Std. Dev.
BUSCO genes	195	713.32	1269.37					BUSCO genes	216	747.96	1843.6
RXLR genes	278	2336.83	3418.45					RXLR genes	244	2220.52	4109.43
Mann-Whitney U two-sided test								Mann-Whitney U two-sided test
normal skewtest p value = 0.0000								normal skewtest p value = 0.0000
mannwhitneyu u value = 41699.0								mannwhitneyu u value = 36936.0
mannwhitney p value = 2.00e-23								mannwhitney p value = 1.02e-13

## Sheet: Table S5
Table S5: Candidate pathogenicity and elicitor proteins identified by regular expression searches of predicted proteomes of P. pseudosyringae and P. boehmeriae.
Candidate CRN proteins identified by regular expression search L[FY]LA[RK]
P. pseudosyringae
PHYPSEUDO_012059-T1 PHYPSEUDO_012059	MWTSVTQIQIDRLAIEAFMPVVLLLNYTLLLYLAKFYWNRRRERRVTLLLVIGVLGTVIIIPFAKPDEAFVKGVNDVSEACCVLTFLLQITIIGYDLNKKFKMRSVMYLTYMAELLILGDLTAILISCIVVSSPGILSENTAQAISNAAENANLAFIFIFRFYYIGISRGWRSIVKSRKFEVCCYVLFATHELPFNVLSISSGLDWEFAQAIWHRTTLTACLLITARTKIKRFSGVSSTANVGSTSSEREKRSNRKGSTRLPVGLRNLFDGKGPTRLGSRNLFDGKATPRLDFLVQKSGKSGGRRSSGPQICAVAPMKNLEDPQ
P. boehmeriae
PHYBOEH_000346-T1 PHYBOEH_000346	MVTIFCVVAGPGSVFAVHIGITETVDDLKKQIKKENPNMMRFDADLLKLYLARDGGAWLNSNDDDIKALKRREVPDRIKNLMQEQLMLVETRKLNHDDYFGKNWKPAEEDIHVLVELPEDPKEVLHYKIRVSSSYHFVMDKEEDYDTQQNNGDDDGDQEDTASTVNGDEGQQTEADANIRIFLRVKPSKRPSGFFSRDEDSNTMKYDIPKDVAAGLINNSRTIALNGFNSTIFAYGQTGSGKTFTITGGAERYEDRGLIPRALSMIFDRMRNNASQQQILAHISYLEIYNNKGYDLLDPNHESTKFLDDLPRVAMLEDEDGNCHLRSLSMHPVTTEKDALNLLFSRRHKPRLSLETRKTGSGVVLRSKLHLVDLAGSDRAHKTGAKGQLLREAAYINTS…
Candidate CRN proteins identified by HMM search
P. pseudosyringae
no matches
P. boehmeriae
PHYBOEH_000346-T1 PHYBOEH_000346	MVTIFCVVAGPGSVFAVHIGITETVDDLKKQIKKENPNMMRFDADLLKLYLARDGGAWLNSNDDDIKALKRREVPDRIKNLMQEQLMLVETRKLNHDDYFGKNWKPAEEDIHVLVELPEDPKEVLHYKIRVSSSYHFVMDKEEDYDTQQNNGDDDGDQEDTASTVNGDEGQQTEADANIRIFLRVKPSKRPSGFFSRDEDSNTMKYDIPKDVAAGLINNSRTIALNGFNSTIFAYGQTGSGKTFTITGGAERYEDRGLIPRALSMIFDRMRNNASQQQILAHISYLEIYNNKGYDLLDPNHESTKFLDDLPRVAMLEDEDGNCHLRSLSMHPVTTEKDALNLLFSRRHKPRLSLETRKTGSGVVLRSKLHLVDLAGSDRAHKTGAKGQLLREAAYINTS…
Candidate CRN proteins identified by regular expression search LXLFLAK
P. pseudosyringae
no matches
P. boehmeriae
PHYBOEH_006501-T1 PHYBOEH_006501	MMYELANQENCVPDPPYDPKACGFSSDVDCTPLNGCGSPVAFVYLYSFTLLVTFILLNIFIAVILEGFAIEKDREDGVLLPHHYESFAKNWSEFDPEATGFIDWHMLPLFLAKLEPPMGVGSEVKPSSKDIQVFVAYLDLPIFRGNKVFFNDVARRIGKYVLDELSNRQLEALPKSLNMDRRWRKYLASRNIRKSDISVYRLNQFNAAVLLHRSVNAIVFREELRAGVNIFAKHSKPPTSLLTTVEEINGGAIDVDQ
Candidate PEP13-containing proteins identified by regular expression search for VWNQPVRGFKVxE
P. pseudosyringae
PHYSUEDO_000727-T1 PHYSUEDO_000727	MVYTPRAYLVSAAVALVAQQASAGSLYYGAVTVSDTQNEITDEFPGYGLDVADQSCAIQVTVDPTLPNITTILPEPVEFPDLLANLTTAPTEPVYTKVGEAGLSEECPTNEADQDAYLDSTTPWTNTGTPTKTGVETPPTDCATGWDNATTQAKIEKKRRLEANANTDIAKLEAFYGTKMEMTLKDLPSSGVHTPSPWAGPYWPTYQDSINVVWSQGQPSAAEKYAKAFGKDPTAFMDAVSKKNGIDSQSGRKKCTSTNDCSTQSDGSECAIRAGKTSGYCIPTWFGICHAWAPAAILEAEPNCPVTHNGVTFQPMDLKALVSSVYDGARVSTVFTGARFNGGADTPDEYGRHSSNAYRDLNPAYFHIANANILGKLNSTFVVDVTAGSEVWNQPVRGF…
PHYSUEDO_012255-T1 PHYSUEDO_012255	MVYTPRRYLLPAAAALVAVQMQQAAASSLYYDPFTSANTTDEISSKFPARGAHVADQDCAITVEVDPTLPNITTISTVTVTYTELLANTTTAPTESVSTKVGTVVYSEAAPASGADQDAYTTTTSTSTSTSTTSTTQSSSTSSSSGATMHSKTGTTVSQTSTSTSTATSTKTGVTSAPAAANSVAGSSAEQETTSSATPSSKTGATTATTTAPTTSASVAGSSSEQTTTSTAVPATTPPATSSSVGGASEQEPNCATGWEDQSSRKLRHSPMSGRKLQEKIETKRQLEANTNKDIAKLEAYFGTSMETTLANLPTVGVHTPSPWPGPYWPTYQDGINVVWSAGEPSAAEKYATAFGLDPTDFMDKVSADNGIDSMSSHTVCSSDTDCSSLTDGSSCSIR…
PHYSUEDO_012256-T1 PHYSUEDO_012256	MVYSPSTYLVSAAVAAVALQMQHASAASLYYEPFTVAQTTDEITSSFPAFGADVADQDCAIEVEVDPTLPDITSISTVPVAYPELLANLTTPPTEPVFTKVGTVVVSEETPATDADQDAYVTSGSPSTSTTQGSTEQTTPATKTGTSTVTAAPSKTGTVAATGTPSKTGTTASTTPTTVQGAADKAKPKDCATGWEEPAVATRKLRDSAVSGHALEEKLEKKRRLEANTNKDIAKLEAYFGTKMDMTLKDLPTQGVYTPSPWAGPYWPTYQDGINVQWSQGEPSPAEKYATAFGLDATDFMNKVSADNGVDSQSKRTKCSSDNDCQSLTDGSKCAIRAGASSGYCIPTWFGICHAWAPAAIIEAEPNCPVTHNGVTFQPMDLKALISDVYDGAKVSTVF…
PHYSUEDO_012257-T1 PHYSUEDO_012257	MVFSPSTYLVSAAVAAVALQIQQAAAGSLYFEPFTVSGTDDKINSDSPFFGGEVTDQDCAIEVEIDPTLPNITTISTVPVTYPELLANLTTPPTEPVFSKVGTVIMSEEAPTTDADQDAYIDSTTPWTGTGTPSKTGVEHNAKDCATGWKTTTTDKVQEKLEKKRRLEANTNKDIAKLEAYFGTKMEMTLADLPTVGVHTPAPWAGPYWPTYQDGINVVWSEGQPSPAEKYATAFGLDVTEFMDKVSKDNGVDSQSKRRKCETDEGCESIGDGSKCAIRAGKTSGYCVPTWFGICHAWAPAAILEAEPNCPVTHNGVTFQPMDLKALVSDVYDGAGVATVFTGARYNGGDDAADEYGRHTNAAYRDMNPAYFHIASANILGKLNATFVADVDAAAEVWN…
P. boehmeriae
PHYBOEH_008611-T1 PHYBOEH_008611	MVHTPRCFLVSAIMALVALQTPQVSATSIDYDPITTSGTDDKISKKFPGYGAEIADEDCAYTVQTDPTLPDIMAISLTPVTYTDLLANTTTPPTEPVFTKVGIATLSQDMPLRKLAVSVVSNEEQRRLETTSKKELKLLEDYFKVKMETTLAKLPTEGLYHTAPWPAPNWPRYLDSINAVWSEGQPSPAAKYARAFGLNETEFMDWVSWDSGIDSASENGTICMSDADCGSVEKAKCGIRANQTSGYCIQTWEGICHAWAPASILEKEPQCAVTYNGVTFQPMDLKALISDVYNGAEVPLVFTGTRFNRGDNSTDKYGRHVDDRYRDLNPGFFHIAAANLLGKLNTTFIIDIDAGREVWNQPVRGFKVHEQTAMSLMEAAKTFYGLKKYPWNSKAKSIV…
PHYBOEH_009539-T1 PHYBOEH_009539	MVYTPRKYLIPAAVALVALQARQAAATSLYYDPVTSSGTTDEISSKFPARGADVADQDCSITVEVDPTLPDITTISDVPVTYADLLANTTTAPSEPLSNKVGTAVISEDCPSSDQNQDAYATQGSTSQDQTIPSAPTSKTGTTVSQTTTTPASTTAAPSSKTGITSAPSTSSTGSDVEGSSDSTPASTTATPSTKTGVTPAPSSPSTGSDVEGSSDTTPSPATVTPSKTGVTSAPAATTAAPSTETDATPAPSTPSTGSDVEGSSDSTPAATTPSKTGTTVTAAPASTPSAKTGVTPAPSTPSTGSAVEGSSDSEEPNCATGWEDQSARKLRGRKLQEKVEKKRRLEANTNKDIAKLEAYFGTSMVTTLSELPTVGVHTPSPWPGPYWPTYQDGINVIW…
PHYBOEH_009540-T1 PHYBOEH_009540	MQMQQTAATSLYYTAETTSGTTDEISGKFPARGADVADQDCEFTIEVDPTLPDITTISTVPVPFADLLANTTTAPSQPVSTKVGTPVIQRVAPANNQDAYTTQGSTQGTTTQSTTPAAPATKTGLTTPQTPAAPATKTGTTTPQTPAAPATKTGTTTPATKTGATTSTTPTAPVTKTGTSTKTGTTTSTDTVQGEADLKDPNCATGWDVPTTAAKQQTKRRLEANTNKDIAKLEAYFGTKMETTLKNLPTECVHQPSPWPGPYWPTYQDGINIEWNAGEPSPAEKYATAFGLDVTDFMDKVSADNGIDSMSKRSQCSSDADCSSLGDGSMCGIRAGKSSGYCIPGWYGICHAWTPAAMLEDEPNCPVTHNGVTFQPMDLKALISDVYDGASVGTVFTGA…
PHYBOEH_009541-T1 PHYBOEH_009541	MVYTPRKYLVPAAVALVATQMQQAAAYSLYYGAETTSGTTEELTPQFPAFGADVADQDCAVTVELDPTLPDINTISEVPVTYKDLLANTTTAPTEPVFTKVGTAVVKEDTPADNVDQDAYTNEGSPSQEAPTQDSTTPEAPATKTGITTPAAPSTPATKTSTTTPSAPTTETGNGNTPTTPATKTGTSTTPSAPTTQAGTPSTKTGVKGGADEEPNCATGWEEPKKATRKLRDSVMSGREIAEEVVHETRQLETLTNKDIAKLEAHFGTPMEKNLKNLPTQGVYTPAPWPAPYWPTYQDSINVVWQQGEPSPAEKYAKAFGLDVKEFMDKVSADNGVDSQPKRRKCTSTTDCASLKDGSECAIRDGQSSGYCIPTWFGICHAWAPAAILEEEPKCPVTY…
Candidate NLP1 proteins identifed by regular expression search for GHRHDWE
P. pseudosyringae
PHYSUEDO_003291-T1 PHYSUEDO_003291	MKTFAVLGAVLAALVAVQAQKTTNSTVKYIDYSSLEKYTRAPTTQSSMSGSQVQQIQVPLPTRPDPRATEAPTPAPTLAPTPAPTPAPTPDPGPWTTITIDHDQVKPFAQPEPVTISEKAAVKFKPQLHITNGCHSYPAVDEAGQTSGGLKTTGAPSANCKGSGWGSQVYGRSSWYQDVWAIMYSWYFPKDEPSSGIGHRHDWEHVIVWIDNPAVDNPKILAVTPSAHSGYHKYAPPNADTIDGATTKVAYESHWPMDHALDSSSEAGDFQDLIMWDQLSENARRALNSVDWGNANTPMDDGNFQPKLAKAWPF
PHYSUEDO_003297-T1 PHYSUEDO_003297	MKTGLALFAAFTAVAAAHAQETTNSTVKHIDYSSLKKFTRAPSTQQSSSTGSSSTGSQKQQEQQQSETPAPTHVPVPTRPDPRETEAPTPAPTLPPTPAPTPAPTPAPTPDPGPWVAKWIDHDQVKPFAQPEPVTISEKAAVKFKPQIHITNGCHPYPAVNEAGETGGGLKTKGAPSAGCKGSGWGSQVYGRSTWVRGIWAIMYSWYFPKDSPSSGLGHRHDWEHVIVWIDNPDLENPKILAVTPSAHSGYSKQVPPTADCLDGTSAKVNYESHWPVNHALDSTSTGGDFQDLITWDQLSDDARRAMNSVAWGDANTPFNDGNFQPKLEKAWPF
PHYSUEDO_004298-T1 PHYSUEDO_004298	MNLYVVVWAGLAVLASVQAQDGSQAQTQGEMQGEVGSESQAQGPVETPKPTTKYIDFSKLTLAPSATRNVTLAPGTTMRPDPRQTEAPTPAPTLPPTPAPTPAPTPDPGPWVTKTIPHKDVKSFAQPEPVTISEKAGVKFKPQIQIRTGCVPYPAVNDVGETSGGLKTSGSPKGGCRGSGHGSQVYGRSTWMEGVWAIMYSWYFPKDSPSSGMGHRHDWEHAIVFIDNPEMADSKILACSVSSHDGYKKYNPCPPWVIDGSSLKVRYKHAWPLNHDLDTTGDTGTFQDLIMWDQMTDDARRALNSVSFDKANTPFNDGRFKSKLENAWPFA
PHYSUEDO_005743-T1 PHYSUEDO_005743	MTDSKSTVTAPEGFQLGGFFGRDGDEIDLLGAIWTSIAVVTPAPGAQTPAPTPWAEKVIGHDAVVPFKQPEPVTISEKAAVKFKPQLHITNGCHPYPAVNAIGETSGGLKTTGAPSGDCKGSGWGSQVYGRSSWYNGVWAIMYSWYFPKDSPSTGLGHRHDWEHVIVWIDNPEIAEPKILAVTPSAHSGYSSQVPPEASDVDGTSVKVKYLSKWPINHALESTGEGGDYQDLIMWSQMTDAARQALGMTNFDKANVPMKDGSFEGKLGKAWPFG
PHYSUEDO_008091-T1 PHYSUEDO_008091	MKFVAILYAAVATLATIQAQEQQQQQPATIGHDQVRPFAQPEPVTISERAAIKFKPQLRVIDGCHPYPVVNDVGETGEGLKTTGSPTAGCKGSGWGSQVYGRSTWHRDIWAIMYSWYFPKDSPSTGLGHRHDWEHVIVWISNPDVPNPTILAVTPSAHSGYSKYVPPSADTLDGTSIRVRYESSYPMNHATDVSTEPGEFQDLIMWEQMTDAARTALNTMNFGDANVPMNDGNFVPKLDKAWPF
PHYSUEDO_008093-T1 PHYSUEDO_008093	MNLRAFLVAAAAAFAATQADVISHDAVVPFAQPTPTTTEQSAGIKFKPQIHISNGCHPYPAVDEDGNTSGGLKPTGSASAGCKGSGYGSQIYGRITTYDGVYAIMYSWYFPKDSPVSGLGHRHDWEHVVVWVDDITLDSPSIIAVSPSAHSGYNIYYPPESDTIDSYSAKVDYSSSWVVVNHALDSTTDAGETQDLIMWDQLTDTARTALETTDFGDANVPMKEGNFVAKLGNAYYA
PHYSUEDO_012538-T1 PHYSUEDO_012538	MKTSAALTSTALAALVSQASGAVVSHDQVAPFAEPVPVTISEKAGVKFKPQLHVSNGCHPYPVVNEAGDSGGGLSNTGAPSGKCKGSGLGSQVYGRSGWHRDLWAIMYAWYFPKDMASFDLGHRHDWEHAIIWIDNPDVAAPTILGVSVSSHAGYSKETTIPANEINGTSVLINYESTWPMDHELRFTTKGGEYQPLIMWDQLTDAARNALSSTDFGSALMPMTDFWFPGKLDKAWPF
P. boehmeriae
PHYBOEH_001098-T1 PHYBOEH_001098	MNFLAGIAVVGVMLSAVDADSIGHDKVQPFAQPESVTFSEKAAVQFKPSLVVYSGCHPYPAVNAAGETSGGLKPSGSSSGQCEKPELGSQIYGRAGWYSNMWAIMYAWYFPKDDPPMSSGHRHDWENIVVWIDNPEANPPMLKAVSAWINEESRYDQHHASARAYNNARKYSNGSSPNIRYRSLSWFRYTRVDMSVQDDDAEFQDLIMWEQLTNEARSALESTDFGDAKVPFNDANYQSLLDKAWPY
PHYBOEH_005416-T1 PHYBOEH_005416	MYSWYFPKDQPSTGLGHRHDWEHVVIWIDNPDVANPKIIAVTPSAHNGYSKYAPPPADSMAGLAAKINYESHWPVNHALGMTTKGGEFQDLIMWEQLTDDARRALNEVKWGAANVPMNDGNFQNKLKKAWETKA
PHYBOEH_006300-T1 PHYBOEH_006300	MYSWYFPKDSPSPGLGHRHDWEHVIVWINNPDIENPKILAVTPSAHSGYSKHAPPPDNTIDGVAAKINYESHWPINHALGMTKEGGDFQDLIMWEQMTDNARRALNEVSWGAANVPMNDWNFKKKLENAWPF
PHYBOEH_006599-T1 PHYBOEH_006599	MMKRYVFLWAALAAVAAVQAQESTPESTPANTPEAKKKYLDYSDLLKTRKPRVRQNTTESDTKQQSSGSDTTQQQGSGSDTTQQSSGSDTTQQQGSGSDTTQQSSGSDTTQQQPTPTPLPETPKPTDPETPKPTEPETPKPTEPETPAPTPEPTPAPTPEPTPAPTPAPTPPPTPWVTVTIDHDQVKPFAQPEPVTISEKAGVKFKPQIHITNGCHPYPAVNEAGETSGGLKIKGAPSAGCKGSGWGSQVYGRSGWKNDVWAIMYSWYFPKDSPSTGLGHRHDWEHVIVWIDNPDVAEPRILAVTPSAHSGYSTHHPPNADTLDGTSAKVNYESHWPINHALDSTSEAGEFQDLIMWDQMSDKARQALNSVLWGDANVPMNDGNFGPKLEKAWPF
PHYBOEH_007577-T1 PHYBOEH_007577	MNFRGVFALIIACVCAVQADSISHDEVKVIYQTEAKTISEIAAVRFKPQLRIGSGCHSYPAVNAEGQTSGGLAPSGSSSSGCRGFFVTSQVYVRSAWFNDVWGIMYAWYFPKDSSGSGEGHRHDWENIVVWIDNPALDGDATILAISTSNTDGYRKYTALDELVAGNAALVLYDTFDSDDHTLSLNKHGGDLQELILWSQLPDVARKALNETSFDPAVVPMKDETFMANLEKAWPTELQK
PHYBOEH_009826-T1 PHYBOEH_009826	MKLGVFVVTVALLLATISAEWVETWVNHDAFTPWYQEIPDSISEKAAVRFKPRLHIASGCDPYPALDSLGRTGGGLKPTGNSRGGCRGNGPGAQVYGRSRWHYDRWAIMYSWYFPKDSPSPGLGHRHDWEHAIVWIDNPSNENPKIIGAATSSHNGYEKYSSVPAEFLEGDAIKVEYFCTWPMNHEMQLTQSVGGFQDLIMWEQMTDEARQALNTVSWGKANCPFNDGNFGHKLDKAWPY
PHYBOEH_010076-T1 PHYBOEH_010076	MNLRFIAAAGLAAFACVHAAVIDHDQVVPFVQPTPNTTVQQVAVKFKPQIYINNGCYPYPAVDEDGNTSGGLAPTGSESAGCKGSGYGSQIYGRAVEYEGVYAFMYSWYMPKDETLPGLGHRHDWEACVVWLDDITLAEPIIVALSASYHSTYLTYNPLDSDYLDGKSAKIEYSTSWVILDHSLSATSTAGETQDLIMWDQLTDAARTALEDTDFGDANVPFKEANFDTKLVSAYYK
PHYBOEH_010077-T1 PHYBOEH_010077	MNLFTFLVSTAVSLATVQSAVISHDAVVPFAQPTSTSVSQIAAVNFKPQLHITNGCHPYPAVDADGNTSGGLNPTGSSNAGCKGSGYGSQIYGRSTWYNGVWAIMYSWYFPKDSPLTGFGHRHDWEHIVVWLNNPAVTSPEILAVSTSAHSGYTVYYPPDSSYVDGKSAKIDYYSILLINHAFRMTSDAGETQDLIMWDQLTDAARTALENTDFGDANVPFKDGNFETKLANAWYA
PHYBOEH_010079-T1 PHYBOEH_010079	MNLRAFFVAAAASLVCAHADVISHDQVVPFAQPTASTALQAAGIKFKPQIHISNGCHPYPAVDKNGNTSGGLKPTGSSSAGCKGSGYGSQIYGRVTTYQGIYVIMYSWYFPKDSPITGLGHRHDWEHVVVWVDDITLKSPSIIAVSPSAHSGYNIYYPPKSGTLDGYSAKVDYSSSYVVVNHALDSTSDAGETQDLIMWDQLTDAARTALENTDFGDANVPMKDANFQTKLGNAYYA
PHYBOEH_011115-T1 PHYBOEH_011115	MKPYVLLLLALAAVATVQAQENTPQSTPKYLDYSQLLKYTRKPTVTNRNTTQSETTQQNSTQYDSVQQSSMGSGSESDPTQQSAMGSGSDSDPTQQHVTPAPTPTPTPTPTPEPETPTPLPETPKPTEPETPKPTEPETPAPTQPQTPAPTPPPAPWVTVTISHSEVKPFAQPEPVTISEKAAVKFKPQLHISNGCHAYPAVNEAGETSGGLKTTGAPSAKCKGSGHGSQVYGRSGWYSDVWAIMYSWYFPKDSPSTGFGHRHDWEHVVIWIDNPDVENPRILAVTPSAHSGYSKYAPPPADSMDGVAAKINYESKWPVNHALGMTTKGGDFQDLIMWDQMTDNARRALNEVNWGAANVPMNDGNFRGKLEKAWPF
PHYBOEH_011394-T1 PHYBOEH_011394	MHFLALLVVAAVSLLSTHADVIDHDQVVPFAQSASTSLTNKAALKYKPQIFINNGCHPYPAVNANGDTSGGLKTHGSGSAGCRGSGYGSQVYGRSTWYNGVWAIMYSWYFPKDSPVSGMGHRHDWEHVVVWIDNPENASGTILAMTPSAHSGYSTYAPPPADMVDGTSVKVEYTSTYLVIDHHLEGSSTAGETQDLIMWNDLTDAARYALNTTNFGKANVPMNDGNFLPKLEKAYPWQ
PHYBOEH_011395-T1 PHYBOEH_011395	MKLQTTLFAAFATFATVHAQEQQQQQGWQPVTISHDQVKPFIQREPASISEKAAAKFKPQLHVTNGCHPYPAVNEAGETSGGLTTSGAPSAGCKGSGWGSQVYGRSTWYSDVWAIMYSWYFPKDSPVSGMGHRHDWEHVVVWIDNPAVRNPRILAVSPSAHSGYSKYAPPNADTLDGNSIKVNYESSYPMNHALDVTTKGGDLQDLIMWDQMSALARKALNDTSFGDANVPMNDGNFLPNWRRRGLFECCR
PHYBOEH_011931-T1 PHYBOEH_011931	MNLRFFVATITAAVAAVKSDVISHDQVVPFVQPNATTISEKAAVKFKPQIHITNGCHPYPAVNAGGDTSGGLKPTGAPSGSCKGSGYGSQVYGRSTWYSGKWAIMYSWYFPKDSPSTGLGHRHDWEHVVVWINNPDVENPTILGVSPSAHSGYSKYVPPSSDTVDGTSAKVNYESHWPINHALDSTSKSGDFQDLIMWDQMTDAARTALQNTDFGSANVPMKDGNFLTKLGNAWPF
PHYBOEH_011951-T1 PHYBOEH_011951	MKPYIFLLVALAAVYAQENAPQSTPKYIDFSELKKFTRAPTVTRQNTTQFETPVLTPTPLPETPKPSEPETPAPTQPQTPAPTPAPEPWVTVTISHSEVKPFAEPVPVSISEKAAVKFKPQLHISNGCHAYPAVNAAGETSGGLKTTGAPSAKCKGSGHGSQVYGRSGWYEDVWAIMYSWYFPKDQPSTGLGHRHDWEHVVIWIDNPDVANPKIIAVTPSAHSGYSKYAPPPADSMVGLAAKINYESHWPVNHALGMTTKGGEFQDLIMWDQLTDDARRALNEVSWGAANVPMSDGNFRNKLKKAWETKG
Candidate pathogenicity proteins identifed by regular expression search for HXGPCEXXXDD
P. pseudosyringae
PHYSUEDO_002351-T1 PHYSUEDO_002351	MFAGAALSSAIVLLAFASHTNAHGHLDEPKATFQDGKSTVSWVVQIDNFWDIGSGGDQVGKFKTMAKQKGKSVKDVVLEMVGADKKCGFTRADADPQPVPTDGKAKWLGNDGGGFTHTGPCELYIDDKMVLHSDDCESDYPGGPNDSGKMSVLPVDYSSCNGKCMFKIYWLGFQNAQWQAYINCVPLSGSGGSSTTTQTQSSAGSSTGTKSTESSSTGTETTPSTETQSSASSAAQMPTTQSSATGSGTTASSSAETPSTPAPAATTQAESPSTAAPSTPSTGSDTKCTAPARRLRKKTN
PHYSUEDO_003516-T1 PHYSUEDO_003516	MVTAAKHKLFALDLPWPWKRLDPQFSGAVLGIREFASNQLPANLSAMIATATALAFVAVATFGSSSVGAHGTLSKPGLEFTGEGYGGNFAALVPMSALTPQQGDIFTNYPDAGLNAAAFGRAFKASKYTSLKEFLLTNQDMSKGRTTMPKTPECGFTDPTSGPVQPLPDQVEWYGGKMNHDGPCEIWCDDEMVLPFTVNCAVTYPEGKFPYEKSQCQGKNRLTMYWMSTLLEWQVYIDCAKIGEGGPPASAATSTTSSTTASTTTSGAIATTTPVVTPAAQLTSTDNVGEEASSTTKPQCKRKLRPMGE
PHYSUEDO_004278-T1 PHYSUEDO_004278	MAPSLVSTLTVTASVSCAALLTPMAVAHQVVMLPEPQWTTDSKDIKYNPLAFLEGQGFATQGDFNAWRRDNGYKTLRDFMDRAKFTVTEGADYFCGWTDPKGVPQPIPAGGAMRSSGYTHDGPCEVWLDDVRVLEGGNCHESIPGTDYTIDYSSCEKKGGCVLHWYWLGVRFLKNSYSWQVYKECIPLTAAVKRLRE
PHYSUEDO_005022-T1 PHYSUEDO_005022	MRTIALVATGAAVLMSMPSVQGHGYILNPAAQWTQGYPSNGFGSTIDNKVFGEIDGGKYGYGPNGSVNIIKAKLPTKGGGSLGAFIAKNQKLYNNKVDPDCGLTAFKDSARSKLPASQLEYTGFTHPGPCEVWCDDTKVLFDYDCQSKYSAIPAKIPYDKSKCANANRLTIYWIAVQGTPWQVYTDCVWLKGGSGRGAAPSSVGRGASTVAAGSSSSSTPATTTAPSSNSTPSTNSSPSTSTTSSTTTARTSGSAEIGGEASATATASASASASASASASASASASASASASASASASADMTPTATTAPSTSTTEETTPATEAPSTSTSGKCTRRQ
PHYSUEDO_005023-T1 PHYSUEDO_005023	MQVLALIATGAAVLASVPAVQGHAYIVDPAAQWADGYPNNGYGSTVDNEIWGTFDNAKYGYGPNGTLNFFKATYPTKGYKSLGQFIAKNQELYSSKTDPDCGLTIYKDSARSELPASQITYSGFTHTGPCEVWCDDTKVLFDYDCQTKYPAIPAKMPYDASKCANANRLTIYWIGLHGDPWQVYTDCAWLKGGSGRGAAPSSVGEGASTVAAGSSSSSTPATTTAPSSNSTPSTNSSPSTSTTSSTTTARTSGSAEIGGEASASASASASASASASASASASASASASVDMTPTATTAPSTSTTEETTPATEAPSTSTTAPSVKCSRRN
PHYSUEDO_005024-T1 PHYSUEDO_005024	MNVFALIASGAIVLASVPSVLGHGYITDPAATWKDGYAVNGWGSSIDSNMWGAIDTSVYGYGTMATVAFFEAEFNASGYNSLGQFIETNQVVYSDDIEEQCGYTVYDDSARETMPSTNLTHTGFTHPGPCEVWCDDTKVLFDYNCQATYPDIPAGIPYDESLCADANRFTIYWLAVHGAPWQVYTDCVWLDTGSGSGSAPSSVAETVSSSVATAPPTASSGSTATATTAYPDTSTSTASTATSSASTAAEASTADAASTAAEASTRSESVVTTASNTTASDSAMTATNTSTDATDASSDTSVTTSTSTTAPSTSTASKTSTTAKCSRRMRRD
PHYSUEDO_005801-T1 PHYSUEDO_005801	MVSVGTFFAAVAAFAVQNVSAHGYMYIPLAEFVDSETSAWVVQIDPQWSGDWDSCSSSDSDCLTTLYTSLKSSNGYSDIRTLLDSDTDLYGANCGYTDPDATAKDPPTTGDATFSRGMVHVGPCEIWLDDTMVLSNDDCMTAYGDGTQDTASVFTPVDYSSCSTSGCMLRFYWLAFQGVDSSIVWQVYKDCVPLSGPADGTSTSSTSTATSSTTSSTTGNEAATSTSDDTTTTAPSTSSDTTTASSSTTETSTTESSATTGESTTTAPSTSGTSTSESSATTGDSTATTSSATTGGSWTSESSTNTGGNSWTSTGSTTMTSSGDSTATTSSATTGGSWTSKSSTNTGGNSWTSTGSTTTTSSGDSWTSGGSGISGSQGNENQGGSGWSGGFGGMRGGMRK
PHYSUEDO_006564-T1 PHYSUEDO_006564	MVSLKSLLSITALAVVGCLTSQVEAHGYMYLPLAEFEGTTTSAWVVQIEPQFDADWASISDDTKLIELYVEKAKEAGYANNIRKLLDSDTSLYGADCGFTNPKADPKDPPTDGTATFSRGIGHHGPCEIWLDDTMVLHDDDCEKAFGTSDYETIKSVFTPVDYSSCSTSGCMLRFYWLAFQGVDGKYVWQIYKDCVPLSGPAEGQTSTATTSSASASSNGTQTTTDAPATETPTTTASATETAATDAPEGTEATVTATAAPAPITPSTTGKCNARKRL
PHYSUEDO_006565-T1 PHYSUEDO_006565	MVSSTSILAMAAAVATTVDYVQAHGYIAQPAPSWKDKETNDWVVEIEPQWKGGWDESKGDEGLLATFKELAATNNYKDVRTLMDGNTVFGADCGFTDPKGTPVDPPTDGAATFSRGIVHAGPCEIWLDDKMVLQNDDCQSAYGDGTQATTSVFKPVDYSSCASGGCMLRFYWLALQRLDGKTVWQAYKNCIPLTGPAGGGTSQTTPSTGSGSSTSQTAPSTDGSNVSQTSPSTPDSPSSGMSDSPSSGTSDSPSSGTSDSPSSGQSDSPASQSTTPAPESPSTDTQAPSADTPAMAPAPSSKCNGRRRRRD
PHYSUEDO_006566-T1 PHYSUEDO_006566	MVSTTSFLAAVAVLGTSAGYVQAHGYMEKPLAEFKTGTDSPSAWIVELAPQWKGNWDEAKGDEGLVALYKQLKKSNNVKDIRTMIDGDSKLYGADCGNTDPKATPKAPPSTGDATFSRGIVHAGPCEIWLDDKMVLQNDDCQSAYGDGTKATISVFKPVDYSSCASGGCMFRYYWLALQRRDSKTLWQVYKNCVPLSGPAGSGGGASNSTTSGSSTSQTSPSSGDSASPSSGDSASPSSGSSDSPSTESTPAPETPSVGTPETPSTGKCSVRRRRH
PHYSUEDO_006567-T1 PHYSUEDO_006567	MVSTTAILSVVTGFVASLSQVSAHGYMYIPLAEFTDSATSAWIVQIEPQWSGDWDSCSSSDDDCLTTLYASLKKSNGYSDIRTLLDSDTSLYGANCGFTDPDATPKDPPTTGDATFSRGMVHAGPCEIWLDDTMVLSNDDCQTAYGDGSQDKASVFTPVDYSSCSASGCMLRFYWLAFQGVDSSTVWQVYKDCVPLTGPAEGTTSTSTTNSTSSTSTTGSGTSDSSTTATEAPISTDAPATPTATEATETESPSASSAPSTPSPSEKCTARKRQ
PHYSUEDO_009898-T1 PHYSUEDO_009898	MWWQNDEYKEGFIASHEGPCEAWIDDTRVFHHDDCSAQFKTYPAKIPTDYSSCKGDCLFSFYWLALHEPNWQIYKQCVPITNNGSGGSTTSQASGSAGSTTTQSSGAGGTPASADTENGSAEQTQMTAPADTSASSETQSQASTGSEASQTETTEAPSTTSDTPAPEVATPEAATDAPEATTAAPEVTPATPTATEAATSSGKCSVRRRH
PHYSUEDO_009901-T1 PHYSUEDO_009901	MKSFAPSSAITLAALVGCVNAHGYISKPKASYKPNTIYTTYNGLTGPSVNKGFNGGIYNHEPENNAKQFTAHWKATGYKSLRDMVDPISPGCGNSLDTANPIDVSGYKEMWWQNDEYKEGFLASHHGPCEGWIDDTMVFHYDDCVAKFPSYPAKIPTDYSSCKGGKCLFTFYWLALHSPQWQIYKQCVPISNGGSGEVGGEASSSAQTPEATTAAPPTADFTQVDATTAPAVTPAAVTSTDASNSATDSCKRRMRS
PHYSUEDO_010218-T1 PHYSUEDO_010218	MDTWCIFGASQGLSSFTASIMASEADVFGLDEATVLSLLEGCAMAEDVDAIPSDMIESPPSPQRVSKPARMRSARSSWRLQRRDELLTLQKAEKQFTAQLQQLKHAMRVKTRSSGAKTQLNSLLDGNPHRVLTWEEICERQAVRREKSELENKRLKDEMRQKLWQAKALLKGLKRRLRNEVVGSSIKLCRRYGVETRGVTMPTDNEAVFRELMQGMDELFAGVDDFFKKVGIDDVPCPGRRNTTPTSRAQGKFVELLDCYAVPFGLHDTERAIWRCLGLEEPQSPKPAFVQHFGECDNTLRQSMCSSFTAGSVHVRVIMRKAGRKYVEQDRAVFIFRRLIEPVVDVSIAFQETTRLIVRPGPPSDLGPTTVIQSHRQSTASHDAYALGVRRVPRAFIDM…
PHYSUEDO_010233-T1 PHYSUEDO_010233	MAMVAAIDSYRRKRGAEATQQTVVSFKNDTNDKISRAPTRFRGLAGTTAEPLGSCNCIHAQRVVLDNATPSRKQPGVEPSGPAEMHSSSRWEGVQLQDTVLGCGEQQKISNVSYPHVVARAATRQVSVCQYDACRSRNRKMHPLAALAPPGSSTFGSPVPSVSKFLCRQQLLMTSSYLVLAALLPALAAAHGSISDPMPTSSDIYNKNAPSGYKSGTPGQYTGAQSIKDLVGASGSTCGNTAASAAAVTAPSNGAVTFDISAVHIGPCELWLDDSLVANANECWTTYADKSIPLGLLRAPLGLAGHAQRPVGDLRQLRQRRWRRHGHDGYALCCFGLCQQRHHSRHRVASQCRDLVLRRVLVSRQRAVRRLVRGQLRGWVLPRVAL
PHYSUEDO_010999-T1 PHYSUEDO_010999	MVSSLVSTLAVASALSSMALLAPTADAHQIVLLPEPQWTTNDKDTKYNPLAFLENEGFTTQEDFTAWRNENGYKTLRDFMDNAKYSVTDGADFNCGFTDPKGTPQPIPAGTMRSTGYTHDGPCEVWLDDTMVLDGENCHEKFPGKDYTVDYSSCKGTCTLYWYWVGVRFLKNDYSWQVYKECIPLTSGSRNLRD
PHYSUEDO_011002-T1 PHYSUEDO_011002	MPTLAVASTLSSFALLASTAEAHQIVLLPEPQWTTTDKDTKYNPLAFLENQGFKTQEDFAAWRSENNYKSLRDFMDNAKYTVTDGADLSCGFTDPKGTPQPIPDGNAMRSTGYTHDGPCEVWLDDTMVLDGENCHEKFPGKDYTVDYSSCKGTCTLRWYWLGIRFLKNAYSWQVYKECIPLSGSGGGATKTTPTTAPSGSGMTTPTTASSGSGMTTQATPSPESPATDPPTIWGSPSANSPATWGSTTWGQRKLRN
PHYSUEDO_011003-T1 PHYSUEDO_011003	MVSSLVSTLAVASTLSSIALLAPTADAHQIVLLPEPQWTTNDKDTKYNPLAFLENQGFKTQEDFAAWRNENNYKSLRDFLDNAKYTVTDGADFNCGFTDPKGTPQPIPAGTMRSTGYTHDGPCEVWLDDTMVLDGDNCHEKFPGKDYPVDYSSCKGSCTLRWYWLGVRFLKNSYSWQVYKECIPLTGSGETAGSGSQKNLRE
PHYSUEDO_011004-T1 PHYSUEDO_011004	MVSSLVSTLAVASTLSSIALLAPTADAHQIVLLPEPQWTTNDKDTKYNPLAFLENQGFKTQEDFAAWRSENNYKSLRDFLDNAKYTVTDGADLSCGFTDPKGTPQPIPDGNAMRSTGYTHDGPCEVWLDDTMVLDGDNCHEKFPGKDYTVDYSSCKGTCTLRWYWLGIRFLKNEYSWQVYKECIPLTAGQRNLRD
PHYSUEDO_011992-T1 PHYSUEDO_011992	MQVQFKCLLASALAASVVNGHGYMTDPKVTFTAQAGDPTQYIATIESTASGLSGTFNGAPKDNVAAYTKAFGASKYTSLKEFVTDKAKISVTGATLTCGSCDPKEAAQPMPKATMEWSHSDSEGFTASHEGPCEVWCDDVRTFQDDNCPAKFTTAPAQLPFDRDACMGASTLTFYWMAMHSSTWQVYVNCAPLAKTTSSGATSKFAVGSSTSTAQSNSTSSASADTPSTSTTTEAPTTTEASSSGSSTSQTTTAPSTPSQTTAPSTPSETTAPSTPSATTAPSTPLATTAPTTDASDCGSYDVAGGSASDCGSYDVAGGSASDCGSFDVAGSKSDCGSFDVAGSGDATQGAGSQTNFDFSTVQGTTSVGTVSPYN
PHYSUEDO_011993-T1 PHYSUEDO_011993	MISPVKCLLAMALASTVVHGHGYMTKPAATFSAEAGDKTQFIATIDSSTSGLKGSFSTSPAENVASFTKAVASSKYKSLKALIDDKAKVTVTGATLTCGSADPAATAQPLPATVEWSHSDSEGFTASHEGPCEVWCDDVRAFKDENCAAHFTTAPAQLPYEKSKCTGASVLTLYWMAMHGPTWQVYVNCAPLSGGSGGGAATQASGSSATTTTASSSAASPAAQTPSTGGSPSTSTKSPAAQSSSTGGSPSTPTTDSSSADTPSVTPASVSGDSPSTTTAPSANTSPSTSTTSPPSTATTTDASDCGSYDVAGGSADEGQDTGAQKNTGGSTNQQGGNTYQQGSTNTGTQAQTNTGGSNTHWSNSGGNNNYWSNTGGNNNQWSNTGGNTNQWTNTGTGS…
PHYSUEDO_011996-T1 PHYSUEDO_011996	MVSISVKTAALAVVALAATTEAHNKMTLPLPTWADGFYSQNSPSGTIDPTDVLPVPDGMSYSTDPMSNTKAYWTAFNASKYTSLKELAWDAQTLADSASNECGFSLVDGTARDLPDEVQWDFFTATHQGPCEVWCDDTLVFEDWNCAVDYTETPANLPYDKAKCSGSSVLSSYWIALHTTPWQVYTNCAPLTGGSSSSNSSTSTTTSSSSGTSEGTTTTALTTTKATPTATSSTSTKTTAPAITTATPTVTTAAQTEASAEEDSSTSDEASTDADAEETEAPATTTAPSTDKCSVRRRRH
PHYSUEDO_011997-T1 PHYSUEDO_011997	MVTTSYARVVVLAVAVLAASADAHSKMSLPKPTWVYEGGPNSPAGTVDSSNVLPAPDGMGYEGDPLSNTEAYWTAFNASKYTSLKELVWKNEVVNTDSLYGTATIECGYSWTNGTARDLPEEVQWDKLTTGHDGPCEIWCDDTLVFSDQNCAVNYPDSPASFPYDKAACEGKSMLTTVWMAVHSPPWQVFTNCAPLSGATSSSSDSTSSTSTSAATTTTAPTATTATSTSTTATKTPNETNSAASKEASTAADYDTNSAGTEGTATSMASTAASTDTTTAPSETEAPAVTTATTTSTTSKCSRRRS
PHYSUEDO_011998-T1 PHYSUEDO_011998	MVVSPSVILAILAAASLAIAVRGHSNMILPLPTWPVSWSTNSPSGLIEGDTYLPVPDGMSYTTDPYDNTEAYWTAFNASNYTSLLEFAKETQVLQTMATFGTATAECGFSLANGTARDLPAEVEWNQLTSSHEGPCEVWCDDTLVFEDSNCALDYTSDPAKLPYDGSKCEGASMLTSIWLALHALPWQVYTNCAPLTGDLSSSVDASAVDDDMSTTSAVTTTASEASVTDDYATSEDASASAATSSSTATSTAAASGEINDTTSDGSDASATPTTAPAAATVTPTATSATTLDKCSVRRRRN
PHYSUEDO_012000-T1 PHYSUEDO_012000	MVSSSFAALALAASVLAATSEAHSYMTDPMPTWSVGYPTTNYAGLIDGQDYLPVPKGMSYGGTPESNTESYWTAFNASKYTSLKDLADKTMVLQSLSPFGKATADCGFSLPNGTARALPAEVQWHDFGMSHQGPCEVWCDDKLAFMDTNCALHYPEVPASLPYDVKVCRGAKMMQSYWIALHGLPWQLYMNCVPLTGKAKGAANAVAGESDSAQMATTTTAPSTAATDAPETSTESSSASTDSSAATSTDASDAATPAVTPAPPTVTTATPTATEPTSQTGEGAGGAKCSRRRN
PHYSUEDO_012001-T1 PHYSUEDO_012001	MKTPPTGLAALLAFAAFGATNVAAHGYLVQPRAQFISVNIDKTQYSSTIDSNKLFPDGTFNTDPLINIASFLENFKKSKYKSVKAMVEDNQVLVSTDATASCGFSSPEKTSYGALNDTIYWGRNDDLSLDEGFVHMGPCEAWCDDNRAQQNTNCQVTYTPASGKGAAPVPIDKSVCTDAKRLTFYWVAMHGATWQVYINCVNINGGKGGAGSSSTTSTTTAAASSPSTSIAMPTATTATPTTSSNNQQTTTAPATTPSPAVMPSTEESSIAGEASTAAKCSRRRIRG
PHYSUEDO_012002-T1 PHYSUEDO_012002	MVISTSSILAAAMLVAAVNGHGYITDPAVTFLSSSTDNTQFIATIESSASGFSGTFSGSPADNTAAFTTAFKSSSYTSLKELINGLATVTVTDATLTCGSCDPAETAQALPATYVEWSHSSMEGFTSSHEGPCEVWCDDVRVFQDDDCAADYTSAPAEMPYDRDACLGSSTLTFYWLALHSSTWQVYVNCAPLESSTSTGATSKYAVSGASSGATSTTTSNSTSSTTSTPSTTTAATTDTSASSATSTSTSTTTTTPTTDSVSPSTSTTSSSTTTSPSTGSTSTSTSTTSTTTAPSTGSTSTTTTGSSGATTNQWTSTSPAGSTTGGGWATTGTVSPNQGATSGGGWGNKAGWGQSFNFRR
PHYSUEDO_012005-T1 PHYSUEDO_012005	MVNSKIHETALMGAAALLISGVSAHGYLSLPAVTFPNGTDKTQFIATIEASASGLSGSFSGSPAANTEAFWTAFNTSKYASIKEFVTDKGQIVATGANIECGLTDPNETPQPLPDVLEWTHSDTEGFTSSHEGPCEAWCDDTQVFQDTDCALHFTTAPATMPYDRAACMGASTLTFYWLALHSSTWQVYANCAALEGGSGSYSPSQSNSTTSGSAGQSDIPTATTAPPTSTTATPTNTTATPVATTSTPMVTTAAPSTGSSIAGSEDGEGCGSLDVAGSDEEDCGSLDVAGSDNDQIGGDADTDGEDCGSLDVAGSEAEEDCGSLDVAGSDDGEDCGSLDVAGSEADEGTTISESSLNFDNVDGNYTNGKVQPQEQN
PHYSUEDO_012007-T1 PHYSUEDO_012007	MVLGKTSFTAIMASAMLAVTVKGHGSMSVPKVEFTFVGDTTQYMGTIESSTSGFSGIFGGPPSDNTDNFNKGFAASKYTSLKEFMADKLVLVNKEFTKECGYTNPKETAQPVPETYVEWSHGSGEGFTASHEGPCEVWCDDTRVFQDDNCPKNFPTAPAKLPYDHDACLGSSQLSIYWIALHGPTWQVYINCAALAKSTSTGAKSKFAVGSSGGGTSSSNSTTPATDSSASQQTTDASSSAEQATDAPTTPTTDAPTATEAPSTPSSPATDAPAATEAPAATEAPATDSPAVTPAADTGGSQTSGDTSKCSVRRRRRRD
PHYSUEDO_012008-T1 PHYSUEDO_012008	MVALATSFSALLAMAALAASVNAHGYLSDPAVKFLTTNDPTQFIATIESSASGFSGTFNGAPADNTAAFTTAIESSSYSSLKDFINDKATITVTDATLTCGACDPDETAQPLPATYVEWAHSDSEGFTASHEGPCEVWCDDVRVFHDDDCAADYTTAPAQLPYDHDACLGSSVLTFYWLALHSSTWQVYVNCAPLESSTSTGATSKYAVSGASSGTSTSTTTTSTVSSAAGSSAASNSSSYNFQNDYATSTSASTSTEAATTTTTDASATTTATITTAPTATTATTTTTPTSSTNAPAASTDAAKCTVRRRRS
PHYSUEDO_012009-T1 PHYSUEDO_012009	MVASTKSFSAMLAMTALAVGVSGHGYMTEPAVTFLSSSTDNTQFIATIESSASGFSGTFSGSPADNTAAFTTAFKSSSYTSLKELINGLATVTVTDATLTCGSCDPAETAQALPATYVEWSHSSTEGFTSSHEGPCEVWCDDVRVFQDDDCAADYTSAPAEMPYDRDACLGSSTLTFYWLALHSSTWQVYVNCAPLETTTSTGAVSSYAVSGSSSGTSTTSTNSTSSTGSSSYNFGTNFATSTSASTDSSASTTSTTTTTTAPASTTTTAPASTTATPTATTASTTTDAPATTSATTTTGTSKCSVRRRRD
PHYSUEDO_013726-T1 PHYSUEDO_013726	MDDTSVYGPDCGFTDPSGTAQPIPTDGKATFSRALVHVGPCEIWLDDTKVLSEDDCFSKYGNENQDIKSVFPVDYSSCDNGGCKEMRFYWLAFQGVDSKTVWQSYKDCIPLAGSGGSSTTSTSQTSTTSQTSSTTGADSDTPSSGDSNSPSSGDSNTPSSGDSNTPSSGDSNTPSSGDSNSPSSGDSNTPSSGDSNSPSSGESQNSGTGNSATPAPASTDSQSSSKQTPTWTESPSSSKSWNNWNQAPTTQGSYSDTATVTTAPSFSFRH
PHYSUEDO_014684-T1 PHYSUEDO_014684	MLTAAFFAFAAALLAASIPGADAHGYMLIPEAQFKGSASSAWVVQIDPVWSSDKWDGNKPGSVDTFKSLKTANKFKDLKTLMDDTSVYGPDCGFTDPNGTPQPIPTDGKATFSRALVHVGPCEIWLDDKKVLYEDDCFSKYGNENQDIKSVFPVDYSSCDNGGCKQMRFYWLAFQGLNKKTVWQSYKDCIPLKGSGGGGSSTSQTQSSQTSGSVSQTTSSGASSSPSSGSSNSPSSGNASSPSSGNSPTTQGSSAATPEVTPAPSSKCNGRKRRY
PHYSUEDO_015313-T1 PHYSUEDO_015313	MTRLVAGVIVAMVALCSAPVRGHGYLSFPAAVYRDPYTATSFVKTVTESVEPVAFGGKKWNDSPERNAAMFASAFHNCSSYSSLREMLDPVVPGCGNTRADAPPVNVTDTSEVRWQNDQEQRGFVDSHHGPCEVWVDDRRALHNDDCRAAFPLYPARLPVDYDALCAGECRLTFYWLALHEPAWQVYKACASIVNTNTTKHL
P. boehmeriae
PHYBOEH_001453-T1 PHYBOEH_001453	MSRSIASTIAVTAALSSAALLAPTADAHQIVLQPEPTWTTNDKDTKYNPLAFLENQGFKTQEDFKAWREENGYKSLRDFMDNAKYTVTDGADFNCGFTDIKGAAQPIPAGNAMRSTGYTHDGPCEVWIDDTLAMGDDNCHSKFPGKDYTIDYSACKGTCTLRWYWLGVRFLKNSYSWQVYKACIPLTGTGGAPETSGSVATSAVPDVGNRFLRE
PHYBOEH_002478-T1 PHYBOEH_002478	MNVLALIAATAAAISMPTVQGHGYITKPAAQWTQGYPSNGYGATIPSDVFGTLDNSKYGYGPPGAIKYLVGNLPTKYKTLSALIADKQELYSNEIDPECGLTAFKDSARSELPSQLEFTGFTHPGPCEVWCDDKQVLFESDCQTAFPDIPATMSYDKSLCASANRLTLYWIAVHGDPWQVYADCVWLKGGSGRGSGPSGASGASTPSTSTSDSSATTTNSTSNAATEAPSTSNTTPSTANSTPSTANTTPSTANTTPSTENSTPSTENSTPSTANTPPSTSGGSAANEADDASTANEADTTSTTSTTPTSGTSEKCARRMRN
PHYBOEH_002479-T1 PHYBOEH_002479	MNVVALIATGAAVLVSMPVVQGHGYISDPAAQWQDGYPNNGYGSTIDNEIWGVYDNSKYGYGVNGTLNFFKDVFPTKGYDSLGAFIAKNQELYSSKTDPDCGLTVYKDSARSELPASQLTYTGFTHTGPCEVWCDDTKVLFDYDCQTKYPDIPATMPYDQSLCADANRLTIYWIGLHGDPWQVYTDCVWLEGGSGSGSAPAAVGAGASTVASSGSSAGTPATPTATTAPSTNTTPTVTTAPPTTTTDDTSAAGEADSAETDTATPAPETEAPSVETEAPSTPTTPEAPATDSNKCNRRK
PHYBOEH_002480-T1 PHYBOEH_002480	MKILVLIASGTIVLSSAPSVLGHGYIADPAPTWKDGYAVNGWGSSIDNNMWGAIDYSVYGYGTDGTVAFWKAKYDASGYESLGQYIETNQVMYSNEIDEQCGYTIYDDTARQTMPSTNLTYTGFTHPGPCEIWCDDTVVLFDYNCQATYPDIPAGIPYDESLCADANRFTIYWLGVHGAPWQVFTDCVWLDGGSGSGSAPSPVTKEVASMVVTAPPTTSSGSTVTATTAYPDSSSTSTTSSTSSVATTTGSASVAAEASATSDPTAATSATTDTAASSNSTTTPSTTTSSSSAATTDASTTSDTVSTVSSIGTSTDASSDSASSASPTSTSSDESSTTTNSATKCTRRMRRD
PHYBOEH_003120-T1 PHYBOEH_003120	MMPTKAVAVAAAVAVGYFASEVQAHGYMYIPLTEFDGAANGAWIVQIEPQFKADWESVNGDTELIALYVEKAKEAGYANNIRKLLDGDTSLYGADCGFSNPNASPKDPPTDGTATFERGIAHHGPCEIWLDDTMVLHDDDCALTYGTSDYATIKSVIKPVDYSSCSTSGCMFRFYWLAFQGSESGKYVWQIYKDCIPLSGPAGGQSSSTTQVSNSTASTTAPATTTQSSGAGDTAASSNAPASTDAPAVTNTPATNAPASTDAPTPNEQSTESTQTPTWAPTTQNSPATNAPANAGQAAWTQSLTWTNAPIATNQPMGAAQAPMTDVPAGTVQPYQW
PHYBOEH_003121-T1 PHYBOEH_003121	MTAPTYVQAHGYMNAPLAEFVEGTESPSAWVVQIDPQWKGDWQNAKGDEGLVSLYKELKKTNNVKDIRTMLDSDTKLYGQDCGFTDPKATPKDPPTNGTAIFSRGIVHAGPCEIWLDDEMVLQNDDCQSAYGDGTKETISVFKPVDYSSCAAGGCMFRFYWLALQSLDGKKYWQVYKNCVPLSGPAGGGASQNTPSTGDGSSVTQSSGTSDSPSSGDSESPSSGTSDSPSSGTSDSPSSGSSDSPSSGSSDSPSSGTSDSPSSGSSDSPSSGTSDSPSSGTSDSPSSGTSETPEAPSSGKCGIRRRRM
PHYBOEH_003122-T1 PHYBOEH_003122	MVSTTSLATFAAAAAVSVQYVQAHGYMENPLSEFKDKKTSEWIVQIDPQWKGDWENADGDEGLVALYKELKASNNAKDIRTLLDSDTTLYGENCGYTNPDVTPKDPPTDGTATFSRGIVHAGPCEIWLDDEMVLQNDDCQSAYGDGTQETISVFKPVDYSSCASGGCMFRFYWLALQRLDGKTYWQVYKNCIPLSGPAGGGASQTTPSTGDGSNTSQTSPSTGDSPSSGESDSPSTQSTPAPQSGGSEESSSPSSPSTPSTPSADTPEITPAPSTKCNGRRKRV
PHYBOEH_003123-T1 PHYBOEH_003123	MVSTSALLSVATVAFTGHLASHVQAHGYMYLPLAEFKEGKANSAWIVEIEPQIKADWESVNGDTELIALYAEKAKEAGYENNIRKLLDSDTNLYGANCGFTDPDADPKDPPTDGTATFSRGIAHHGPCEIWLDDTMALHDDDCALTFGTSDYETIKSVMKPIDYSSCSSSGCMLRFYWLAFQGSESGKYVWQIYKDCVPLSGPAEGQTSTATQGSSNSTTTTESTPAATDAPATTAPTGQEADNETPAPNAPEPTEAPLQQSPAAPSTTEKCNAPRKRV
PHYBOEH_003124-T1 PHYBOEH_003124	MVSTTSLLAFSAIAFTGYFSSYVQAHGYMYLPLAEFKGQATSAWIVEIEPQFKADWESVNGDTELIALYAEKAKEAGYENNIRKLLDSDTNLYGANCGFTDPDADPKDPPTDGTATFSRGIAHHGPCEIWLDDTMALHDDDCALTFGTSDYETIKSVMKPIDYSSCSSSGCMLRFYWLAFQGSESGKYVWQIYKDCVPLSGPAEGQTSTATQGSSNSTTTTESTPAATDAPATTAPTGQEADNETPAPNAPEPTEAPLQQSPAAPSTTEKCNAPRKRV
PHYBOEH_003125-T1 PHYBOEH_003125	MVSTSFVTIAAAVAVSVHQVQAHGFVENPKSEFKGSENSDWIVEIEPQWEGDWVGAKGDEAMVALYKELKAKNNVKDIRTLLDSDTKLYGQDCGFTNPDAPPKDAPTDGTATFSRGIVHAGPCEIWLDDKMVLQNDDCQSAYGDGTQETISIFKPVDYSSCAASGCMFRFYWIGLQRLDGKPLWQSYKNCIPLKGPPGGGASQTSPSTGDGSNVSQTSPSTGDSDSPSSGKSDGDSESPSTGDSDSPSSGESDSPDQQTTPAPESGDNGDSSPSSPSTPSTPSADTPEITPAPSSKCNGRRKRM
PHYBOEH_003126-T1 PHYBOEH_003126	MVSTTAALSIVAGLAASISLVNAHGYMYIPLAEFTDSVTSAWIVQIEPQWTGDWDSCSSSDDDCLTTLYTSLKSSNGYSDIRTLLDSDTSLYGANCGFTDPDATPKDPPTTGDATFSRGMVHAGPCEIWLDDTMVLSNDDCQTAYGDGTQEKASVFTPVDYSSCSSSGCMLRFYWLAFQGVDSKMVWQVYKDCVPLTGPAAGTSSTSTNSTSATTESSSTMDSSAAVVTSTSSGSSTGSTTTTESPSTDTPLTTTPTATEASTDTTTDSPVSTPSPSTKCNGRKRQ
PHYBOEH_004638-T1 PHYBOEH_004638	MLTAAAFASAAALLAATIPRADAHGYMLIPECQFEGSANSAWVVEIPPVWDSSDWDGNNPQSVTTFNSLKKANNYVDLKTLMDDTSVYGADCGFTLPNGTPQPIPSDGKATFSRAIQHVGPCEIWLDDKMVFSDEDCYAKYGNENVDVKSVFPVDYSSCDGGGCKEMRFYWLAFQGVDGKTVWQSYKNCIPLEGSGGGGTSQQSPSTPSSSSTGDTTQQETTQAPSSGDSPSSGNSDSPSSANSDSPSSGNSDSPSSDDSNTPSSPSTPSTPAPQTPSTGDSPEVTPAPSSKCNGRKRRY
PHYBOEH_004639-T1 PHYBOEH_004639	MAASIPQTNAHGYMLIPESQFKGDKTSAWIVQIPPVWDSSDWDGNNPQSVTTFDSLKKANNYVDLKTLMDDTSVYGADCGFTDPNGTPQPIPSDGKATFSRAMQHVGPCEIWLDDKKAYSEDNCADMETFPVDYSSSPKMMRYYWLAFQGLDGKTVWQSYKGCVPLEGSGGGTSQTSPSSSTSSSTGDSTQQQATQPPSSGDSPSSGNSDSPSSGNSDSPSSGNSDSPSSGDSSTPSTPAPQTPSSGETPEVTPAPSSKCNGKRRRY
PHYBOEH_004705-T1 PHYBOEH_004705	MASVEKALSLIATILFCIMPPVYPHGYLSFPAAVYRNPYTATSFVATITESVDPIVFGGKKWNDSPELNSVMFATAFHNSSYASLRALLDPVVTGCGSTRIDISPINVTGATEMHWQNDQEHKGFVDSHHGPCEAWIDDHRVLHDNDCRATYTSYPARLPVDYEALCDGECSFTFYWLALHEPTWQVYKACAPIVTGIGL
PHYBOEH_007029-T1 PHYBOEH_007029	MMISLVSLLVCMLTPNIVTGHGFIVDPELTWVVNPFYDKNAPASFYQSTEAERLQNPLDVYPNLRFIVDRDTPNTNIPVIAANANKKCGMTSPTGTARSISGSFQFGNYPGTGVVPHVGPCEVWVDDVRTMVSRYCLNDYPSWRIPVDMSKCTRSTCVVQFIWVATHNPGYEVFKNCFLANGGSSGGTPTTSPTSSPTTSPTTCKIAANGGSCGASNGVNQTMKYHVIALLAGMLMPNVVTGHGFIVTPELTWVVNPFYDKNAPASFYQSTDAERLQNPLDVYPNLRFIVDRDVPNTNIAVIAANANKKCGMTSPTGSARSISTGYFQFGNYPGTGVIPHKGPCEVWVDDVRTLVSRDCLTEFPSWKIPVDMTKCTRATCVVQFIWVATHNPGYEVFKN…
PHYBOEH_007029-T1 PHYBOEH_007029	MMISLVSLLVCMLTPNIVTGHGFIVDPELTWVVNPFYDKNAPASFYQSTEAERLQNPLDVYPNLRFIVDRDTPNTNIPVIAANANKKCGMTSPTGTARSISGSFQFGNYPGTGVVPHVGPCEVWVDDVRTMVSRYCLNDYPSWRIPVDMSKCTRSTCVVQFIWVATHNPGYEVFKNCFLANGGSSGGTPTTSPTSSPTTSPTTCKIAANGGSCGASNGVNQTMKYHVIALLAGMLMPNVVTGHGFIVTPELTWVVNPFYDKNAPASFYQSTDAERLQNPLDVYPNLRFIVDRDVPNTNIAVIAANANKKCGMTSPTGSARSISTGYFQFGNYPGTGVIPHKGPCEVWVDDVRTLVSRDCLTEFPSWKIPVDMTKCTRATCVVQFIWVATHNPGYEVFKN…
PHYBOEH_008341-T1 PHYBOEH_008341	MHCATLIGAAALIVSNVNAHGWLGLPAVTFRDGVDKTQFIATIEASTSGLSGSYSGSPAENTAAFTTAISSSKYSSLKDLATSLGQIVATGANIECGLTDPNESPQPLPDHLEWTHSDTEGFTSSHEGPCEAWCDDTQVFKDDNCAAHFTTAPAKMTYDKSGCVGASRLTFYWVALHSPTWQVYANCAALEGGSGSSTPSSNSTSSGQSDTPTVTTATPTSATATPTVTTATPVATTTPTATTATPTSSGSVAGEADEDCGSFDVAGSDEEDCGSFDVAGIDEEDCDSLSVAGSNAENAHVSESSLSFDNIDSSYKSGKVQPQPQYL
PHYBOEH_008765-T1 PHYBOEH_008765	MKVLSSVVVSASLVVSVQAHGYISKPKASYQPNTIYTTYNELTSASINKGFDGGHYNWSPTQNAQAFTDHWDATGYKSLRDMVDPIVPDYGFSLETADPVDVTGYTEMWWQNDEYKEGFIASHEGPCEAWIDDTMVFHHDNCAAQFKSYPAKVPTDYSSCKGDCLFVFYWLALHEPDWQIYKQCVPITNSGSGTSKQTTTSDEASSTEDNGDSTQTQASNTGQTDASTANEASSDAAPESPEATPTPESQEATPAPESPEATPAPEATPGSPDPAPGTPNSPDATYAPQATTAPAATPAPETPEAPAADTTSGKCVRRH
PHYBOEH_008766-T1 PHYBOEH_008766	MTGIFSPSTVITFSALVACVQAHGYISKPKASYKPNTVYTTYNALTGASVNKGFDGGHYNWSPEQNVQSFTEHWKATGYKSLRDMLDPIAPDYGFSLDTADPIDVSNIKEMWWQNDEYKEGFLGSHHGPCEGWIDDEMVFHYDDCVAEFPSYPAKIPTDYSSCKGDCLFVFYWLALHSPEWQIYKQCVPITNGGSGGGQEEVAGEASTFTDTTQQSSATTDEATEVPQATPATPSSPSTPTTVESGGCRRRMRS
PHYBOEH_008768-T1 PHYBOEH_008768	MKFFVATASLVFLAAEVNAHGYLSQPEAYFPNGIDTSYNALLTASCDPAFSGLKWDDSPEKNTATFTSSFPNSQFKTLRDLMDTAAPDCGKTSLTGSPVDVSSFSSMKWQNDQEQKGFIDSHRGPCEAWIDDKRVFQSDDCRGDFSAYPAEIPIDYSSCSGDCTFTFYWLALHEPNWQVYKQCAPITNGSGGGQTTQTDAPESPTADASTTQEETDAPSVTQSTATDAPASEYDDTPAPVTTPPTVETTAPTTATTAPSVGTVAPDNTPTTNCKTRRRRRLTANLRSEN
PHYBOEH_008909-T1 PHYBOEH_008909	MVSCTFAALVVAATVACVNAHSYMIDPMPSWPVNWATNNFAATIAGQTYLPCPDGMSYSTAPELNTEAYWTAFNESTYTSLKDLVDQTGEVQTLSPFGTATLECGFSLANGTARDLPSQYVEWNQLTEGHDGPCEVWCDDELAFQDDNCAVNYPESPSQWPYDVSKCSGASRLTAYWIALHGLPWQVYINCVPLTGSVNGTSSGSTSTKTTAPTATSATPTTTTATTTDAPSVTTATPTATTATGTSTAGEADDSDCGSLDVAGSDESDCGSLDVAGSDGSDCGSLDVAGDDNASVAGDSDTEEVAGDADTEEVAGDADTASYVDDSECGSLDVAEDSECGSLDVAEDSECGSLDVAEDDSECGSLDIAESSETDTTYTGSGISFDSISGGNNAGTVAP…
PHYBOEH_008910-T1 PHYBOEH_008910	MHVTHKFLLVSALAATVVNGHGWLSKPEATFDSAAGDKSQFIGSIDSGALFKGNFGGPPADNVAAFTKAFKASKYKTLKAMIDDKTEISVKGATLTCGIADPKAAPQPLPAELEWAHSDSEGFTPSHEGPCEAWCDDTQVFSDENCAANFKTAPAVMPYEKSKCSGAKQLTFFWIAMHGPSWQVYVNCAPLSGSGGGGATQTSSASSSTADTPTVTTAPSSGSTPSSNNSPSTPSSDNSPSTPSSNNSPSTPSTTTAPSSNSSPTTAPSTPSSNTTPSTPSSNATPSTPSSNNTPTTPSPDTGDESGCGSYDVAGGSGDDNQQSTPSANTPSTPSTGTGEESDCGSYDVAGGSSDDNQYQQSTPSANTPQTANTPQPANTPQTANTPQTNTGTNQYWSG…
PHYBOEH_008911-T1 PHYBOEH_008911	MIVPYRCLVASALVVVAVNGHGYMTKPECKFTASAGDPTQYIATIQASDSGFTGAFNDAPSKNAADFTKAFGASKYKSLKEFFKDKAKITVTGATLECGSCDPKQTPQPLPKTMEWSHSESEGFTPSHEGPCEVWCDDQRVFQDDNCPANFKMIPAELPIEGSKCSGASLLTFYWMAMHSDTWQVYVNCAPLEGGSGGATTSNSTTPATDGSSTDTETPSSQTTTAPSSPSTPSSPSTPSTQSTDAPSTPSSPSTDAPSTPSTPSTPSTPSSPSTDAPSTPSATTAPTTGGGDESDCGSYDVAGSESECGSYDVAGAGSESECGSYDVAGGSDDDKQSNQTPSTANTPQGSSTGENQYWSKGGNNQYWGGNNGDQVSQTNIGFDQLNGKVNPGTVAPQ
PHYBOEH_008913-T1 PHYBOEH_008913	MLTTATISSAFVVATFITCADAHGYIEQPKATWKDSPNPGWVTNVDNYWDIGSGGDQVGAFKKMAEEKGMSVKDVVLDMVGSQSCGNTLPDGEAQPVPTDGKAKWLGNGGGGFTHTGPCEIYLDDKMVLHSDDCEDEFKGGDVGSTQTSDMPVDYSSCNGKCLFTIYWLAFQNEQWQSYVNCVPLTGSGSSATQAQASSTGADSTDAPSTETQGSNTETPSTSTQSTEASSTGAQTPSPQATEAPLAAAQLTQAPSPATTQAPSTETEAPEVDTKCIPTRRLRKMMLAY
PHYBOEH_008914-T1 PHYBOEH_008914	MLTSAALSSAIALLAFASRTDAHGHLKSPEPTFEEGASTGEWVTLVDNYWDIGSGGDQVGKFKTMAAEKGMSVKDVVLDMVKDKTCGYTLADADPKPVPSDGKAIWRGSGGDGFTHTGPCEIYIDDKMVLHGDDCEEEYPGGADGSNQMSEMPVDYSSCNGNCMLTIYWLGFQNEQWQSYINCVPLTGSGGGGGSPAQTSNSTSSGETPTTESSSTGQTQTESTDAPASESSPSADNGSPSTDNGSPPADSGSPSADNESPATPAPLQAESPATEAPSTATQAPSAETPTTETDTKCTPARRRLGKQTTAL
PHYBOEH_009342-T1 PHYBOEH_009342	MVASKPSFGAMVAAASLVASVNAHGYMSVPKVEFTFVGDTTQFMATIEASATGWSGSFGASPADNTASFTKAFGTSKYSSLKELVTDLGQLTSSSYTKECGYTNPDEAAQPLPETYVEWAHSDSEGFTPSHEGPCEVWCDDTRVFQDDNCASHYTTAPAKLPYDRDACLGSSRLTIYWLALHSSTWQVCRGDDNGTYYDYGTYYGYDTYYDYIGAYDFYYSPGSHHGSGCKH
PHYBOEH_009343-T1 PHYBOEH_009343	MLAATVKGHGSMSVPKVEFTFNGDTTQYMATIEAADSGFSGQFNAAPKDNTDNFNKGIAASKYKSLKEFMMDKAKVTSPDFTLECGYTNPKETPQPLPETYVEWSHGSGEGFTASHEGPCEVWCDDTRVFQDDNCPANFPTAPAKLPYDREACLGASGLTIYWIALHSPSWQVYINCAALEKTTSTGAKSKFAVGGGGGGASTPATEGSTADQDTEGSTADQDTETPATPSAPTATEAPSTPSSPATEAPSAPSTPTTEAPAPTEAPATDSPVVTPAPNTGAEQTQDDTSKCTVRRRRRN
PHYBOEH_009344-T1 PHYBOEH_009344	MVASATSLSAMLAMAVLAAGVNGHGYMSDPAVTFLTTNDPTQFIATIEASASGFSGTFNGAPADNTAAFTTAFESSSYSSLKEFINDKATITVTDATLTCGACDPAETAQALPDTYVEWAHSDSEGFTASHEGPCEVWCDDTRVFQDDDCAADYTSAPAQLPFDHDACLGSSTLTLYWLALHSSTWQVYINCAPLESTTSTGATSKYAVGSSTSTSTSTSTTSNSTTTATTSTAASTAGSSSYSFSSNYATSASASTGNDASTTTDGSATTSTTTSAPVATTTAPTTVTTDAPATETTDAPATSTDTTKCSVRRRRN
PHYBOEH_009345-T1 PHYBOEH_009345	MVASTTSFSAMLAMATLVAGVYGHGYMTEPAVTFLSSSTDNTQFIATIESSASGFSGTFSGSPADNTAAFTTAFDSSKYTSLKELINDLATVTVTDATLTCGSCDPDETAQPLPEKYVEWSHSSTEGFTSSHEGPCEVWCDDVRVFQDNDCAADYTSAPAELPYDRDACLGTSTLTFYWLALHSSTWQVYVNCAPLETTTSTGAVSSYAVSGSSSGTKTSASTSTNTTSTSATGSSASSQTSYDFTSNVATSTSASAANDATSTTAATTTDAPVATTATPSVTTASPTVTTTAPAATEATTTSAPTTDTSKCSVRRRRD
PHYBOEH_009585-T1 PHYBOEH_009585	MIVPYQCLLASALAASVVNGHGWMTKPEATFGASAGDKTQFIATIEASSSGFDGSFNTAPSDNVASFTKAFKASSYKSLKAFIDDKAKVTVSGATLTCGSADPNAAAQPLPSSLEWSHSDSEGFTASHEGPCEAYCDDTRVFQDENCAKNFPAAPAVMPYESGSCSGASKLTFYWMAMHSPTWQVYVNCAPLSGSSGGGTTQTSSTSSSTADTPTVTSATQTGSSAGSTPSTTTAPSSNNTPSTPSSNNTPSTPSSNNTPSTPSSNNTPSTPSSNNTPSTTTAPSSNDTPSSNNTPSTPSTDTGDDSECGSFDVAGGSSDDAQYNQGANTPNTQSSNTGGTSQNWGSNTGGTSQNWGSNTGGTSQNWGGDTTTQNNQYNQGSNTGNTYQGGDSTTTNYG…
PHYBOEH_009709-T1 PHYBOEH_009709	MAPSFVSSLSATAVLSSAALIAPTAEAHQVVLLPAPTYTTDDKDTKYAPLAFLEDQGFSTQEDFTAWRKDNGYASLRAFNDGASYTVSDGADFTCGFTDINGAAQPLPDGNAMRSTGYTHDGPCEVWLDDTMVMQYDNCHDSISGKDYTIDYSSCTSSCTLYWYWLGVRFLKNEYSWQIYKACIPLSASARRLEGAANESASFDD
PHYBOEH_009715-T1 PHYBOEH_009715	MVSRSSAFTAAAAFVAAITEVNAHGYMYIPLAEFTDSATSAWIVQIEPQWSGDWDSCSSSDSDCLTTLYTSLKSSNGYSDIRTLLDSDTSLYGADCGYTNPDATAKDPPTTGDATFSRGMVHVGPCEIWLDDTMVLSNDDCMTAYGDGTQDTASVFTPVDYSSCSSSGCMLRFYWLAFQGVDSSMVWQVYKDCVPLTGPASGTTSTSSTTSTTSTSEDATTTTPSTTSDDSTTTSSTTGNEAATTTSSAVSDSTTTSATSSTTPATTGSSATTGGNTWTASSSDTTSPATTEENKGITTTSGSTGGNTWTSGGSTNNAWTASSRTAGGSGFAGSNTQTNGNQHGNGWSGGFGGMGGGLRK
PHYBOEH_010211-T1 PHYBOEH_010211	MATSTLCFSSILAAGALLATVNGHGYMSDPAVTFLSSSTDNTQFIATIESSASGFSGTFSGSPADNTAAFTTAFESSSYTSLRDLINSLATVTVTDATLTCGSCDPDETAQPLPTTYVEWSHSDSEGFTSSHEGPCEVWCDDVRVFQDDDCAADYTSAPAELPYDREACLGASTLTFFWLALHSSTWQVYVNCAPLESTTSTGATSKYAVGTSASTTTTSNSTSSTSSTQTATTAPTTRSSASTSTSTTTTTPASDSSTTISTPTTGSTSTSTSISTPATTAAPSTDSTSTTTGSSTTTTGGSGTTPSQWTSTPATGSSTNGGWAANSAAGTGRTQGQGQATGSSDTSFNDFQATTGTVTPRDNTGSGGWGNNNKINNNGGGWNNGFSFRR
PHYBOEH_010212-T1 PHYBOEH_010212	MKISAALSTIVAFASFGTQLQVSGHGYLVQPLAKFIDKNIDITQYSSTIDSNKLFPGGTFNTAPELNIKSFLEHYKKSEYKSLKAMIDDNQELVSSDATAECGFTDPDKTNYGALNDTIVFGRSPDVSIAEGFVHPGPCETWCDDNQVQQDMNCDTTYNPKSGGGGAPMPIKTAACANAKRLTFYWIGMHGPQWQVYVNCVNINGGGGSSPSTSTTPESQSTPSSNTTPSTTTDQATTPPATPATPSSQNDTPEVETPSTPNTQDDTPEVETPSTPNTQDDTPEVETPAATPAPVVTTATPSSDVGNEASKCLRRFRS
PHYBOEH_010213-T1 PHYBOEH_010213	MVSLSSAALVVAASVLATNIDAHSYMTDPMPTWSVGYPTTNYAGLIDGQDYLPVPKGMSYGGTPEGNTKAYWTAFKKSKYKSLKDLADQTMVLQSLSPFGKATAECGFSIKNGTARALPDKVEWHDFGYSHQGPCEVWCDDKLAFEDDNCALNYPEVPAVLPYKKSVCEGASMMQSYWIALHGLPWQLYLNCVPLKGGKSTAAQSDSTAAESDTETTQSTPAPETEAPTVTDAPETETATDAPETETATDASETETATDAPETETVTDAPVVTPAAPAETPATPTAETTPTTDGGAKCVRRRS
PHYBOEH_010214-T1 PHYBOEH_010214	MVSALSVNLAFLVAASLTASVKAHSYMILPLPTWPVSWGTNSPSGTIEGEDYLPVPDGLSYSTDPYDNTVAYWTAFNASKYTSLLEFAKETQVLQSMATFGTATAECGFSLANGTARDLPAEVEWNQLTSSHEGPCEVWCDDTLVFEDWNCALDYTSDPAKLPYDVSKCEGASMLTSIWLALHALPWQVYTNCAPLTGDLSSSVDASAVGDDSSATTASTSTDTTSASASTAPDASFTSDYATSEDASASSSTSTATTTNTTSSVDASEADPTTTAPTETSASSEDEESTTTTTTTAPASTTTTSDKCSVRRHRRN
PHYBOEH_010215-T1 PHYBOEH_010215	MVASCARVALSAVAVMAAVADAHSKMSLPKPTWIYEDGTNSPSGTIDSSNVLPVPDGMGYEGDPLSNTKAYWTAFNASTYTSLKDLVWKNEEVNTDSLYGTATIECGYSWANGTARDLPDEVQWDKLTTGHDGPCEIWCDDTLVFSDQNCAVNYPDSPASFPYDKAACEGKSMLTAIWLALHSPPWQVFTNCAPLKGATSSSTSQSTSTTTTGTDTPTTTKPSTSTTSTATSAPASDEASTANEASTAGEYDTGSASEETETPVATTAAPTTTTTTTTQTEIPTTDATTSTKCNRRRS
PHYBOEH_010216-T1 PHYBOEH_010216	MSYNTDPTSNTNAYWTAFNSSKYTSLKELAWDSQTLESGASNECGFSIVDGTAQELPDEVQWDFFTASHQGPCEVWCDDELVFEDYNCAVTYPETPANLPYDKSKCQGAAMLTSYWIALHTTPWQVYTNCAPLSGGSSSNSSKTPTTDSSSDTTQTATTAPTATTKAPSTSTKTTAPATTTATPTVTTAPETSTSTEASDEEEASANDDESSVDADAEATEAPASPTTTAPSTDKCSVRRRRFRN
PHYBOEH_011447-T1 PHYBOEH_011447	MLRSFSVAATLAALTTNSADAHGYISKPAAQFVDPTTSTYYARTINADINSAFGGLKWNDNPEVNTATFTSSFANAGYSSLRNMLDQYVSDCANTRTDVSPVDVSGLTTMNWQNDQEQKGFIESHHGPCEVWIDDTMVDHQDDCVAAYGSSYPASVKADFSKCSGDCMLRFFWLALHEPNWQIYKQCVPIVNNSGAQVTGTVIPADTTADIASDNGCQNRALRSVDDAPTQLASGDKIDWTDSRFLRAFNEFAASFTANTESIAETNH
PHYBOEH_011831-T1 PHYBOEH_011831	MLSATALSSAVALLVFAAQANAHGALKVPEPTFEEGASTANWVTEVNNYWDIGSGGDQVGKFKTMAAEKGMSVKDVVLDMVKDKKCGFTRADADPQPVPSGGKLVWRGSGNNGFTHVGPCEAYIDDKMVLHGDDCEEEYPGGEDGSGKMSEMTIDYSSCNGDCMLAFYWLGFQNERWQTYVNCVPLTGSGQSTGGQSNGNQTTTEAPSSDTKETEAPSSDTKKTEAPSSENEERTIVGLSFKDVPSPGGAATVREDSFGFDD
PHYBOEH_011832-T1 PHYBOEH_011832	MLSAAALSFAIVVLAFASQVNAHGALKVPEPTFEDGGANNNWVTEVNNYWDIGSGGDQVGKFKTMAAEKGMSVKDVVLDMVKDKNGNNGFTHVGPCEAYIDDKMVLHGDDCEAEYPGGEDGSGKMSEMTIDYSSCNGDCMLTFYWLGFQNERWQTYVNCVPLTGSGQSTGGQSNGNQTTTEAPSSDTKETEAPSSENEERTNVGLSFKDVPSPGGAATVREDSFGFDD
PHYBOEH_011833-T1 PHYBOEH_011833	MLSAAALSSAIAILAFASQVNAHGTLKAPEPTFEEGASTVNWVTEVNNYWDIGSGGDQVGKFKTMAAEKGMSVKDVVLDMVKDKKCGFTRADADPQPVPSGGKLVWQGIGNNGFGHVGPCEAYIDDKMVLHGDDCEAEFPGGPADSGELSEMTIDYSSCNGDCMLAFYWLGFQNERWQTYINCVPLTGTGKPTGTQSSGNQTRTEAPSSDMKKTEAPSSENEERTSVGVSFKDVSLTGSAATVRGVADTPVFDD

## Sheet: Table S6
Table S6: Prediction of carbohydrate active (CAZy) proteins from P. pseudosyringae and P. boehmeriae using dbCAN2.
P. pseudosyringae								P. boehmeriae
Gene ID	HMMER	Hotpep	DIAMOND	Signalp	#ofTools			Gene ID	HMMER	Hotpep	DIAMOND	Signalp	#ofTools
PHYPSEUDO_004193-T1	AA1_2(47-395)	N	AA1	N	2			PHYBOEH_006942-T1	AA16(25-192)	N	N	Y(1-25)	1
PHYPSEUDO_011959-T1	AA1_3(23-330)	AA1	AA1	N	3			PHYBOEH_006941-T1	AA16(25-193)	N	N	Y(1-25)	1
PHYPSEUDO_012004-T1	AA16(27-195)	N	N	Y(1-27)	1			PHYBOEH_008340-T1	AA16(26-194)	N	N	Y(1-26)	1
PHYPSEUDO_012003-T1	AA16(97-265)	N	N	N	1			PHYBOEH_006940-T1	AA16(55-191)	N	N	N	1
PHYPSEUDO_014498-T1	AA2(74-188)+AA2(458-680)	N	N	Y(1-22)	1			PHYBOEH_008339-T1	AA16(55-191)	N	N	Y(1-23)	1
PHYPSEUDO_000042-T1	AA2(77-323)	N	N	Y(1-26)	1			PHYBOEH_007085-T1	AA2(72-325)	N	N	Y(1-32)	1
PHYPSEUDO_010241-T1	AA2(78-191)+AA2(462-684)	N	N	N	1			PHYBOEH_000612-T1	AA3_1(12-405)	N	AA3_1	N	2
PHYPSEUDO_003513-T1	AA3_1(18-550)	N	AA3_1	Y(1-26)	2			PHYBOEH_003561-T1	AA3_1(14-548)	N	AA3_1	Y(1-22)	2
PHYPSEUDO_010582-T1	AA3_1(19-553)	N	AA3_1	Y(1-26)	2			PHYBOEH_003550-T1	AA3_1(17-550)	N	AA3_1	Y(1-26)	2
PHYPSEUDO_009172-T1	AA3_1(21-549)	N	AA3_1	Y(1-28)	2			PHYBOEH_004106-T1	AA3_2(131-676)	N	N	N	1
PHYPSEUDO_006556-T1	AA3_1(21-554)	N	AA3_1	N	2			PHYBOEH_005848-T1	AA3_2(32-563)	AA3	AA3_2	Y(1-31)	3
PHYPSEUDO_004700-T1	AA3_2(30-561)	AA3	AA3_2	Y(1-27)	3			PHYBOEH_004445-T1	AA3_2(33-566)	AA3	AA3_2	N	3
PHYPSEUDO_004339-T1	AA3_2(32-564)	AA3	AA3_2	Y(1-54)	3			PHYBOEH_002536-T1	AA3_2(8-492)	AA3	AA3_2	N	3
PHYPSEUDO_004696-T1	AA3_2(36-569)	AA3	AA3_2	N	3			PHYBOEH_000092-T1	AA4(66-260)	N	N	N	1
PHYPSEUDO_006840-T1	AA3_2(67-627)	N	N	N	1			PHYBOEH_000091-T1	AA4(66-294)	N	N	N	1
PHYPSEUDO_005277-T1	AA4(33-262)	N	N	N	1			PHYBOEH_000090-T1	AA4(67-253)	N	N	N	1
PHYPSEUDO_005275-T1	AA4(71-258)	N	N	N	1			PHYBOEH_001701-T1	AA6(3-197)	AA6	N	N	2
PHYPSEUDO_005276-T1	AA4(76-313)	N	N	N	1			PHYBOEH_007533-T1	AA6(4-197)	AA6	N	N	2
PHYPSEUDO_010222-T1	AA6(106-189)	N	N	N	1			PHYBOEH_011804-T1	AA6(4-197)	AA6	N	N	2
PHYPSEUDO_011704-T1	AA6(120-238)	N	N	N	1			PHYBOEH_004889-T1	AA6(479-600)	N	N	N	1
PHYPSEUDO_003942-T1	AA6(3-196)	AA6	N	N	2			PHYBOEH_012121-T1	AA7(2-171)	N	N	N	1
PHYPSEUDO_000559-T1	AA6(3-197)	AA6	N	N	2			PHYBOEH_006516-T1	AA7(59-282)	N	N	Y(1-30)	1
PHYPSEUDO_015357-T1	AA6(3-197)	AA6	N	N	2			PHYBOEH_010687-T1	AA7(64-282)	N	N	Y(1-34)	1
PHYPSEUDO_000535-T1	AA6(4-197)	AA6	N	N	2			PHYBOEH_004462-T1	AA7(76-512)	N	N	Y(1-22)	1
PHYPSEUDO_014081-T1	AA6(4-197)	AA6	N	N	2			PHYBOEH_001444-T1	CBM9(1-125)	N	N	N	1
PHYPSEUDO_010219-T1	AA6(58-155)	N	N	N	1			PHYBOEH_003235-T1	CBM9(62-249)	CBM9	N	Y(1-31)	2
PHYPSEUDO_014080-T1	AA6(85-168)	N	N	N	1			PHYBOEH_002977-T1	CE1(196-502)	N	N	N	1
PHYPSEUDO_009079-T1	AA7(58-285)	N	N	Y(1-29)	1			PHYBOEH_006730-T1	CE1(21-278)	N	N	N	1
PHYPSEUDO_015249-T1	AA7(59-499)	N	N	Y(1-34)	1			PHYBOEH_010246-T1	CE10(101-345)	N	N	N	1
PHYPSEUDO_001321-T1	AA7(82-518)	N	N	Y(1-23)	1			PHYBOEH_012065-T1	CE10(105-352)	N	N	N	1
PHYPSEUDO_002283-T1	CBM13(12-107)	GH17+CBM13	N	N	2			PHYBOEH_001676-T1	CE10(134-384)	N	N	N	1
PHYPSEUDO_003097-T1	CBM13(749-894)+CBM13(1079-1224)+CBM13(1244-1378)+CBM13(1404-1534)	N	N	N	1			PHYBOEH_012063-T1	CE10(155-421)	N	N	N	1
PHYPSEUDO_011674-T1	CBM20(3-95)	N	N	N	1			PHYBOEH_001679-T1	CE10(160-395)	N	N	N	1
PHYPSEUDO_001949-T1	CBM38(4392-4610)	N	N	N	1			PHYBOEH_001678-T1	CE10(164-413)	N	N	N	1
PHYPSEUDO_008981-T1	CBM47(1130-1266)	N	N	N	1			PHYBOEH_004703-T1	CE10(169-411)	N	N	N	1
PHYPSEUDO_010971-T1	CBM9(38-196)	N	N	N	1			PHYBOEH_005767-T1	CE10(173-456)	N	N	N	1
PHYPSEUDO_001554-T1	CBM9(75-261)	CBM9	N	N	2			PHYBOEH_001677-T1	CE10(179-430)	N	N	N	1
PHYPSEUDO_007768-T1	CE1(196-465)	N	N	N	1			PHYBOEH_004702-T1	CE10(218-410)	N	N	N	1
PHYPSEUDO_003768-T1	CE1(21-280)	N	N	N	1			PHYBOEH_002112-T1	CE10(240-456)	N	N	N	1
PHYPSEUDO_014791-T1	CE10(120-407)	N	N	N	1			PHYBOEH_011574-T1	CE10(24-254)	N	N	N	1
PHYPSEUDO_014790-T1	CE10(159-411)	N	N	N	1			PHYBOEH_004697-T1	CE10(31-266)	N	N	N	1
PHYPSEUDO_005895-T1	CE10(170-423)	N	N	N	1			PHYBOEH_009053-T1	CE10(508-761)	N	N	N	1
PHYPSEUDO_015079-T1	CE10(172-440)	N	N	N	1			PHYBOEH_007302-T1	CE10(57-308)	N	N	N	1
PHYPSEUDO_015080-T1	CE10(174-457)	N	N	N	1			PHYBOEH_012064-T1	CE10(8-210)	N	N	N	1
PHYPSEUDO_013396-T1	CE10(193-444)	N	N	N	1			PHYBOEH_000951-T1	CE10(92-358)	N	N	N	1
PHYPSEUDO_012847-T1	CE10(196-436)	N	N	N	1			PHYBOEH_004701-T1	CE10(97-331)	N	N	N	1
PHYPSEUDO_005888-T1	CE10(219-394)	N	N	N	1			PHYBOEH_005171-T1	CE12(43-220)	N	N	Y(1-32)	1
PHYPSEUDO_005892-T1	CE10(221-420)	N	N	N	1			PHYBOEH_000814-T1	CE13(13-203)	N	N	N	1
PHYPSEUDO_005906-T1	CE10(276-502)	N	N	Y(1-24)	1			PHYBOEH_008492-T1	CE2(238-455)	N	CE2	N	2
PHYPSEUDO_010011-T1	CE10(30-222)	N	N	N	1			PHYBOEH_002846-T1	CE5(25-200)	CE5	N	Y(1-25)	2
PHYPSEUDO_003283-T1	CE10(453-694)	N	N	N	1			PHYBOEH_000586-T1	CE5(28-206)	CE5	N	Y(1-28)	2
PHYPSEUDO_004172-T1	CE10(48-209)	N	N	Y(1-21)	1			PHYBOEH_008293-T1	CE5(6-183)	CE5	N	N	2
PHYPSEUDO_006195-T1	CE10(507-758)	N	N	N	1			PHYBOEH_011955-T1	CE8(4-114)	CE8	N	N	2
PHYPSEUDO_006308-T1	CE10(59-327)	N	N	N	1			PHYBOEH_000881-T1	CE8(41-320)	CE8	CE8	Y(1-23)	3
PHYPSEUDO_006323-T1	CE10(97-360)	N	N	N	1			PHYBOEH_007851-T1	CE8(41-325)	CE8	CE8	Y(1-19)	3
PHYPSEUDO_010618-T1	CE10(98-256)	N	N	Y(1-22)	1			PHYBOEH_007852-T1	CE8(41-325)	CE8	CE8	Y(1-21)	3
PHYPSEUDO_004003-T1	CE11(5-303)	CE11	N	N	2			PHYBOEH_010082-T1	CE8(41-326)	CE8	CE8	Y(1-19)	3
PHYPSEUDO_006990-T1	CE12(20-193)	N	N	N	1			PHYBOEH_011956-T1	CE8(48-325)	CE8	CE8	Y(1-21)	3
PHYPSEUDO_011881-T1	CE12(52-229)	N	N	Y(1-43)	1			PHYBOEH_010081-T1	CE8(51-330)	CE8	CE8	Y(1-21)	3
PHYPSEUDO_010701-T1	CE13(5-188)	N	N	N	1			PHYBOEH_004423-T1	CE9(10-408)	CE9	N	N	2
PHYPSEUDO_005862-T1	CE13(80-318)	N	N	Y(1-20)	1			PHYBOEH_003480-T1	GH1(100-489)	GH1	GH1	Y(1-18)	3
PHYPSEUDO_005471-T1	CE2(1392-1609)	N	CE2	Y(1-18)	2			PHYBOEH_003897-T1	GH1(25-507)	GH1	GH1	Y(1-25)	3
PHYPSEUDO_015603-T1	CE4(80-172)	N	N	Y(1-28)	1			PHYBOEH_005516-T1	GH1(25-513)	GH1	GH1	Y(1-24)	3
PHYPSEUDO_009465-T1	CE5(27-201)	CE5	CE5	Y(1-27)	3			PHYBOEH_003899-T1	GH1(27-511)	GH1	GH1	Y(1-25)	3
PHYPSEUDO_002390-T1	CE5(27-205)	CE5	N	Y(1-25)	2			PHYBOEH_005486-T1	GH1(28-510)	GH1	GH1	Y(1-25)	3
PHYPSEUDO_009467-T1	CE5(28-206)	CE5	N	Y(1-28)	2			PHYBOEH_003593-T1	GH1(31-511)	GH1	GH1	Y(1-27)	3
PHYPSEUDO_009466-T1	CE5(30-205)	CE5	N	Y(1-29)	2			PHYBOEH_003898-T1	GH1(34-515)	GH1	GH1	Y(1-29)	3
PHYPSEUDO_009482-T1	CE5(30-213)	CE5	N	Y(1-29)	2			PHYBOEH_007447-T1	GH1(6-472)	GH1	GH1	N	3
PHYPSEUDO_006607-T1	CE8(36-313)	CE8	CE8	Y(1-27)	3			PHYBOEH_007448-T1	GH1(6-472)	GH1	GH1	N	3
PHYPSEUDO_005009-T1	CE8(37-322)	CE8	CE8	Y(1-24)	3			PHYBOEH_007440-T1	GH1(6-474)	GH1	GH1	N	3
PHYPSEUDO_014435-T1	CE8(38-318)	CE8	CE8	Y(1-23)	3			PHYBOEH_005517-T1	GH1(86-462)	N	GH1	N	2
PHYPSEUDO_014428-T1	CE8(38-320)	CE8	CE8	Y(1-23)	3			PHYBOEH_003723-T1	GH10(34-330)	GH10	GH10	N	3
PHYPSEUDO_003875-T1	CE8(44-320)	CE8	CE8	Y(1-20)	3			PHYBOEH_004405-T1	GH10(36-347)	N	GH10	Y(1-19)	2
PHYPSEUDO_005026-T1	CE8(46-328)	CE8	CE8	Y(1-21)	3			PHYBOEH_001911-T1	GH105(57-396)	N	N	Y(1-23)	1
PHYPSEUDO_004745-T1	CE8(47-325)	CE8	CE8	Y(1-21)	3			PHYBOEH_001925-T1	GH114(27-216)	GH114	N	N	2
PHYPSEUDO_004744-T1	CE8(48-223)	CE8	N	N	2			PHYBOEH_001924-T1	GH114(34-223)	GH114	N	Y(1-27)	2
PHYPSEUDO_005033-T1	CE8(58-286)	CE8	N	N	2			PHYBOEH_000410-T1	GH12(90-238)	GH12	N	Y(1-20)	2
PHYPSEUDO_004076-T1	CE8(69-344)	CE8	CE8	Y(1-29)	3			PHYBOEH_010065-T1	GH12(90-238)	GH12+CBM1	GH12	Y(1-20)	3
PHYPSEUDO_008672-T1	CE8(69-348)	CE8	CE8	Y(1-21)	3			PHYBOEH_006087-T1	GH12(90-240)	GH12	N	Y(1-19)	2
PHYPSEUDO_006055-T1	CE8(8-213)	CE8	CE8	N	3			PHYBOEH_011482-T1	GH12(90-240)	GH12	N	Y(1-19)	2
PHYPSEUDO_009084-T1	GH1(1-476)	GH1	GH1	N	3			PHYBOEH_011483-T1	GH12(90-240)	GH12	N	Y(1-19)	2
PHYPSEUDO_005195-T1	GH1(26-509)	GH1	GH1	Y(1-24)	3			PHYBOEH_000411-T1	GH12(90-242)	GH12	N	Y(1-20)	2
PHYPSEUDO_013386-T1	GH1(27-337)	GH1	GH1	N	3			PHYBOEH_006088-T1	GH12(91-237)	GH12	GH12	Y(1-20)	3
PHYPSEUDO_010182-T1	GH1(27-515)	GH1	GH1	Y(1-22)	3			PHYBOEH_000413-T1	GH12(92-239)	GH12	N	Y(1-22)	2
PHYPSEUDO_010181-T1	GH1(30-466)+GH1(585-860)	N	GH1	Y(1-22)	2			PHYBOEH_000412-T1	GH12(92-240)	GH12	N	Y(1-22)	2
PHYPSEUDO_013385-T1	GH1(30-512)	GH1	GH1	Y(1-26)	3			PHYBOEH_000414-T1	GH12(93-242)	N	GH12	Y(1-20)	2
PHYPSEUDO_009404-T1	GH1(42-523)	N	GH1	Y(1-22)	2			PHYBOEH_006184-T1	GH123(587-801)	N	GH123	N	2
PHYPSEUDO_015006-T1	GH1(65-535)	GH1	GH1	Y(1-32)	3			PHYBOEH_005334-T1	GH131(32-256)	N	N	Y(1-25)	1
PHYPSEUDO_013384-T1	GH1(81-562)	N	GH1	N	2			PHYBOEH_005325-T1	GH131(60-264)	N	N	Y(1-23)	1
PHYPSEUDO_015097-T1	GH10(34-345)	GH10	GH10	Y(1-18)	3			PHYBOEH_005337-T1	GH131(62-264)	N	N	Y(1-25)	1
PHYPSEUDO_011932-T1	GH10(35-333)	GH10+CBM1+CBM22+CBM9	GH10	Y(1-18)	3			PHYBOEH_005336-T1	GH131(62-266)	N	N	Y(1-25)	1
PHYPSEUDO_011036-T1	GH10(35-347)	GH10+CBM1+CBM22+CBM9	GH10	N	3			PHYBOEH_005335-T1	GH131(76-257)	N	N	N	1
PHYPSEUDO_015107-T1	GH10(36-330)	GH10+CBM1	GH10	Y(1-23)	3			PHYBOEH_001460-T1	GH140(322-783)	N	N	N	1
PHYPSEUDO_011931-T1	GH10(41-337)	GH10+CBM1	GH10	Y(1-19)	3			PHYBOEH_001461-T1	GH140(37-502)	N	N	Y(1-23)	1
PHYPSEUDO_008870-T1	GH105(58-395)	N	N	Y(1-20)	1			PHYBOEH_001151-T1	GH140(38-528)	N	N	Y(1-23)	1
PHYPSEUDO_015146-T1	GH114(28-217)	GH114	N	N	2			PHYBOEH_000166-T1	GH16(82-378)	N	GH16+GT48	N	2
PHYPSEUDO_004853-T1	GH12(119-266)	GH12	N	Y(1-21)	2			PHYBOEH_008190-T1	GH17(104-360)	N	N	N	1
PHYPSEUDO_001443-T1	GH12(140-288)	GH12+CBM1	GH12	N	3			PHYBOEH_001939-T1	GH17(117-337)	GH17	N	Y(1-34)	2
PHYPSEUDO_001442-T1	GH12(289-438)	GH12	GH12	N	3			PHYBOEH_011751-T1	GH17(12-266)	N	N	N	1
PHYPSEUDO_004859-T1	GH12(90-238)	GH12	GH12	Y(1-20)	3			PHYBOEH_010889-T1	GH17(22-276)	N	N	Y(1-21)	1
PHYPSEUDO_004860-T1	GH12(91-239)	GH12	GH12	Y(1-21)	3			PHYBOEH_003336-T1	GH17(23-275)	N	N	Y(1-18)	1
PHYPSEUDO_004861-T1	GH12(91-239)	GH12	GH12	Y(1-21)	3			PHYBOEH_003338-T1	GH17(28-281)	GH17	N	Y(1-24)	2
PHYPSEUDO_004858-T1	GH12(92-240)	GH12	GH12	Y(1-22)	3			PHYBOEH_008364-T1	GH17(28-284)	N	N	N	1
PHYPSEUDO_003998-T1	GH123(593-807)	N	GH123	N	2			PHYBOEH_003335-T1	GH17(31-273)	GH17	N	N	2
PHYPSEUDO_005252-T1	GH13_32(415-587)	N	N	Y(1-32)	1			PHYBOEH_002206-T1	GH17(43-299)	N	N	Y(1-24)	1
PHYPSEUDO_015443-T1	GH131(257-439)	N	N	N	1			PHYBOEH_011434-T1	GH17(44-300)+CBM13(315-439)	GH17+CBM13	CBM13+GH17	Y(1-23)	3
PHYPSEUDO_001953-T1	GH131(27-265)	N	N	Y(1-23)	1			PHYBOEH_011437-T1	GH17(44-300)+CBM13(315-439)	GH17+CBM13	CBM13+GH17	Y(1-23)	3
PHYPSEUDO_009728-T1	GH131(60-260)	N	N	Y(1-25)	1			PHYBOEH_001872-T1	GH17(45-300)	GH17+CBM13	CBM13+GH17	Y(1-23)	3
PHYPSEUDO_015441-T1	GH131(60-265)	N	N	Y(1-25)	1			PHYBOEH_011762-T1	GH17(45-301)	N	N	Y(1-19)	1
PHYPSEUDO_010263-T1	GH140(34-379)	N	N	Y(1-20)	1			PHYBOEH_001871-T1	GH17(46-300)+CBM13(315-440)	GH17+CBM13	CBM13+GH17	Y(1-23)	3
PHYPSEUDO_011006-T1	GH140(34-499)	N	N	Y(1-20)	1			PHYBOEH_010738-T1	GH17(47-306)	N	GH17	Y(1-24)	2
PHYPSEUDO_007808-T1	GH141(403-668)	N	N	Y(1-20)	1			PHYBOEH_003337-T1	GH17(53-284)	GH17	N	Y(1-24)	2
PHYPSEUDO_007439-T1	GH16(85-424)+GT48(1812-2063)	N	GH16+GT48	Y(1-28)	2			PHYBOEH_011758-T1	GH18(117-322)	N	N	N	1
PHYPSEUDO_001826-T1	GH17(16-270)	N	N	N	1			PHYBOEH_011792-T1	GH18(206-399)	GH0	N	Y(1-27)	2
PHYPSEUDO_003374-T1	GH17(23-276)	N	N	N	1			PHYBOEH_011419-T1	GH18(69-379)	N	GH18	Y(1-28)	2
PHYPSEUDO_001825-T1	GH17(24-282)	N	N	Y(1-24)	1			PHYBOEH_010116-T1	GH19(31-234)	GH19+CBM18+CBM5	N	Y(1-25)	2
PHYPSEUDO_001827-T1	GH17(25-279)	GH17	N	Y(1-20)	2			PHYBOEH_000367-T1	GH19(45-244)	GH19+CBM12+CBM13+CBM18+CBM5	N	Y(1-29)	2
PHYPSEUDO_001824-T1	GH17(27-281)	GH17	N	Y(1-24)	2			PHYBOEH_006030-T1	GH19(48-252)	GH19+CBM12+CBM13+CBM18+CBM5	N	Y(1-20)	2
PHYPSEUDO_011172-T1	GH17(29-283)	N	N	Y(1-24)	1			PHYBOEH_000365-T1	GH19(55-258)	GH19+CBM12+CBM13+CBM18+CBM5	GH19	Y(1-28)	3
PHYPSEUDO_011336-T1	GH17(42-280)	N	N	Y(1-21)	1			PHYBOEH_007029-T1	GH19(585-786)	N	CBM18	Y(1-21)	2
PHYPSEUDO_000888-T1	GH17(42-303)	N	N	Y(1-24)	1			PHYBOEH_007174-T1	GH2(32-720)	GH2	GH2	Y(1-21)	3
PHYPSEUDO_014032-T1	GH17(43-297)	N	N	Y(1-23)	1			PHYBOEH_010916-T1	GH28(42-360)	GH28	GH28	Y(1-25)	3
PHYPSEUDO_008280-T1	GH17(45-304)	N	GH17	Y(1-24)	2			PHYBOEH_000424-T1	GH28(44-359)	GH28	GH28	Y(1-21)	3
PHYPSEUDO_008282-T1	GH17(45-306)	N	N	Y(1-25)	1			PHYBOEH_010915-T1	GH28(45-350)	GH28	GH28	Y(1-31)	3
PHYPSEUDO_002994-T1	GH17(75-318)	N	N	Y(1-23)	1			PHYBOEH_010917-T1	GH28(45-352)	GH28	GH28	Y(1-19)	3
PHYPSEUDO_003377-T1	GH17(95-349)	N	N	N	1			PHYBOEH_000423-T1	GH28(46-357)	GH28	GH28	Y(1-21)	3
PHYPSEUDO_001140-T1	GH17(98-336)	GH17	GH17	Y(1-26)	3			PHYBOEH_010823-T1	GH28(61-365)	GH28	GH28	Y(1-21)	3
PHYPSEUDO_012040-T1	GH18(125-299)	N	N	N	1			PHYBOEH_007720-T1	GH3(110-319)	GH3	GH3	N	3
PHYPSEUDO_000906-T1	GH18(164-400)	N	GH18	Y(1-21)	2			PHYBOEH_004514-T1	GH3(111-324)	GH3	GH3	Y(1-20)	3
PHYPSEUDO_000524-T1	GH18(208-401)	GH0	N	Y(1-27)	2			PHYBOEH_008038-T1	GH3(113-318)	GH3	GH3	Y(1-24)	3
PHYPSEUDO_000882-T1	GH19(192-394)	N	N	Y(1-34)	1			PHYBOEH_003313-T1	GH3(113-325)	N	GH3	Y(1-33)	2
PHYPSEUDO_002805-T1	GH19(55-258)	GH19+CBM12+CBM13+CBM18+CBM5	GH19	Y(1-19)	3			PHYBOEH_006344-T1	GH3(113-334)	N	GH3	Y(1-23)	2
PHYPSEUDO_008028-T1	GH2(41-846)	GH2	GH2	N	3			PHYBOEH_009497-T1	GH3(113-334)	N	GH3	Y(1-23)	2
PHYPSEUDO_012378-T1	GH28(107-423)	GH28	GH28	Y(1-31)	3			PHYBOEH_000430-T1	GH3(113-335)	N	GH3	Y(1-25)	2
PHYPSEUDO_012377-T1	GH28(129-438)	GH28	GH28	Y(1-23)	3			PHYBOEH_005872-T1	GH3(114-335)	N	GH3	Y(1-25)	2
PHYPSEUDO_006262-T1	GH28(129-446)	GH28	GH28	Y(1-20)	3			PHYBOEH_007721-T1	GH3(114-335)+GH3(863-1075)	GH3	GH3	Y(1-20)	3
PHYPSEUDO_004681-T1	GH28(231-546)	GH28	GH28	Y(1-24)	3			PHYBOEH_007719-T1	GH3(117-325)	GH3	GH3	Y(1-23)	3
PHYPSEUDO_000221-T1	GH28(3-142)	GH28	N	N	2			PHYBOEH_001502-T1	GH3(117-330)	GH3	GH3	N	3
PHYPSEUDO_013137-T1	GH28(46-361)	GH28	GH28	Y(1-21)	3			PHYBOEH_003318-T1	GH3(124-343)	GH3	GH3	Y(1-26)	3
PHYPSEUDO_013138-T1	GH28(46-363)	GH28	GH28	Y(1-31)	3			PHYBOEH_004840-T1	GH3(70-318)	GH3+CBM6	GH3	Y(1-18)	3
PHYPSEUDO_000650-T1	GH28(47-361)	GH28	GH28	Y(1-31)	3			PHYBOEH_007681-T1	GH3(71-277)	GH3	N	Y(1-20)	2
PHYPSEUDO_000651-T1	GH28(55-359)	GH28	GH28	Y(1-21)	3			PHYBOEH_009423-T1	GH3(71-318)	N	GH3	Y(1-17)	2
PHYPSEUDO_008085-T1	GH28(69-385)	GH28	GH28	Y(1-21)	3			PHYBOEH_002307-T1	GH3(81-287)	N	GH3	N	2
PHYPSEUDO_008086-T1	GH28(75-391)	GH28	GH28	Y(1-35)	3			PHYBOEH_012078-T1	GH30(15-350)	GH30+CBM13	GH30_1	N	3
PHYPSEUDO_005546-T1	GH3(112-317)	N	GH3	N	2			PHYBOEH_003804-T1	GH30_1(105-479)	GH30+CBM13	GH30_1	N	3
PHYPSEUDO_005548-T1	GH3(112-323)	GH3	GH3	Y(1-37)	3			PHYBOEH_003536-T1	GH30_1(107-483)	N	GH30_1	N	2
PHYPSEUDO_003957-T1	GH3(112-334)	GH3	GH3	Y(1-25)	3			PHYBOEH_012077-T1	GH30_1(113-486)	N	GH30_1	N	2
PHYPSEUDO_000348-T1	GH3(113-229)	N	N	N	1			PHYBOEH_009335-T1	GH30_1(1-168)	N	N	N	1
PHYPSEUDO_004688-T1	GH3(115-322)	N	GH3	Y(1-26)	2			PHYBOEH_011776-T1	GH30_1(1-365)	N	GH30_1	N	2
PHYPSEUDO_008827-T1	GH3(115-328)	GH3	GH3	N	3			PHYBOEH_010030-T1	GH30_1(90-538)	N	GH30_1	N	2
PHYPSEUDO_012522-T1	GH3(116-323)	GH3	GH3	Y(1-26)	3			PHYBOEH_001928-T1	GH30_1(91-530)	GH30	GH30_1	Y(1-23)	3
PHYPSEUDO_000347-T1	GH3(116-338)	GH3	GH3	Y(1-27)	3			PHYBOEH_010026-T1	GH30_1(91-531)	GH30	GH30_1	Y(1-23)	3
PHYPSEUDO_008956-T1	GH3(116-338)	N	GH3	Y(1-28)	2			PHYBOEH_010029-T1	GH30_1(92-533)	GH30	GH30_1	Y(1-22)	3
PHYPSEUDO_013193-T1	GH3(121-340)	GH3	GH3	Y(1-20)	3			PHYBOEH_010028-T1	GH30_1(92-541)	N	GH30_1	Y(1-26)	2
PHYPSEUDO_005547-T1	GH3(122-334)	GH3	GH3	Y(1-24)	3			PHYBOEH_001927-T1	GH30_1(93-534)	GH30	GH30_1	Y(1-27)	3
PHYPSEUDO_005545-T1	GH3(140-348)	GH3	GH3	N	3			PHYBOEH_000138-T1	GH30_5(17-432)	N	N	N	1
PHYPSEUDO_000188-T1	GH3(147-357)	GH3	GH3	Y(1-27)	3			PHYBOEH_007661-T1	GH30_5(37-488)	GH30+CBM13	GH30_5	Y(1-24)	3
PHYPSEUDO_007116-T1	GH3(170-392)	GH3	GH3	N	3			PHYBOEH_000388-T1	GH30_5(38-509)	GH30+CBM13	N	Y(1-27)	2
PHYPSEUDO_015530-T1	GH3(66-317)	GH3+CBM6	GH3	N	3			PHYBOEH_006409-T1	GH30_5(39-494)	GH30	GH30_5	Y(1-27)	3
PHYPSEUDO_000981-T1	GH3(71-318)	N	GH3	Y(1-26)	2			PHYBOEH_000753-T1	GH31(301-776)	GH31	GH31	N	3
PHYPSEUDO_010616-T1	GH3(72-277)	GH3	GH3	N	3			PHYBOEH_002108-T1	GH31(368-942)	N	GH31	Y(1-30)	2
PHYPSEUDO_009673-T1	GH3(73-321)	GH3	GH3	Y(1-20)	3			PHYBOEH_010680-T1	GH31(401-873)	GH31	GH31	N	3
PHYPSEUDO_015547-T1	GH30_1(103-480)	GH30	GH30_1	N	3			PHYBOEH_001745-T1	GH31(403-778)	GH31	GH31	N	3
PHYPSEUDO_015551-T1	GH30_1(106-483)	GH30+CBM13	GH30_1	N	3			PHYBOEH_008731-T1	GH31(414-886)	GH31	GH31	Y(1-23)	3
PHYPSEUDO_015550-T1	GH30_1(113-489)	N	GH30_1	N	2			PHYBOEH_007032-T1	GH32(1-110)	N	N	N	1
PHYPSEUDO_009795-T1	GH30_1(13-201)	N	N	N	1			PHYBOEH_009311-T1	GH32(46-376)	N	GH32	Y(1-32)	2
PHYPSEUDO_015552-T1	GH30_1(172-546)	CBM13	GH30_1	N	3			PHYBOEH_001813-T1	GH32(48-378)	N	GH32	Y(1-29)	2
PHYPSEUDO_015105-T1	GH30_1(89-529)	GH30	GH30_1	Y(1-23)	3			PHYBOEH_005330-T1	GH35(101-402)	GH35	GH35	N	3
PHYPSEUDO_013793-T1	GH30_1(90-521)	N	GH30_1	Y(1-24)	2			PHYBOEH_003104-T1	GH37(177-376)	GH37	N	N	2
PHYPSEUDO_013791-T1	GH30_1(91-333)	N	N	Y(1-23)	1			PHYBOEH_003095-T1	GH37(81-630)	GH37	GH37	N	3
PHYPSEUDO_015143-T1	GH30_1(92-529)	N	GH30_1	Y(1-24)	2			PHYBOEH_009069-T1	GH38(48-350)	GH38	GH38	Y(1-22)	3
PHYPSEUDO_013794-T1	GH30_1(92-533)	GH30	GH30_1	Y(1-22)	3			PHYBOEH_000736-T1	GH43_24(1094-1241)	N	GH0	Y(1-27)	2
PHYPSEUDO_013795-T1	GH30_1(92-539)	N	GH30_1	N	2			PHYBOEH_000290-T1	GH43_6(33-319)	N	GH43_6	Y(1-23)	2
PHYPSEUDO_008666-T1	GH30_1(94-534)	N	GH30_1	Y(1-27)	2			PHYBOEH_000291-T1	GH43_6(34-320)	GH43	GH43_6	Y(1-36)	3
PHYPSEUDO_015144-T1	GH30_1(95-535)	N	GH30_1	Y(1-28)	2			PHYBOEH_000288-T1	GH43_6(34-321)	GH43	GH43_6	Y(1-22)	3
PHYPSEUDO_007416-T1	GH30_5(39-493)	GH30+CBM13	GH30_5	Y(1-27)	3			PHYBOEH_003354-T1	GH43_6(34-321)	N	GH43_6	Y(1-26)	2
PHYPSEUDO_007415-T1	GH30_5(40-489)	GH30	GH30_5	Y(1-27)	3			PHYBOEH_009095-T1	GH43_6(34-327)	N	GH43_6	Y(1-22)	2
PHYPSEUDO_001855-T1	GH30_5(4-295)	N	N	N	1			PHYBOEH_006575-T1	GH47(138-581)	GH47	GH47	N	3
PHYPSEUDO_006628-T1	GH30_5(78-531)	GH30	GH30_5	N	3			PHYBOEH_002701-T1	GH47(142-581)	GH47	GH47	N	3
PHYPSEUDO_000287-T1	GH31(294-771)	GH31	GH31	N	3			PHYBOEH_010781-T1	GH47(16-521)	GH47	GH47	N	3
PHYPSEUDO_002180-T1	GH31(302-732)	GH31	GH31	Y(1-28)	3			PHYBOEH_002600-T1	GH47(260-690)	GH47	GH47	N	3
PHYPSEUDO_004128-T1	GH31(408-881)	GH31	GH31	Y(1-22)	3			PHYBOEH_009917-T1	GH47(79-523)	GH47	GH47	N	3
PHYPSEUDO_005612-T1	GH31(475-966)	GH31	GH31	Y(1-27)	3			PHYBOEH_008353-T1	GH5_1(16-341)	N	N	N	1
PHYPSEUDO_003287-T1	GH31(589-998)	N	GH31	Y(1-23)	2			PHYBOEH_007788-T1	GH5_1(39-351)	N	N	Y(1-24)	1
PHYPSEUDO_005879-T1	GH32(46-376)	N	GH32	Y(1-27)	2			PHYBOEH_002857-T1	GH5_12(17-317)+GH5_12(319-499)	GH5	GH5_12	N	3
PHYPSEUDO_005877-T1	GH32(48-377)	N	GH32	Y(1-27)	2			PHYBOEH_012038-T1	GH5_12(9-259)	N	N	N	1
PHYPSEUDO_005878-T1	GH32(48-377)	N	GH32	Y(1-27)	2			PHYBOEH_009543-T1	GH5_14(104-384)	N	N	Y(1-26)	1
PHYPSEUDO_015448-T1	GH35(93-394)	GH35	GH35	N	3			PHYBOEH_009544-T1	GH5_14(126-406)	N	N	Y(1-31)	1
PHYPSEUDO_010336-T1	GH37(196-744)	GH37	GH37	N	3			PHYBOEH_009545-T1	GH5_14(135-417)	N	N	Y(1-32)	1
PHYPSEUDO_010326-T1	GH37(83-631)	GH37	GH37	N	3			PHYBOEH_000317-T1	GH5_14(72-349)	N	GH5	N	2
PHYPSEUDO_010849-T1	GH43_24(1212-1342)	N	GH0	Y(1-24)	2			PHYBOEH_003036-T1	GH5_20(1-266)	GH5	GH5_20	N	3
PHYPSEUDO_003619-T1	GH43_6(33-295)+GH43_6(424-711)	GH43	GH43_6	Y(1-23)	3			PHYBOEH_010238-T1	GH5_20(146-491)	N	GH5_20	N	2
PHYPSEUDO_006715-T1	GH43_6(33-327)	N	GH43_6	Y(1-22)	2			PHYBOEH_006922-T1	GH5_20(167-520)	N	GH5_20	N	2
PHYPSEUDO_006716-T1	GH43_6(33-327)	N	GH43_6	Y(1-22)	2			PHYBOEH_003035-T1	GH5_20(180-521)	GH5	GH5_20	N	3
PHYPSEUDO_010549-T1	GH43_6(34-320)	GH43	GH43_6	Y(1-26)	3			PHYBOEH_003037-T1	GH5_20(180-521)	GH5	GH5_20	N	3
PHYPSEUDO_010548-T1	GH43_6(34-320)	N	GH43_6	Y(1-24)	2			PHYBOEH_003038-T1	GH5_20(182-521)	GH5	GH5_20	N	3
PHYPSEUDO_003620-T1	GH43_6(73-360)	N	GH43_6	N	2			PHYBOEH_003487-T1	GH5_20(231-571)	GH5	GH5_20	N	3
PHYPSEUDO_003054-T1	GH47(145-578)	GH47	GH47	N	3			PHYBOEH_003488-T1	GH5_20(250-590)	GH5	GH5_20	N	3
PHYPSEUDO_012186-T1	GH47(148-575)	GH47	GH47	N	3			PHYBOEH_003667-T1	GH5_33(135-412)	GH5+CBM43	CBM43+GH5_33	Y(1-20)	3
PHYPSEUDO_000871-T1	GH47(255-687)	GH47	GH47	Y(1-53)	3			PHYBOEH_007850-T1	GH5_7(29-265)	N	N	N	1
PHYPSEUDO_002169-T1	GH47(46-551)	GH47	GH47	Y(1-37)	3			PHYBOEH_007853-T1	GH5_7(57-342)	N	N	Y(1-23)	1
PHYPSEUDO_002108-T1	GH47(89-531)	GH47	N	N	2			PHYBOEH_000172-T1	GH53(25-339)	GH53	N	N	2
PHYPSEUDO_005631-T1	GH5_1(15-339)	GH5	N	N	2			PHYBOEH_000171-T1	GH53(26-340)	N	N	N	1
PHYPSEUDO_003995-T1	GH5_1(37-349)	N	N	Y(1-21)	1			PHYBOEH_011116-T1	GH6(33-291)	GH6	N	N	2
PHYPSEUDO_001732-T1	GH5_12(1-337)	N	GH5_12	N	2			PHYBOEH_011118-T1	GH6(39-298)	GH6	N	Y(1-26)	2
PHYPSEUDO_012236-T1	GH5_12(1-338)	N	GH5_12	N	2			PHYBOEH_009360-T1	GH6(42-294)	N	N	Y(1-27)	1
PHYPSEUDO_006497-T1	GH5_12(40-541)	GH5	GH5_12	N	3			PHYBOEH_009359-T1	GH6(43-297)	N	N	Y(1-29)	1
PHYPSEUDO_000723-T1	GH5_14(110-391)	N	N	Y(1-41)	1			PHYBOEH_009357-T1	GH6(44-296)	GH6	N	Y(1-28)	2
PHYPSEUDO_000719-T1	GH5_14(124-407)	N	GH5	Y(1-30)	2			PHYBOEH_009361-T1	GH6(48-300)	GH6	N	Y(1-32)	2
PHYPSEUDO_008467-T1	GH5_14(223-503)	N	N	Y(1-31)	1			PHYBOEH_007073-T1	GH63(606-897)	GH63	GH63	N	3
PHYPSEUDO_000718-T1	GH5_14(233-512)	N	GH5	N	2			PHYBOEH_004362-T1	GH7(22-429)	GH7+CBM1	GH7	N	3
PHYPSEUDO_011279-T1	GH5_14(71-349)	N	GH5	N	2			PHYBOEH_000817-T1	GH7(28-468)	GH7+CBM1	GH7	Y(1-26)	3
PHYPSEUDO_003937-T1	GH5_20(120-462)	GH5	GH5_20	N	3			PHYBOEH_005552-T1	GH7(5-382)	GH7	GH7	N	3
PHYPSEUDO_012260-T1	GH5_20(147-492)	N	GH5_20	N	2			PHYBOEH_003279-T1	GH7(65-465)	GH7+CBM1	CBM1+GH7	Y(1-25)	3
PHYPSEUDO_011828-T1	GH5_20(167-519)	N	GH5_20	N	2			PHYBOEH_011109-T1	GH7(65-465)	GH7+CBM1	CBM1+GH7	Y(1-27)	3
PHYPSEUDO_008896-T1	GH5_20(185-524)	GH5	GH5_20	N	3			PHYBOEH_004364-T1	GH7(74-473)	GH7+CBM1	CBM1+GH7	Y(1-27)	3
PHYPSEUDO_009398-T1	GH5_20(229-569)	GH5	GH5_20	N	3			PHYBOEH_005449-T1	GH72(1-133)	N	N	N	1
PHYPSEUDO_009397-T1	GH5_20(250-590)	GH5	GH5_20	N	3			PHYBOEH_005447-T1	GH72(1-219)	GH72	GH72	N	3
PHYPSEUDO_006891-T1	GH5_33(129-406)	GH5+CBM43	CBM43+GH5_33	Y(1-22)	3			PHYBOEH_001923-T1	GH72(148-451)	N	GH72	Y(1-27)	2
PHYPSEUDO_001286-T1	GH5_33(136-413)	GH5+CBM43	CBM43+GH5_33	Y(1-23)	3			PHYBOEH_005448-T1	GH72(21-328)	GH72	GH72	Y(1-21)	3
PHYPSEUDO_008399-T1	GH5_33(140-417)+CBM43(556-627)	GH5+CBM43	CBM43+GH5_33	Y(1-22)	3			PHYBOEH_001922-T1	GH72(23-326)	N	GH72	Y(1-24)	2
PHYPSEUDO_008400-T1	GH5_33(203-480)	GH5+CBM43	CBM43+GH5_33	Y(1-29)	3			PHYBOEH_004939-T1	GH72(31-381)	GH72	GH72	Y(1-28)	3
PHYPSEUDO_013575-T1	GH5_7(55-340)	CBM1	N	N	2			PHYBOEH_006537-T1	GH78(15-387)	N	N	N	1
PHYPSEUDO_013576-T1	GH5_7(55-342)	CBM1	N	Y(1-21)	2			PHYBOEH_006253-T1	GH78(380-815)	GH78	GH78	N	3
PHYPSEUDO_000499-T1	GH5_7(57-340)	CBM1	N	Y(1-22)	2			PHYBOEH_006258-T1	GH78(394-820)	GH78	GH78	Y(1-21)	3
PHYPSEUDO_011502-T1	GH53(25-339)	GH53	N	Y(1-25)	2			PHYBOEH_006914-T1	GH81(117-788)	GH81	GH81	Y(1-23)	3
PHYPSEUDO_013046-T1	GH53(25-340)	GH53	N	N	2			PHYBOEH_002716-T1	GH81(118-790)	GH81	GH81	N	3
PHYPSEUDO_013048-T1	GH53(25-341)	N	N	Y(1-22)	1			PHYBOEH_005424-T1	GH81(143-805)	GH81	GH81	N	3
PHYPSEUDO_013047-T1	GH53(26-340)	GH53	N	Y(1-20)	2			PHYBOEH_005689-T1	GH81(28-736)	GH81	GH81	N	3
PHYPSEUDO_003677-T1	GH54(20-328)	GH54+CBM13+CBM42	CBM42+GH54	Y(1-19)	3			PHYBOEH_005484-T1	GH81(6-344)	GH81	GH81	N	3
PHYPSEUDO_007272-T1	GH6(38-295)	GH6	N	Y(1-41)	2			PHYBOEH_008888-T1	GH81(72-767)	GH81+CBM6	GH81	Y(1-23)	3
PHYPSEUDO_007268-T1	GH6(39-293)	N	N	Y(1-21)	1			PHYBOEH_005404-T1	GH81(78-747)	GH81	GH81	Y(1-42)	3
PHYPSEUDO_007270-T1	GH6(39-297)	GH6	N	Y(1-26)	2			PHYBOEH_009645-T1	GH81(90-814)	GH81	GH81	N	3
PHYPSEUDO_006633-T1	GH6(43-295)	N	N	Y(1-28)	1			PHYBOEH_011694-T1	GH81(93-785)	GH81	GH81	Y(1-17)	3
PHYPSEUDO_007271-T1	GH6(9-221)	N	N	N	1			PHYBOEH_001273-T1	GH85(264-532)	GH85	N	N	2
PHYPSEUDO_002205-T1	GH63(611-902)	GH63	GH63	N	3			PHYBOEH_008677-T1	GH89(74-750)	GH89	GH89	Y(1-20)	3
PHYPSEUDO_013022-T1	GH63(98-499)	N	N	N	1			PHYBOEH_006748-T1	GH89(81-761)	GH89	GH89	Y(1-27)	3
PHYPSEUDO_008111-T1	GH7(24-322)	GH7+CBM1	GH7	Y(1-29)	3			PHYBOEH_010789-T1	GT1(115-433)+GH31(1328-1804)	GH31+GT1	GT1	N	3
PHYPSEUDO_008408-T1	GH7(26-464)	GH7+CBM1	GH7	Y(1-25)	3			PHYBOEH_002012-T1	GT1(163-544)	N	N	N	1
PHYPSEUDO_008112-T1	GH7(27-468)	GH7+CBM1	GH7	Y(1-20)	3			PHYBOEH_010749-T1	GT1(232-544)	GT1	GT1	N	3
PHYPSEUDO_008113-T1	GH7(28-468)	GH7+CBM1	GH7	Y(1-26)	3			PHYBOEH_005585-T1	GT105(324-386)	GT105	N	N	2
PHYPSEUDO_015183-T1	GH7(58-460)	GH7+CBM1	GH7	Y(1-25)	3			PHYBOEH_001785-T1	GT19(2-170)	N	N	N	1
PHYPSEUDO_006112-T1	GH72(17-326)	GH72	GH72	Y(1-18)	3			PHYBOEH_005057-T1	GT2_Cellulose_synt(819-1085)	N	GT2	N	2
PHYPSEUDO_006113-T1	GH72(20-328)	GH72	GH72	Y(1-21)	3			PHYBOEH_009900-T1	GT2_Chitin_synth_1(239-400)+GT2_Chitin_synth_2(377-607)	GT2	GT2	N	3
PHYPSEUDO_006114-T1	GH72(23-330)	GH72	GH72	Y(1-22)	3			PHYBOEH_006583-T1	GT2_Glyco_trans_2_3(490-690)	N	GT2	N	2
PHYPSEUDO_002963-T1	GH72(28-339)	GH72	GH72	Y(1-28)	3			PHYBOEH_006742-T1	GT2_Glycos_transf_2(314-487)	N	N	N	1
PHYPSEUDO_000174-T1	GH72(30-379)	GH72	GH72	Y(1-26)	3			PHYBOEH_000182-T1	GT2_Glycos_transf_2(8-178)	GT2	GT2	N	3
PHYPSEUDO_014953-T1	GH78(20-333)	GH78	N	N	2			PHYBOEH_007254-T1	GT20(10-548)	N	N	N	1
PHYPSEUDO_001724-T1	GH78(62-635)	GH78	GH78	Y(1-23)	3			PHYBOEH_005193-T1	GT20(1-323)	GT20	GT20	N	3
PHYPSEUDO_014613-T1	GH81(100-655)	GH81	GH81	Y(1-23)	3			PHYBOEH_010771-T1	GT20(273-775)	GT20+CBM20	GT20	N	3
PHYPSEUDO_005673-T1	GH81(117-789)	GH81	GH81	N	3			PHYBOEH_002689-T1	GT20(27-528)	CBM20	GT20	N	3
PHYPSEUDO_011728-T1	GH81(185-847)	GH81	GH81	Y(1-21)	3			PHYBOEH_003107-T1	GT20(306-803)	CBM20	GT20	N	3
PHYPSEUDO_004473-T1	GH81(38-746)	GH81	GH81	N	3			PHYBOEH_008287-T1	GT20(52-537)	N	GT20	N	2
PHYPSEUDO_011375-T1	GH81(74-781)	GH81+CBM6	GH81	Y(1-22)	3			PHYBOEH_008119-T1	GT20(53-519)	N	GT20	N	2
PHYPSEUDO_012019-T1	GH81(89-815)	GH81	GH81	N	3			PHYBOEH_011790-T1	GT20(96-300)	GT20	N	N	2
PHYPSEUDO_010151-T1	GH81(93-762)	GH81	GH81	N	3			PHYBOEH_009304-T1	GT22(13-263)	GT22	N	N	2
PHYPSEUDO_007048-T1	GH81(98-644)	GH81	GH81	Y(1-25)	3			PHYBOEH_002104-T1	GT22(2-386)	GT22	N	N	2
PHYPSEUDO_003749-T1	GH85(261-529)	GH85	N	N	2			PHYBOEH_000503-T1	GT22(34-459)	GT22	GT22	N	3
PHYPSEUDO_000341-T1	GH89(82-758)	GH89	GH89	Y(1-38)	3			PHYBOEH_006179-T1	GT22(8-336)	N	N	N	1
PHYPSEUDO_008973-T1	GH89(85-765)	GH89	GH89	Y(1-31)	3			PHYBOEH_009110-T1	GT24(1390-1635)	GT24	GT24	Y(1-26)	3
PHYPSEUDO_003759-T1	GT1(100-557)	N	GT1	N	2			PHYBOEH_004121-T1	GT31(126-280)	N	GT31	Y(1-28)	2
PHYPSEUDO_002179-T1	GT1(208-524)	GT1	GT1	N	3			PHYBOEH_004120-T1	GT31(131-278)	N	N	Y(1-26)	1
PHYPSEUDO_005139-T1	GT1(208-527)	GT1	GT1	N	3			PHYBOEH_003756-T1	GT31(139-334)	N	N	N	1
PHYPSEUDO_005131-T1	GT1(210-526)	GT1	GT1	N	3			PHYBOEH_003992-T1	GT31(191-394)	N	N	N	1
PHYPSEUDO_012283-T1	GT1(214-534)	GT1	GT1	N	3			PHYBOEH_003994-T1	GT31(197-403)	N	N	Y(1-25)	1
PHYPSEUDO_005132-T1	GT1(248-559)	GT1	GT1	N	3			PHYBOEH_006139-T1	GT32(276-351)	N	N	N	1
PHYPSEUDO_012282-T1	GT1(284-603)	GT1	GT1	N	3			PHYBOEH_007413-T1	GT33(22-460)	GT33	GT33	N	3
PHYPSEUDO_002271-T1	GT1(306-536)	N	N	N	1			PHYBOEH_010918-T1	GT4(198-339)	GT4	GT4	N	3
PHYPSEUDO_003961-T1	GT105(295-355)	GT105	N	Y(1-29)	2			PHYBOEH_009482-T1	GT4(242-380)	N	N	Y(1-34)	1
PHYPSEUDO_012037-T1	GT19(38-456)	N	N	N	1			PHYBOEH_005287-T1	GT4(253-406)	GT4	GT4	N	3
PHYPSEUDO_014135-T1	GT2_Cellulose_synt(819-1085)	N	GT2	N	2			PHYBOEH_000543-T1	GT4(294-452)	N	GT4	N	2
PHYPSEUDO_002931-T1	GT2_Chitin_synth_1(240-401)+GT2_Chitin_synth_2(381-603)	GT2	GT2	N	3			PHYBOEH_007514-T1	GT41(134-742)	N	N	Y(1-23)	1
PHYPSEUDO_012529-T1	GT2_Glyco_trans_2_3(491-691)	N	GT2	N	2			PHYBOEH_005382-T1	GT41(32-610)	N	N	N	1
PHYPSEUDO_003756-T1	GT2_Glycos_transf_2(77-253)	N	N	Y(1-38)	1			PHYBOEH_009421-T1	GT50(884-1152)	GT50	GT50	N	3
PHYPSEUDO_012508-T1	GT2_Glycos_transf_2(8-178)	GT2	GT2	N	3			PHYBOEH_004909-T1	GT57(27-551)	GT57	GT57	N	3
PHYPSEUDO_007135-T1	GT20(182-660)	GT20	GT20	N	3			PHYBOEH_000080-T1	GT57(32-397)	GT57	GT57	N	3
PHYPSEUDO_012196-T1	GT20(21-519)	CBM20	GT20	N	3			PHYBOEH_006845-T1	GT58(52-405)	GT58	GT58	N	3
PHYPSEUDO_002157-T1	GT20(278-779)	GT20+CBM20	GT20	N	3			PHYBOEH_002003-T1	GT59(57-436)	GT59	N	N	2
PHYPSEUDO_015269-T1	GT20(29-581)	CBM20	GT20	N	3			PHYBOEH_000822-T1	GT60(112-431)	N	N	N	1
PHYPSEUDO_010347-T1	GT20(312-808)	CBM20	GT20	N	3			PHYBOEH_007372-T1	GT60(292-585)	N	GT60	N	2
PHYPSEUDO_012861-T1	GT20(53-519)	N	GT20	N	2			PHYBOEH_009943-T1	GT60(53-366)	N	N	N	1
PHYPSEUDO_000839-T1	GT20(58-543)	N	GT20	N	2			PHYBOEH_010724-T1	GT60(64-373)	N	N	Y(1-23)	1
PHYPSEUDO_000523-T1	GT20(88-423)	GT20	GT20	N	3			PHYBOEH_008602-T1	GT60(64-379)	N	N	Y(1-18)	1
PHYPSEUDO_003295-T1	GT22(15-408)	GT22	N	N	2			PHYBOEH_012028-T1	GT60(67-379)	N	N	N	1
PHYPSEUDO_003445-T1	GT22(15-424)	N	N	N	1			PHYBOEH_006890-T1	GT60(67-380)	N	N	Y(1-20)	1
PHYPSEUDO_009391-T1	GT22(40-465)	GT22	GT22	N	3			PHYBOEH_004145-T1	GT60(93-395)	N	GT60	N	2
PHYPSEUDO_008360-T1	GT22(4-429)	N	N	N	1			PHYBOEH_003475-T1	GT62(110-345)	GT62	N	N	2
PHYPSEUDO_004332-T1	GT24(1384-1629)	GT24	GT24	Y(1-26)	3			PHYBOEH_006141-T1	GT62(157-384)	GT62	N	N	2
PHYPSEUDO_011666-T1	GT30(63-242)	N	N	N	1			PHYBOEH_006820-T1	GT62(164-398)	GT62	N	N	2
PHYPSEUDO_007034-T1	GT31(10-122)	N	N	N	1			PHYBOEH_006819-T1	GT62(39-270)	GT62	N	N	2
PHYPSEUDO_006864-T1	GT31(107-255)	N	N	Y(1-20)	1			PHYBOEH_001028-T1	GT66(60-690)	GT66	GT66	N	3
PHYPSEUDO_006866-T1	GT31(144-296)	N	GT31	N	2			PHYBOEH_003664-T1	GT66(6-301)	GT66	GT66	N	3
PHYPSEUDO_007037-T1	GT31(201-402)	N	N	Y(1-12)	1			PHYBOEH_003558-T1	GT7(366-559)	GT7	N	N	2
PHYPSEUDO_012442-T1	GT31(220-381)	N	N	N	1			PHYBOEH_006864-T1	GT71(112-372)	N	N	N	1
PHYPSEUDO_012441-T1	GT31(229-425)	N	N	Y(1-20)	1			PHYBOEH_002904-T1	GT71(112-392)	N	N	Y(1-40)	1
PHYPSEUDO_013054-T1	GT31(59-240)	N	N	N	1			PHYBOEH_006509-T1	GT71(1172-1404)	GT71	N	Y(1-19)	2
PHYPSEUDO_004360-T1	GT32(120-196)	N	N	N	1			PHYBOEH_006865-T1	GT71(122-388)	N	N	N	1
PHYPSEUDO_010430-T1	GT33(22-460)	GT33	GT33	N	3			PHYBOEH_007799-T1	GT71(13-248)	GT71	N	N	2
PHYPSEUDO_013315-T1	GT4(212-352)	GT4	GT4	N	3			PHYBOEH_007798-T1	GT71(141-373)	GT71	N	N	2
PHYPSEUDO_010007-T1	GT4(257-406)	GT4	GT4	N	3			PHYBOEH_002903-T1	GT71(162-444)+GT71(652-942)+GT71(1131-1413)+GT71(1596-1889)	N	N	Y(1-39)	1
PHYPSEUDO_010491-T1	GT4(259-394)	N	N	Y(1-34)	1			PHYBOEH_007794-T1	GT71(171-406)	GT71	N	N	2
PHYPSEUDO_013466-T1	GT4(295-452)	N	GT4	N	2			PHYBOEH_007796-T1	GT71(174-405)	GT71	N	Y(1-20)	2
PHYPSEUDO_002265-T1	GT4(393-547)	N	N	N	1			PHYBOEH_008291-T1	GT71(177-407)	GT71	GT71	N	3
PHYPSEUDO_013865-T1	GT41(167-726)	N	N	N	1			PHYBOEH_006505-T1	GT71(19-253)	GT71	N	N	2
PHYPSEUDO_006316-T1	GT41(31-599)	N	N	N	1			PHYBOEH_008298-T1	GT71(194-424)	GT71	GT71	N	3
PHYPSEUDO_006007-T1	GT41(415-962)	N	GT41	Y(1-19)	2			PHYBOEH_006508-T1	GT71(197-428)	GT71	N	N	2
PHYPSEUDO_009685-T1	GT48(1114-1387)	GT48	GT48	N	3			PHYBOEH_001832-T1	GT71(206-442)	GT71	N	N	2
PHYPSEUDO_013773-T1	GT50(127-400)	GT50	GT50	N	3			PHYBOEH_010157-T1	GT71(229-461)	GT71	N	N	2
PHYPSEUDO_005263-T1	GT57(187-412)	GT57	GT57	N	3			PHYBOEH_007795-T1	GT71(244-476)	GT71	N	N	2
PHYPSEUDO_007889-T1	GT57(26-550)	GT57	GT57	N	3			PHYBOEH_006511-T1	GT71(257-489)	GT71	N	N	2
PHYPSEUDO_001396-T1	GT58(49-402)	GT58	GT58	N	3			PHYBOEH_010824-T1	GT71(274-503)	GT71	GT71	N	3
PHYPSEUDO_005590-T1	GT59(71-470)	GT59	N	N	2			PHYBOEH_010174-T1	GT71(279-507)	GT71	GT71	N	3
PHYPSEUDO_014595-T1	GT60(122-440)	N	N	N	1			PHYBOEH_010175-T1	GT71(298-528)	GT71	N	N	2
PHYPSEUDO_008735-T1	GT60(320-614)	N	GT60	Y(1-31)	2			PHYBOEH_006510-T1	GT71(358-592)	GT71	N	N	2
PHYPSEUDO_006479-T1	GT60(50-364)	N	N	N	1			PHYBOEH_006813-T1	GT71(38-266)	N	N	N	1
PHYPSEUDO_010734-T1	GT60(66-377)	N	N	Y(1-19)	1			PHYBOEH_006814-T1	GT71(39-241)	N	N	N	1
PHYPSEUDO_011145-T1	GT60(70-383)	N	N	Y(1-23)	1			PHYBOEH_006513-T1	GT71(486-721)	GT71	N	N	2
PHYPSEUDO_010733-T1	GT60(71-383)	N	N	N	1			PHYBOEH_006507-T1	GT71(49-283)	GT71	N	N	2
PHYPSEUDO_006322-T1	GT60(96-398)	N	GT60	N	2			PHYBOEH_006506-T1	GT71(55-287)	GT71	N	N	2
PHYPSEUDO_003458-T1	GT62(127-360)	GT62	N	N	2			PHYBOEH_007797-T1	GT71(55-287)	GT71	N	N	2
PHYPSEUDO_001601-T1	GT62(216-448)	GT62	N	N	2			PHYBOEH_006017-T1	GT71(74-371)	N	N	Y(1-40)	1
PHYPSEUDO_011748-T1	GT62(69-257)	GT62	N	N	2			PHYBOEH_010488-T1	GT71(75-336)	N	N	N	1
PHYPSEUDO_011399-T1	GT62(863-1105)	GT62	N	N	2			PHYBOEH_010489-T1	GT71(92-355)	N	N	N	1
PHYPSEUDO_004888-T1	GT66(64-694)	GT66	GT66	N	3			PHYBOEH_008653-T1	GT76(5-424)	N	N	Y(1-30)	1
PHYPSEUDO_006895-T1	GT66(6-687)	GT66	GT66	N	3			PHYBOEH_010426-T1	GT8(39-274)	N	N	N	1
PHYPSEUDO_001424-T1	GT71(113-374)	N	N	N	1			PHYBOEH_010860-T1	GT8(50-268)	N	GT8	Y(1-21)	2
PHYPSEUDO_001426-T1	GT71(115-377)	N	N	N	1			PHYBOEH_011987-T1	GT90(253-599)	N	GT0	N	2
PHYPSEUDO_007223-T1	GT71(117-382)	N	GT71	N	2			PHYBOEH_005798-T1	GT96(523-654)	N	N	N	1
PHYPSEUDO_001425-T1	GT71(138-401)	N	N	N	1			PHYBOEH_006205-T1	N	CE4	CE4	N	2
PHYPSEUDO_012926-T1	GT71(143-426)	N	N	N	1			PHYBOEH_011794-T1	N	GH0	GH0	N	2
PHYPSEUDO_010878-T1	GT71(163-394)	GT71	N	N	2			PHYBOEH_002056-T1	N	GH16	GH16	Y(1-22)	2
PHYPSEUDO_014535-T1	GT71(167-434)	N	N	N	1			PHYBOEH_007754-T1	N	GH16	GH16	N	2
PHYPSEUDO_012925-T1	GT71(176-458)+GT71(663-968)+GT71(1142-1422)+GT71(1602-1897)	N	N	N	1			PHYBOEH_002058-T1	N	GH16	GH16	N	2
PHYPSEUDO_000844-T1	GT71(180-410)	GT71	GT71	N	3			PHYBOEH_002059-T1	N	GH16	GH16	Y(1-19)	2
PHYPSEUDO_005795-T1	GT71(187-421)	GT71	N	N	2			PHYBOEH_002055-T1	N	GH16	GH16	N	2
PHYPSEUDO_010712-T1	GT71(188-422)	GT71	N	N	2			PHYBOEH_002063-T1	N	GH16	GH16	Y(1-22)	2
PHYPSEUDO_001423-T1	GT71(193-456)	N	GT71	N	2			PHYBOEH_010154-T1	N	GH16	GH16	Y(1-25)	2
PHYPSEUDO_000848-T1	GT71(194-424)	GT71	GT71	N	3			PHYBOEH_010155-T1	N	GH16	GH16	Y(1-24)	2
PHYPSEUDO_001519-T1	GT71(200-434)	GT71	N	N	2			PHYBOEH_002057-T1	N	GH16	GH16	Y(1-25)	2
PHYPSEUDO_005792-T1	GT71(204-436)	GT71	N	N	2			PHYBOEH_002065-T1	N	GH16	GH16	Y(1-24)	2
PHYPSEUDO_001956-T1	GT71(208-444)	GT71	N	N	2			PHYBOEH_010156-T1	N	GH16	GH16	Y(1-23)	2
PHYPSEUDO_005789-T1	GT71(212-444)	GT71	N	N	2			PHYBOEH_001405-T1	N	GH16	GH16	N	2
PHYPSEUDO_001520-T1	GT71(2-215)	GT71	N	N	2			PHYBOEH_003206-T1	N	GH16	GH16	N	2
PHYPSEUDO_015402-T1	GT71(223-457)	GT71	N	N	2			PHYBOEH_004765-T1	N	GH16	GH16	Y(1-24)	2
PHYPSEUDO_005790-T1	GT71(224-456)	GT71	N	N	2			PHYBOEH_002064-T1	N	GH16	GH16	N	2
PHYPSEUDO_005787-T1	GT71(228-462)	GT71	N	N	2			PHYBOEH_000972-T1	N	GH16	GH16	N	2
PHYPSEUDO_005798-T1	GT71(243-477)	GT71	N	N	2			PHYBOEH_004346-T1	N	GH16	GH16	N	2
PHYPSEUDO_005793-T1	GT71(254-487)	GT71	N	N	2			PHYBOEH_001929-T1	N	GH30	N	N	1
PHYPSEUDO_005788-T1	GT71(259-491)	GT71	N	N	2			PHYBOEH_010747-T1	N	GT1	GT1	N	2
PHYPSEUDO_010709-T1	GT71(260-493)	GT71	N	N	2			PHYBOEH_007605-T1	N	GT1	GT1	N	2
PHYPSEUDO_000350-T1	GT71(265-493)	GT71	GT71	N	3			PHYBOEH_007606-T1	N	GT1	N	N	1
PHYPSEUDO_005794-T1	GT71(273-508)	GT71	N	N	2			PHYBOEH_006461-T1	N	GT39	N	Y(1-22)	1
PHYPSEUDO_000349-T1	GT71(279-508)	GT71	GT71	N	3			PHYBOEH_010107-T1	N	GT41	GT41	N	2
PHYPSEUDO_005791-T1	GT71(287-519)	GT71	N	N	2			PHYBOEH_011994-T1	N	CBM1	CBM1	Y(1-17)	2
PHYPSEUDO_010707-T1	GT71(316-550)	GT71	N	N	2			PHYBOEH_001556-T1	N	CBM1	CBM1	Y(1-26)	2
PHYPSEUDO_014570-T1	GT71(319-548)	GT71	N	N	2			PHYBOEH_011995-T1	N	CBM1	N	Y(1-28)	1
PHYPSEUDO_010708-T1	GT71(354-588)	GT71	N	N	2			PHYBOEH_006177-T1	N	CBM1	N	Y(1-20)	1
PHYPSEUDO_010703-T1	GT71(503-738)	GT71	N	N	2			PHYBOEH_001490-T1	N	CBM10+CBM2	N	N	1
PHYPSEUDO_005796-T1	GT71(54-286)	GT71	N	N	2			PHYBOEH_003371-T1	N	CBM14	N	N	1
PHYPSEUDO_010705-T1	GT71(55-237)	GT71	N	N	2			PHYBOEH_008715-T1	N	CBM2	N	Y(1-45)	1
PHYPSEUDO_003826-T1	GT71(77-374)	N	N	Y(1-33)	1			PHYBOEH_008215-T1	N	CBM2+CBM5	N	Y(1-23)	1
PHYPSEUDO_000353-T1	GT71(78-349)	N	GT71	Y(1-31)	2			PHYBOEH_002814-T1	N	CBM5+CBM73	N	N	1
PHYPSEUDO_006941-T1	GT71(92-398)	N	N	N	1			PHYBOEH_003268-T1	N	CBM5	N	N	1
PHYPSEUDO_002307-T1	GT76(5-433)	N	N	Y(1-30)	1			PHYBOEH_001488-T1	N	CBM5	N	N	1
PHYPSEUDO_008653-T1	GT8(48-247)	N	GT8	Y(1-21)	2			PHYBOEH_001489-T1	N	CBM5	N	N	1
PHYPSEUDO_001399-T1	GT8(72-223)	N	GT8	Y(1-41)	2			PHYBOEH_003822-T1	N	CBM5	N	N	1
PHYPSEUDO_006036-T1	GT90(253-604)	N	GT0	N	2			PHYBOEH_003875-T1	N	CBM5	N	N	1
PHYPSEUDO_003129-T1	GT96(154-397)	N	N	N	1			PHYBOEH_010703-T1	N	CBM50	N	N	1
PHYPSEUDO_007948-T1	GT96(525-654)	N	N	N	1			PHYBOEH_004838-T1	N	CBM57	N	N	1
PHYPSEUDO_011247-T1	N	CE4	CE4	N	2			PHYBOEH_000999-T1	N	CBM57	N	N	1
PHYPSEUDO_000526-T1	N	GH0	GH0	N	2			PHYBOEH_006603-T1	N	CBM57	N	N	1
PHYPSEUDO_001788-T1	N	GH16	GH16	Y(1-20)	2			PHYBOEH_010753-T1	N	CBM57	N	N	1
PHYPSEUDO_001802-T1	N	GH16	GH16	Y(1-29)	2			PHYBOEH_006202-T1	N	CBM57	N	N	1
PHYPSEUDO_001779-T1	N	GH16	GH16	Y(1-20)	2			PHYBOEH_002000-T1	N	CBM57	N	N	1
PHYPSEUDO_001780-T1	N	GH16	GH16	Y(1-29)	2			PHYBOEH_000218-T1	N	CBM57	N	N	1
PHYPSEUDO_001800-T1	N	GH16	GH16	Y(1-22)	2			PHYBOEH_005389-T1	N	CBM57	N	N	1
PHYPSEUDO_001787-T1	N	GH16	GH16	Y(1-25)	2			PHYBOEH_007625-T1	N	CBM57	N	N	1
PHYPSEUDO_001798-T1	N	GH16	GH16	Y(1-26)	2			PHYBOEH_003091-T1	N	CBM57	N	N	1
PHYPSEUDO_007083-T1	N	GH16	GH16	N	2			PHYBOEH_002214-T1	N	CBM57	N	N	1
PHYPSEUDO_001803-T1	N	GH16	GH16	Y(1-48)	2			PHYBOEH_010338-T1	N	CBM57	N	N	1
PHYPSEUDO_001799-T1	N	GH16	GH16	Y(1-21)	2			PHYBOEH_010368-T1	N	CBM57	N	N	1
PHYPSEUDO_010738-T1	N	GH16	GH16	N	2			PHYBOEH_002791-T1	N	CBM57	N	N	1
PHYPSEUDO_001778-T1	N	GH16	GH16	N	2			PHYBOEH_004706-T1	N	CBM57	N	N	1
PHYPSEUDO_001789-T1	N	GH16	GH16	Y(1-26)	2			PHYBOEH_011643-T1	N	CBM57	N	N	1
PHYPSEUDO_001790-T1	N	GH16	GH16	N	2			PHYBOEH_002190-T1	N	CBM57	N	N	1
PHYPSEUDO_013725-T1	N	GH16	GH16	N	2			PHYBOEH_001036-T1	N	CBM57	N	N	1
PHYPSEUDO_001792-T1	N	GH16	GH16	N	2			PHYBOEH_001414-T1	N	CBM57	N	N	1
PHYPSEUDO_001791-T1	N	GH16	GH16	Y(1-27)	2			PHYBOEH_001902-T1	N	CBM57	N	N	1
PHYPSEUDO_003938-T1	N	GH5	GH5_20	N	2			PHYBOEH_010995-T1	N	CBM57	N	N	1
PHYPSEUDO_013214-T1	N	GT41	GT41	N	2			PHYBOEH_006652-T1	N	CBM57	N	N	1
PHYPSEUDO_000732-T1	N	CBM1	CBM1	N	2			PHYBOEH_011983-T1	N	CBM57	N	N	1
PHYPSEUDO_006027-T1	N	CBM1+CBM2	CBM1	Y(1-33)	2			PHYBOEH_000165-T1	N	N	GH16+GT48	N	1
PHYPSEUDO_012321-T1	N	GH16	N	N	1			PHYBOEH_000409-T1	N	N	GT2	N	1
PHYPSEUDO_008895-T1	N	GH5	N	N	1			PHYBOEH_000427-T1	N	N	CBM48+GH13_8	N	1
PHYPSEUDO_012084-T1	N	GH78	N	N	1			PHYBOEH_000429-T1	N	N	CBM48+GH13_8	N	1
PHYPSEUDO_015311-T1	N	AA1	N	N	1			PHYBOEH_000473-T1	N	N	CBM1	Y(1-23)	1
PHYPSEUDO_015356-T1	N	AA6	N	N	1			PHYBOEH_000550-T1	N	N	GH6	N	1
PHYPSEUDO_014367-T1	N	GT1	N	N	1			PHYBOEH_000802-T1	N	N	CBM50	N	1
PHYPSEUDO_013716-T1	N	GT39	N	Y(1-22)	1			PHYBOEH_001135-T1	N	N	GT29	N	1
PHYPSEUDO_003459-T1	N	GT62	N	N	1			PHYBOEH_001140-T1	N	N	GT29	N	1
PHYPSEUDO_009614-T1	N	CBM12	N	Y(1-26)	1			PHYBOEH_001149-T1	N	N	GT29	N	1
PHYPSEUDO_008364-T1	N	CBM14	N	Y(1-23)	1			PHYBOEH_001372-T1	N	N	GT68	N	1
PHYPSEUDO_013974-T1	N	CBM14	N	Y(1-22)	1			PHYBOEH_001990-T1	N	N	GT0	N	1
PHYPSEUDO_007786-T1	N	CBM14	N	Y(1-19)	1			PHYBOEH_002117-T1	N	N	AA1	Y(1-20)	1
PHYPSEUDO_013977-T1	N	CBM2	N	Y(1-21)	1			PHYBOEH_002125-T1	N	N	AA1	Y(1-38)	1
PHYPSEUDO_004490-T1	N	CBM2	N	N	1			PHYBOEH_002126-T1	N	N	AA1	N	1
PHYPSEUDO_013997-T1	N	CBM2+CBM5	N	N	1			PHYBOEH_002205-T1	N	N	GT68	N	1
PHYPSEUDO_007525-T1	N	CBM20	N	N	1			PHYBOEH_002320-T1	N	N	GH72	N	1
PHYPSEUDO_008056-T1	N	CBM5+CBM73	N	Y(1-21)	1			PHYBOEH_002387-T1	N	N	GT2	N	1
PHYPSEUDO_008485-T1	N	CBM5	N	N	1			PHYBOEH_002514-T1	N	N	GT48	N	1
PHYPSEUDO_008484-T1	N	CBM5	N	N	1			PHYBOEH_002518-T1	N	N	GH6	N	1
PHYPSEUDO_013542-T1	N	CBM5	N	N	1			PHYBOEH_002681-T1	N	N	CBM48+GH13_8	N	1
PHYPSEUDO_015528-T1	N	CBM57	N	N	1			PHYBOEH_002779-T1	N	N	GT2	N	1
PHYPSEUDO_001214-T1	N	CBM57	N	N	1			PHYBOEH_003002-T1	N	N	GH3	N	1
PHYPSEUDO_004179-T1	N	CBM57	N	N	1			PHYBOEH_003163-T1	N	N	GT13	N	1
PHYPSEUDO_015047-T1	N	CBM57	N	N	1			PHYBOEH_003446-T1	N	N	CBM48+GH13_8	N	1
PHYPSEUDO_005136-T1	N	CBM57	N	N	1			PHYBOEH_003494-T1	N	N	CE8	N	1
PHYPSEUDO_012462-T1	N	CBM57	N	N	1			PHYBOEH_003736-T1	N	N	GT48	N	1
PHYPSEUDO_011250-T1	N	CBM57	N	N	1			PHYBOEH_003737-T1	N	N	GT48	N	1
PHYPSEUDO_005586-T1	N	CBM57	N	N	1			PHYBOEH_003833-T1	N	N	GT7	N	1
PHYPSEUDO_001408-T1	N	CBM57	N	N	1			PHYBOEH_003837-T1	N	N	GT4	N	1
PHYPSEUDO_001660-T1	N	CBM57	N	N	1			PHYBOEH_004021-T1	N	N	GT68	N	1
PHYPSEUDO_002760-T1	N	CBM57	N	N	1			PHYBOEH_004040-T1	N	N	GH47	N	1
PHYPSEUDO_011868-T1	N	CBM57	N	N	1			PHYBOEH_004082-T1	N	N	GT2	N	1
PHYPSEUDO_012182-T1	N	CBM57	N	N	1			PHYBOEH_004414-T1	N	N	CBM48+GH13_8	N	1
PHYPSEUDO_013810-T1	N	CBM57	N	N	1			PHYBOEH_004708-T1	N	N	GT25	N	1
PHYPSEUDO_000112-T1	N	CBM57	N	N	1			PHYBOEH_004806-T1	N	N	GT31	Y(1-25)	1
PHYPSEUDO_014025-T1	N	CBM57	N	N	1			PHYBOEH_004883-T1	N	N	CBM50	N	1
PHYPSEUDO_015059-T1	N	CBM57	N	N	1			PHYBOEH_005052-T1	N	N	GT2	N	1
PHYPSEUDO_003067-T1	N	CBM57	N	N	1			PHYBOEH_005099-T1	N	N	GT48	N	1
PHYPSEUDO_003094-T1	N	CBM57	N	N	1			PHYBOEH_005117-T1	N	N	CE8	N	1
PHYPSEUDO_005708-T1	N	CBM57	N	N	1			PHYBOEH_005422-T1	N	N	CBM48+GH13_8	N	1
PHYPSEUDO_001545-T1	N	CBM57	N	N	1			PHYBOEH_005736-T1	N	N	GT2	N	1
PHYPSEUDO_014049-T1	N	CBM57	N	N	1			PHYBOEH_005841-T1	N	N	GT13	N	1
PHYPSEUDO_005456-T1	N	CBM57	N	N	1			PHYBOEH_006051-T1	N	N	GH101	N	1
PHYPSEUDO_003137-T1	N	CBM57	N	N	1			PHYBOEH_006225-T1	N	N	CBM43	N	1
PHYPSEUDO_012739-T1	N	CBM57	N	N	1			PHYBOEH_006525-T1	N	N	GH5	N	1
PHYPSEUDO_015312-T1	N	CBM57	N	N	1			PHYBOEH_006724-T1	N	N	GT2	Y(1-69)	1
PHYPSEUDO_001489-T1	N	CBM57	N	N	1			PHYBOEH_006848-T1	N	N	GT8	Y(1-37)	1
PHYPSEUDO_004748-T1	N	CBM57	N	N	1			PHYBOEH_007320-T1	N	N	GT22	N	1
PHYPSEUDO_011304-T1	N	CBM57	N	N	1			PHYBOEH_007418-T1	N	N	GT29	N	1
PHYPSEUDO_006042-T1	N	CBM57	N	N	1			PHYBOEH_007478-T1	N	N	CBM48+GH13_8	N	1
PHYPSEUDO_012380-T1	N	CBM57	N	N	1			PHYBOEH_007500-T1	N	N	CBM48+GH13_8	N	1
PHYPSEUDO_000175-T1	N	N	GH72	N	1			PHYBOEH_007501-T1	N	N	CBM48+GH13_8	N	1
PHYPSEUDO_000560-T1	N	N	CBM48+GH13_8	N	1			PHYBOEH_007590-T1	N	N	CBM50	N	1
PHYPSEUDO_000572-T1	N	N	CBM48+GH13_8	N	1			PHYBOEH_007757-T1	N	N	AA1	N	1
PHYPSEUDO_000771-T1	N	N	GH9	N	1			PHYBOEH_008188-T1	N	N	CBM48+GH13_8	N	1
PHYPSEUDO_001327-T1	N	N	CBM48+GH13_8	N	1			PHYBOEH_008197-T1	N	N	GT2	N	1
PHYPSEUDO_001691-T1	N	N	GT22	N	1			PHYBOEH_008378-T1	N	N	GT48	N	1
PHYPSEUDO_002112-T1	N	N	AA1	N	1			PHYBOEH_008607-T1	N	N	GH65	N	1
PHYPSEUDO_002304-T1	N	N	GT68	N	1			PHYBOEH_008650-T1	N	N	GT68	N	1
PHYPSEUDO_002530-T1	N	N	CBM48+GH13_8	N	1			PHYBOEH_008759-T1	N	N	CBM48+GH13_8	N	1
PHYPSEUDO_002647-T1	N	N	CBM48+GH13_8	N	1			PHYBOEH_008991-T1	N	N	GT22	N	1
PHYPSEUDO_002670-T1	N	N	GT7	N	1			PHYBOEH_008998-T1	N	N	GT7	N	1
PHYPSEUDO_002786-T1	N	N	GT48	N	1			PHYBOEH_009057-T1	N	N	GT47	N	1
PHYPSEUDO_002787-T1	N	N	GT48	N	1			PHYBOEH_009087-T1	N	N	CBM48+GH13_8	N	1
PHYPSEUDO_002904-T1	N	N	GH47	N	1			PHYBOEH_009533-T1	N	N	GH65	Y(1-27)	1
PHYPSEUDO_003089-T1	N	N	GH18	Y(1-27)	1			PHYBOEH_009534-T1	N	N	GT2	N	1
PHYPSEUDO_003102-T1	N	N	CBM13+GT27	N	1			PHYBOEH_009659-T1	N	N	CBM48+GH13_8	N	1
PHYPSEUDO_003748-T1	N	N	CBM48+GH13_8	N	1			PHYBOEH_009748-T1	N	N	GH9	N	1
PHYPSEUDO_003773-T1	N	N	GT2	N	1			PHYBOEH_009762-T1	N	N	GT2	N	1
PHYPSEUDO_003934-T1	N	N	CBM48+GH13_8	N	1			PHYBOEH_009781-T1	N	N	GT48	N	1
PHYPSEUDO_004049-T1	N	N	CBM48+GH13_8	N	1			PHYBOEH_009921-T1	N	N	AA1	N	1
PHYPSEUDO_004672-T1	N	N	GT29	N	1			PHYBOEH_010730-T1	N	N	CBM48+GH13_8	N	1
PHYPSEUDO_004690-T1	N	N	GT13	N	1			PHYBOEH_010741-T1	N	N	CBM48+GH13_8	N	1
PHYPSEUDO_004840-T1	N	N	GT48	N	1			PHYBOEH_010965-T1	N	N	GT2	N	1
PHYPSEUDO_004862-T1	N	N	GT2	N	1			PHYBOEH_011160-T1	N	N	AA1	Y(1-27)	1
PHYPSEUDO_004903-T1	N	N	GT29	N	1			PHYBOEH_011161-T1	N	N	AA1	N	1
PHYPSEUDO_005104-T1	N	N	GH65	N	1			PHYBOEH_011442-T1	N	N	CBM13+GT27	N	1
PHYPSEUDO_005105-T1	N	N	GT2	N	1			PHYBOEH_011468-T1	N	N	GT68	N	1
PHYPSEUDO_005193-T1	N	N	CBM48+GH13_8	N	1			PHYBOEH_011609-T1	N	N	GT2	N	1
PHYPSEUDO_005316-T1	N	N	GT2	N	1			PHYBOEH_011707-T1	N	N	CBM48+GH13_8	N	1
PHYPSEUDO_005357-T1	N	N	GT2	N	1			PHYBOEH_011787-T1	N	N	GT20	Y(1-23)	1
PHYPSEUDO_005575-T1	N	N	GT0	N	1			PHYBOEH_011791-T1	N	N	GT20	N	1
PHYPSEUDO_005647-T1	N	N	CBM48+GH13_8	N	1			PHYBOEH_011879-T1	N	N	GH37	N	1
PHYPSEUDO_005882-T1	N	N	CBM50	N	1			PHYBOEH_012072-T1	N	N	CBM50	N	1
PHYPSEUDO_005933-T1	N	N	CBM48+GH13_8	N	1			PHYBOEH_000283-T1	PL1_4(122-316)	PL1	PL1_4	Y(1-22)	3
PHYPSEUDO_005973-T1	N	N	CBM48+GH13_8	N	1			PHYBOEH_000289-T1	PL1_4(123-317)	PL1	PL1_4	Y(1-22)	3
PHYPSEUDO_006341-T1	N	N	GT2	N	1			PHYBOEH_000292-T1	PL1_4(123-317)	PL1	PL1_4	Y(1-21)	3
PHYPSEUDO_006391-T1	N	N	GH18	N	1			PHYBOEH_000293-T1	PL1_4(123-317)	PL1	PL1_4	Y(1-22)	3
PHYPSEUDO_006708-T1	N	N	GT22	N	1			PHYBOEH_006867-T1	PL1_4(124-312)	PL1	PL1_4	Y(1-34)	3
PHYPSEUDO_007319-T1	N	N	CBM48+GH13_8	N	1			PHYBOEH_000454-T1	PL1_4(124-315)	PL1	PL1_4	Y(1-25)	3
PHYPSEUDO_007912-T1	N	N	GT68	N	1			PHYBOEH_006198-T1	PL1_4(125-317)	PL1	PL1_4	Y(1-27)	3
PHYPSEUDO_008495-T1	N	N	CBM50	N	1			PHYBOEH_000485-T1	PL1_4(126-315)	PL1	PL1_4	Y(1-22)	3
PHYPSEUDO_008543-T1	N	N	CBM48+GH13_8	N	1			PHYBOEH_011886-T1	PL1_4(130-323)	PL1	PL1_4	Y(1-24)	3
PHYPSEUDO_008665-T1	N	N	CBM48+GH13_8	N	1			PHYBOEH_003146-T1	PL1_4(131-316)+PL1_4(585-775)	PL1	PL1_4	Y(1-25)	3
PHYPSEUDO_008671-T1	N	N	GT68	N	1			PHYBOEH_006200-T1	PL1_4(131-321)+PL1_4(697-887)	PL1	PL1_4	Y(1-24)	3
PHYPSEUDO_008798-T1	N	N	GH101	N	1			PHYBOEH_002512-T1	PL1_4(162-352)	PL1	PL1_4	Y(1-23)	3
PHYPSEUDO_008814-T1	N	N	GH3	N	1			PHYBOEH_003147-T1	PL1_4(19-166)	PL1	N	N	2
PHYPSEUDO_009095-T1	N	N	GH5	N	1			PHYBOEH_004646-T1	PL1_4(465-657)	PL1	PL1_4	N	3
PHYPSEUDO_009385-T1	N	N	CE8	N	1			PHYBOEH_007366-T1	PL3_2(15-210)	PL3	PL3_2	N	3
PHYPSEUDO_009443-T1	N	N	GT68	N	1			PHYBOEH_007364-T1	PL3_2(15-211)	PL3+CBM13	PL3_2	N	3
PHYPSEUDO_009548-T1	N	N	CBM43	N	1			PHYBOEH_001569-T1	PL3_2(25-220)	PL3	PL3_2	Y(1-22)	3
PHYPSEUDO_009686-T1	N	N	GT48	N	1			PHYBOEH_002484-T1	PL3_2(26-209)	PL3+CBM13	N	Y(1-23)	2
PHYPSEUDO_009704-T1	N	N	CE8	N	1			PHYBOEH_002435-T1	PL3_2(30-222)	PL3	N	Y(1-20)	2
PHYPSEUDO_009725-T1	N	N	GT2	N	1			PHYBOEH_011288-T1	PL3_2(31-225)+PL3_2(452-648)	PL3	PL3_2	Y(1-22)	3
PHYPSEUDO_009936-T1	N	N	GT68	N	1			PHYBOEH_002440-T1	PL3_2(32-217)	PL3	PL3_2	Y(1-22)	3
PHYPSEUDO_010426-T1	N	N	GT4	N	1			PHYBOEH_004938-T1	PL3_2(331-523)	N	N	Y(1-21)	1
PHYPSEUDO_010436-T1	N	N	GT29	N	1			PHYBOEH_007365-T1	PL3_2(72-189)	PL3+CBM13	N	N	2
PHYPSEUDO_010438-T1	N	N	GT29	N	1			PHYBOEH_007839-T1	PL4_1(144-653)	PL4	PL4_1	N	3
PHYPSEUDO_010639-T1	N	N	CBM48+GH13_8	N	1			PHYBOEH_007842-T1	PL4_1(24-529)	PL4	PL4_1	Y(1-24)	3
PHYPSEUDO_010976-T1	N	N	CBM48+GH13_8	N	1			PHYBOEH_007840-T1	PL4_1(27-535)	PL4	PL4_1	Y(1-26)	3
PHYPSEUDO_011070-T1	N	N	GT2	N	1			PHYBOEH_007841-T1	PL4_1(43-549)	PL4	PL4_1	Y(1-24)	3
PHYPSEUDO_011334-T1	N	N	CBM48+GH13_8	N	1
PHYPSEUDO_011344-T1	N	N	GT2	N	1
PHYPSEUDO_011384-T1	N	N	GT29	N	1
PHYPSEUDO_011631-T1	N	N	GT13	Y(1-29)	1
PHYPSEUDO_011688-T1	N	N	CBM50	N	1
PHYPSEUDO_011726-T1	N	N	CBM48+GH13_8	N	1
PHYPSEUDO_011729-T1	N	N	CBM48+GH13_8	N	1
PHYPSEUDO_011788-T1	N	N	GT2	N	1
PHYPSEUDO_011821-T1	N	N	GT29	N	1
PHYPSEUDO_011866-T1	N	N	GT31	Y(1-51)	1
PHYPSEUDO_011960-T1	N	N	AA1	N	1
PHYPSEUDO_011962-T1	N	N	AA1	Y(1-23)	1
PHYPSEUDO_011979-T1	N	N	CBM48+GH13_8	N	1
PHYPSEUDO_011981-T1	N	N	CBM48+GH13_8	N	1
PHYPSEUDO_011982-T1	N	N	CBM48+GH13_8	N	1
PHYPSEUDO_012130-T1	N	N	GH63	N	1
PHYPSEUDO_012247-T1	N	N	GT47	N	1
PHYPSEUDO_012299-T1	N	N	CBM50	N	1
PHYPSEUDO_012530-T1	N	N	GT2	N	1
PHYPSEUDO_012806-T1	N	N	GH65	N	1
PHYPSEUDO_012937-T1	N	N	CBM48+GH13_8	N	1
PHYPSEUDO_012949-T1	N	N	CBM48+GH13_8	N	1
PHYPSEUDO_012962-T1	N	N	GT7	N	1
PHYPSEUDO_013088-T1	N	N	CBM48+GH13_8	N	1
PHYPSEUDO_013473-T1	N	N	GH6	N	1
PHYPSEUDO_013836-T1	N	N	GT48	N	1
PHYPSEUDO_013837-T1	N	N	GT48	N	1
PHYPSEUDO_013946-T1	N	N	GH37	N	1
PHYPSEUDO_014033-T1	N	N	GT68	N	1
PHYPSEUDO_014405-T1	N	N	GT25	N	1
PHYPSEUDO_014536-T1	N	N	GT68	N	1
PHYPSEUDO_014871-T1	N	N	GH18	N	1
PHYPSEUDO_014941-T1	N	N	GT2	N	1
PHYPSEUDO_015405-T1	N	N	AA1	Y(1-24)	1
PHYPSEUDO_015410-T1	N	N	CBM48+GH13_8	N	1
PHYPSEUDO_015471-T1	N	N	CBM48+GH13_8	N	1
PHYPSEUDO_010552-T1	PL1_4(123-315)	PL1	PL1_4	Y(1-22)	3
PHYPSEUDO_010551-T1	PL1_4(123-316)	PL1	PL1_4	Y(1-22)	3
PHYPSEUDO_003618-T1	PL1_4(123-317)	PL1	PL1_4	Y(1-22)	3
PHYPSEUDO_012359-T1	PL1_4(123-317)	PL1	PL1_4	Y(1-22)	3
PHYPSEUDO_001427-T1	PL1_4(124-312)	PL1	PL1_4	Y(1-34)	3
PHYPSEUDO_001083-T1	PL1_4(124-313)	PL1	PL1_4	Y(1-24)	3
PHYPSEUDO_010550-T1	PL1_4(124-317)	PL1	PL1_4	Y(1-22)	3
PHYPSEUDO_008454-T1	PL1_4(126-318)+PL1_4(669-859)	PL1	PL1_4	Y(1-29)	3
PHYPSEUDO_008453-T1	PL1_4(127-317)	PL1	PL1_4	Y(1-29)	3
PHYPSEUDO_003932-T1	PL1_4(128-313)+PL1_4(629-819)	PL1	PL1_4	Y(1-36)	3
PHYPSEUDO_008457-T1	PL1_4(131-311)+PL1_4(610-800)	PL1	PL1_4	Y(1-24)	3
PHYPSEUDO_015579-T1	PL1_4(158-347)	PL1	PL1_4	Y(1-22)	3
PHYPSEUDO_011405-T1	PL3_2(1-129)	PL3	N	N	2
PHYPSEUDO_003487-T1	PL3_2(1-173)	PL3	PL3_2	N	3
PHYPSEUDO_006799-T1	PL3_2(17-209)	PL3	PL3_2	N	3
PHYPSEUDO_003950-T1	PL3_2(192-350)	PL3	PL3_2	Y(1-31)	3
PHYPSEUDO_003480-T1	PL3_2(26-209)	PL3+CBM13	N	Y(1-23)	2
PHYPSEUDO_005874-T1	PL3_2(31-226)	PL3	PL3_2	Y(1-27)	3
PHYPSEUDO_003949-T1	PL3_2(3-175)	PL3	N	N	2
PHYPSEUDO_001728-T1	PL3_2(32-227)+PL3_2(355-538)	PL3	PL3_2	Y(1-22)	3
PHYPSEUDO_005875-T1	PL3_2(34-232)	PL3+CBM13	PL3_2	Y(1-24)	3
PHYPSEUDO_011406-T1	PL3_2(60-201)	PL3	N	Y(1-19)	2
PHYPSEUDO_003482-T1	PL3_2(61-234)	PL3	PL3_2	N	3
PHYPSEUDO_002990-T1	PL4_1(21-528)	PL4	N	Y(1-21)	2
PHYPSEUDO_008494-T1	PL4_1(22-529)	PL4	PL4_1	Y(1-22)	3
PHYPSEUDO_002992-T1	PL4_1(44-369)	N	N	Y(1-24)	1

## Sheet: Table S7
Table S7: Candidate horizontal gene transfer events predicted from Alien Index calculation for P. pseudosyringae and P. boehmeriae proteins
#query_name	percentage_identity	evalue	bit_score	tax_id	kingdom	alien_index	species	description	comments	BLASTP	Signal Peptide
PHYBOEH_005573-T1	30.2	4.7e-74	289.3	1977631	Virus	73.3279	Catovirus CTV1	mRNA capping enzyme [Catovirus CTV1]	potential_HGT		NO
PHYSUEDO_011742-T1	30.2	2.1e-97	367.1	595528	Eukaryota	82.1091	Capsaspora owczarzaki ATCC 30864	hypothetical protein CAOG_009896 [Capsaspora owczarzaki ATCC 30864]	potential_HGT	TPR/SEL1 repeat protein	NO
PHYSUEDO_013022-T1	41.5	1.2e-95	360.5	576137	Ascomycota_Fungi_Eukaryota	94.9208	Phialocephala subalpina	uncharacterized protein PAC_18878 [Phialocephala subalpina]	potential_HGT	glycoside hydrolase family 63	NO
PHYSUEDO_013053-T1	71.4	9e-123	449.5	1026882	Bacteria_Bacteria	122.046	Methylophaga aminisulfidivorans MP		potential_CONTAMINATION	alpha/beta hydrolase	NO
PHYSUEDO_014249-T1	55	1.4e-125	459.9	112498	Ascomycota_Fungi_Eukaryota	124.854	Ramularia collo-cygni	uncharacterized protein RCC_07350 [Ramularia collo-cygni] uncharacterized protein RCC_07350 [Ramularia collo-cygni]	potential_HGT	peptidase M54-like	NO

## Sheet: Table S8
Table S8: DN_DS calculations for BUSCO and RXLR effector coding genes from P. pseudosyringae and P. boehmeriae
Orthofinder BUSCO						Orthofinder RXLR effector						Reciprocal Best Blast Hit (RBBH) BUSCO						Reciprocal Best Blast Hit (RBBH) RXLR effector
#gene	catergory	cluster	DN_DS			#gene	catergory	cluster	DN_DS			#gene	catergory	cluster	DN_DS			#gene	catergory	cluster	DN_DS
PHYPSEUDO_008773-T1	busco	1957	1.61265			PHYBOEH_009942-T1	RXLR	13426	7.44238			PHYPSEUDO_013315-T1	busco	6498	0.77531			PHYBOEH_007729-T1	RXLR	23275	2.93712
PHYPSEUDO_013358-T1	busco	11281	0.627972			PHYPSEUDO_004074-T1	RXLR	2701	5.07546			PHYPSEUDO_000107-T1	busco	24326	0.735932			PHYPSEUDO_006359-T1	RXLR	20862	2.57955
PHYPSEUDO_000107-T1	busco	6247	0.55858			PHYBOEH_007812-T1	RXLR	18766	4.10379			PHYBOEH_004723-T1	busco	23890	0.669547			PHYPSEUDO_007604-T1	RXLR	11216	1.02801
PHYPSEUDO_009981-T1	busco	3477	0.540971			PHYPSEUDO_013927-T1	RXLR	14212	3.20305			PHYBOEH_009149-T1	busco	6346	0.628243			PHYPSEUDO_012450-T1	RXLR	12659	0.991219
PHYPSEUDO_011553-T1	busco	7575	0.511265			PHYPSEUDO_012753-T1	RXLR	7825	3.05366			PHYPSEUDO_009981-T1	busco	13666	0.568167			PHYPSEUDO_011133-T1	RXLR	10421	0.989388
PHYPSEUDO_006110-T1	busco	3877	0.500525			PHYPSEUDO_015576-T1	RXLR	1505	2.376			PHYPSEUDO_007709-T1	busco	19513	0.518318			PHYBOEH_007772-T1	RXLR	23651	0.976608
PHYPSEUDO_010337-T1	busco	7202	0.489265			PHYBOEH_001818-T1	RXLR	21230	2.3214			PHYPSEUDO_011553-T1	busco	735	0.511262			PHYPSEUDO_011580-T1	RXLR	7971	0.869748
PHYPSEUDO_014293-T1	busco	4867	0.475187			PHYPSEUDO_010815-T1	RXLR	1361	2.30175			PHYPSEUDO_011140-T1	busco	11443	0.504659			PHYBOEH_008482-T1	RXLR	22634	0.835784
PHYPSEUDO_015480-T1	busco	9298	0.440192			PHYPSEUDO_002034-T1	RXLR	13195	1.8568			PHYBOEH_011194-T1	busco	4283	0.460874			PHYPSEUDO_014390-T1	RXLR	10229	0.800763
PHYPSEUDO_007709-T1	busco	4324	0.434102			PHYBOEH_012032-T1	RXLR	12216	1.76755			PHYPSEUDO_011092-T1	busco	6293	0.422123			PHYBOEH_001182-T1	RXLR	24115	0.746435
PHYPSEUDO_006463-T1	busco	2876	0.428331			PHYPSEUDO_011801-T1	RXLR	13822	1.74437			PHYPSEUDO_015480-T1	busco	3471	0.41797			PHYPSEUDO_002037-T1	RXLR	14052	0.721027
PHYPSEUDO_011092-T1	busco	8906	0.416859			PHYPSEUDO_007859-T1	RXLR	18717	1.71669			PHYPSEUDO_014254-T1	busco	918	0.391781			PHYPSEUDO_005906-T1	RXLR	8372	0.702669
PHYPSEUDO_002547-T1	busco	1252	0.415347			PHYBOEH_011423-T1	RXLR	14753	1.70886			PHYPSEUDO_013773-T1	busco	4736	0.379388			PHYPSEUDO_002791-T1	RXLR	10402	0.700538
PHYPSEUDO_013315-T1	busco	11662	0.398671			PHYPSEUDO_000892-T1	RXLR	11408	1.70476			PHYPSEUDO_013773-T1	busco	4736	0.379388			PHYPSEUDO_003185-T1	RXLR	8442	0.696184
PHYPSEUDO_002320-T1	busco	5684	0.392724			PHYPSEUDO_007553-T1	RXLR	13459	1.68274			PHYPSEUDO_002320-T1	busco	3558	0.369609			PHYPSEUDO_008179-T1	RXLR	9264	0.695912
PHYPSEUDO_014254-T1	busco	7911	0.391781			PHYBOEH_010879-T1	RXLR	20067	1.65609			PHYPSEUDO_014404-T1	busco	4113	0.365751			PHYPSEUDO_009139-T1	RXLR	10053	0.687757
PHYPSEUDO_006831-T1	busco	9030	0.379477			PHYPSEUDO_010063-T1	RXLR	11600	1.6028			PHYPSEUDO_006831-T1	busco	7244	0.345137			PHYBOEH_003377-T1	RXLR	26286	0.671705
PHYPSEUDO_009656-T1	busco	8780	0.376709			PHYPSEUDO_006173-T1	RXLR	13081	1.56881			PHYPSEUDO_010337-T1	busco	2781	0.339263			PHYPSEUDO_007318-T1	RXLR	10746	0.649962
PHYPSEUDO_003859-T1	busco	4790	0.36106			PHYPSEUDO_009533-T1	RXLR	490	1.53873			PHYPSEUDO_007350-T1	busco	1972	0.337526			PHYBOEH_006427-T1	RXLR	7557	0.634311
PHYPSEUDO_014404-T1	busco	7391	0.360316			PHYPSEUDO_008094-T1	RXLR	8998	1.52359			PHYPSEUDO_004651-T1	busco	3723	0.335815			PHYBOEH_011558-T1	RXLR	22659	0.610194
PHYPSEUDO_015384-T1	busco	4688	0.355885			PHYBOEH_006786-T1	RXLR	14294	1.46348			PHYPSEUDO_006712-T1	busco	1173	0.331349			PHYBOEH_011097-T1	RXLR	23528	0.591935
PHYPSEUDO_002223-T1	busco	3707	0.35498			PHYPSEUDO_008737-T1	RXLR	2721	1.4556			PHYPSEUDO_006307-T1	busco	1899	0.327744			PHYPSEUDO_000720-T1	RXLR	5713	0.584909
PHYPSEUDO_004547-T1	busco	7464	0.353074			PHYPSEUDO_006766-T1	RXLR	702	1.42389			PHYPSEUDO_013899-T1	busco	3257	0.325639			PHYPSEUDO_001878-T1	RXLR	6815	0.574724
PHYPSEUDO_013899-T1	busco	3496	0.352065			PHYPSEUDO_008434-T1	RXLR	3311	1.39615			PHYPSEUDO_005347-T1	busco	796	0.320727			PHYBOEH_003514-T1	RXLR	8328	0.571494
PHYPSEUDO_007350-T1	busco	6180	0.350535			PHYPSEUDO_006578-T1	RXLR	4577	1.32878			PHYPSEUDO_000782-T1	busco	4837	0.31956			PHYPSEUDO_011348-T1	RXLR	4920	0.564355
PHYPSEUDO_006712-T1	busco	8163	0.342158			PHYPSEUDO_006359-T1	RXLR	9117	1.32393			PHYPSEUDO_005826-T1	busco	3079	0.313956			PHYPSEUDO_001174-T1	RXLR	7098	0.55969
PHYPSEUDO_004651-T1	busco	8568	0.335815			PHYPSEUDO_000364-T1	RXLR	19895	1.31412			PHYPSEUDO_002360-T1	busco	637	0.31183			PHYPSEUDO_012783-T1	RXLR	8124	0.552732
PHYPSEUDO_014837-T1	busco	814	0.32748			PHYPSEUDO_014420-T1	RXLR	13415	1.31324			PHYPSEUDO_006300-T1	busco	7121	0.303714			PHYPSEUDO_009216-T1	RXLR	7811	0.54254
PHYPSEUDO_005347-T1	busco	6217	0.320727			PHYPSEUDO_008385-T1	RXLR	635	1.29532			PHYPSEUDO_014705-T1	busco	2583	0.2999			PHYPSEUDO_004532-T1	RXLR	7076	0.519692
PHYPSEUDO_000141-T1	busco	6244	0.31787			PHYPSEUDO_005163-T1	RXLR	11775	1.27723			PHYPSEUDO_003822-T1	busco	527	0.29314			PHYPSEUDO_015056-T1	RXLR	7937	0.513976
PHYPSEUDO_010832-T1	busco	3941	0.315399			PHYPSEUDO_006361-T1	RXLR	14257	1.27709			PHYPSEUDO_005306-T1	busco	2062	0.292129			PHYPSEUDO_006998-T1	RXLR	8045	0.507205
PHYPSEUDO_004847-T1	busco	8637	0.309802			PHYPSEUDO_012092-T1	RXLR	5420	1.26682			PHYPSEUDO_007332-T1	busco	4548	0.291816			PHYPSEUDO_008389-T1	RXLR	1539	0.506187
PHYPSEUDO_002360-T1	busco	6040	0.308588			PHYPSEUDO_005905-T1	RXLR	14465	1.24972			PHYPSEUDO_014747-T1	busco	1645	0.291178			PHYPSEUDO_009413-T1	RXLR	19141	0.499194
PHYPSEUDO_005826-T1	busco	9747	0.305958			PHYBOEH_008996-T1	RXLR	975	1.20885			PHYPSEUDO_014837-T1	busco	6732	0.289554			PHYPSEUDO_002098-T1	RXLR	6849	0.473964
PHYPSEUDO_013773-T1	busco	3571	0.304851			PHYBOEH_010469-T1	RXLR	2433	1.19106			PHYPSEUDO_003859-T1	busco	171	0.286989			PHYPSEUDO_005954-T1	RXLR	6751	0.469875
PHYPSEUDO_005306-T1	busco	8992	0.29817			PHYPSEUDO_012026-T1	RXLR	12567	1.1658			PHYPSEUDO_007884-T1	busco	1238	0.285638			PHYBOEH_003716-T1	RXLR	4716	0.461596
PHYPSEUDO_014186-T1	busco	7504	0.29734			PHYPSEUDO_013687-T1	RXLR	6144	1.16417			PHYPSEUDO_014474-T1	busco	611	0.281274			PHYPSEUDO_010988-T1	RXLR	5029	0.459753
PHYPSEUDO_006193-T1	busco	2660	0.297277			PHYPSEUDO_014885-T1	RXLR	621	1.16379			PHYPSEUDO_003077-T1	busco	3998	0.280309			PHYPSEUDO_002082-T1	RXLR	13525	0.454563
PHYPSEUDO_014705-T1	busco	9443	0.29346			PHYPSEUDO_011466-T1	RXLR	13507	1.15469			PHYPSEUDO_015384-T1	busco	8167	0.27979			PHYPSEUDO_003531-T1	RXLR	7791	0.451658
PHYPSEUDO_007884-T1	busco	8231	0.286753			PHYPSEUDO_003214-T1	RXLR	833	1.14137			PHYPSEUDO_004547-T1	busco	1841	0.277			PHYPSEUDO_003802-T1	RXLR	7358	0.441752
PHYPSEUDO_014474-T1	busco	6007	0.285674			PHYPSEUDO_010547-T1	RXLR	1338	1.12696			PHYPSEUDO_012516-T1	busco	2633	0.275892			PHYPSEUDO_000585-T1	RXLR	8741	0.440575
PHYPSEUDO_014747-T1	busco	8594	0.280818			PHYPSEUDO_011158-T1	RXLR	2468	1.12253			PHYPSEUDO_012516-T1	busco	2633	0.275892			PHYBOEH_008761-T1	RXLR	1685	0.426047
PHYPSEUDO_003077-T1	busco	8962	0.279212			PHYPSEUDO_001696-T1	RXLR	2989	1.11393			PHYPSEUDO_013628-T1	busco	1045	0.266501			PHYPSEUDO_013865-T1	RXLR	6372	0.414461
PHYPSEUDO_005002-T1	busco	6759	0.277799			PHYPSEUDO_006849-T1	RXLR	3802	1.11287			PHYBOEH_002031-T1	busco	11337	0.262851			PHYPSEUDO_000627-T1	RXLR	4798	0.414072
PHYPSEUDO_012516-T1	busco	10204	0.268531			PHYPSEUDO_003935-T1	RXLR	3113	1.10133			PHYPSEUDO_006939-T1	busco	1307	0.260764			PHYPSEUDO_004656-T1	RXLR	6898	0.413929
PHYPSEUDO_013628-T1	busco	8030	0.266664			PHYPSEUDO_000993-T1	RXLR	12219	1.08439			PHYPSEUDO_007084-T1	busco	4126	0.258734			PHYBOEH_000552-T1	RXLR	2348	0.404914
PHYPSEUDO_004083-T1	busco	7386	0.262363			PHYPSEUDO_012311-T1	RXLR	9347	1.0787			PHYPSEUDO_013564-T1	busco	1714	0.25854			PHYPSEUDO_010174-T1	RXLR	5379	0.40091
PHYPSEUDO_007494-T1	busco	4933	0.261072			PHYPSEUDO_007604-T1	RXLR	11883	1.07326			PHYPSEUDO_013511-T1	busco	255	0.257565			PHYPSEUDO_011216-T1	RXLR	8313	0.400072
PHYPSEUDO_014862-T1	busco	8178	0.256068			PHYPSEUDO_011623-T1	RXLR	13470	1.06729			PHYBOEH_006349-T1	busco	11498	0.25629			PHYPSEUDO_011795-T1	RXLR	6292	0.399349
PHYPSEUDO_013511-T1	busco	6652	0.255947			PHYBOEH_008697-T1	RXLR	4725	1.0656			PHYPSEUDO_014862-T1	busco	1185	0.25607			PHYBOEH_006479-T1	RXLR	2106	0.393823
PHYPSEUDO_013375-T1	busco	2902	0.25194			PHYPSEUDO_010345-T1	RXLR	4283	1.04663			PHYPSEUDO_002547-T1	busco	10737	0.254729			PHYBOEH_011056-T1	RXLR	6476	0.372607
PHYPSEUDO_002890-T1	busco	8376	0.24996			PHYPSEUDO_002047-T1	RXLR	1354	1.04474			PHYPSEUDO_001227-T1	busco	4021	0.254675			PHYPSEUDO_010849-T1	RXLR	4457	0.369784
PHYPSEUDO_000061-T1	busco	7717	0.249788			PHYPSEUDO_014977-T1	RXLR	1201	1.04256			PHYPSEUDO_000141-T1	busco	4074	0.253427			PHYPSEUDO_005562-T1	RXLR	8922	0.368475
PHYPSEUDO_010105-T1	busco	8300	0.249752			PHYPSEUDO_005062-T1	RXLR	703	1.00503			PHYPSEUDO_000141-T1	busco	4074	0.25342			PHYPSEUDO_000156-T1	RXLR	13689	0.359324
PHYPSEUDO_013564-T1	busco	4606	0.249634			PHYPSEUDO_010121-T1	RXLR	12895	0.98864			PHYPSEUDO_004509-T1	busco	5324	0.250135			PHYBOEH_002276-T1	RXLR	7659	0.359214
PHYPSEUDO_008903-T1	busco	6459	0.240585			PHYPSEUDO_010824-T1	RXLR	927	0.987952			PHYPSEUDO_002890-T1	busco	1414	0.24979			PHYPSEUDO_011272-T1	RXLR	4140	0.353596
PHYPSEUDO_002927-T1	busco	3484	0.238987			PHYPSEUDO_015456-T1	RXLR	14725	0.986286			PHYPSEUDO_002927-T1	busco	4679	0.248652			PHYPSEUDO_005832-T1	RXLR	2160	0.345002
PHYPSEUDO_012382-T1	busco	6928	0.237815			PHYPSEUDO_001502-T1	RXLR	2877	0.982045			PHYPSEUDO_008081-T1	busco	8785	0.246501			PHYPSEUDO_001122-T1	RXLR	6016	0.342613
PHYPSEUDO_011226-T1	busco	3946	0.236474			PHYPSEUDO_013932-T1	RXLR	4041	0.970964			PHYBOEH_009050-T1	busco	5700	0.245129			PHYPSEUDO_012406-T1	RXLR	967	0.333353
PHYPSEUDO_007332-T1	busco	2815	0.234585			PHYPSEUDO_005657-T1	RXLR	12646	0.957614			PHYPSEUDO_000061-T1	busco	2057	0.244593			PHYPSEUDO_009383-T1	RXLR	4937	0.324074
PHYPSEUDO_015478-T1	busco	6657	0.232581			PHYPSEUDO_003586-T1	RXLR	18904	0.951145			PHYPSEUDO_010105-T1	busco	371	0.242176			PHYBOEH_000880-T1	RXLR	6410	0.319321
PHYPSEUDO_004509-T1	busco	1135	0.232214			PHYPSEUDO_014320-T1	RXLR	4869	0.933298			PHYPSEUDO_008903-T1	busco	151	0.240584			PHYBOEH_003148-T1	RXLR	2625	0.317994
PHYPSEUDO_008081-T1	busco	2645	0.232159			PHYPSEUDO_008512-T1	RXLR	480	0.923142			PHYPSEUDO_007494-T1	busco	3568	0.240131			PHYPSEUDO_000844-T1	RXLR	3062	0.313325
PHYPSEUDO_000125-T1	busco	7705	0.230786			PHYPSEUDO_013698-T1	RXLR	3243	0.902247			PHYPSEUDO_015478-T1	busco	2351	0.238149			PHYBOEH_011365-T1	RXLR	4165	0.305378
PHYPSEUDO_010031-T1	busco	7691	0.23011			PHYBOEH_005556-T1	RXLR	2470	0.898625			PHYPSEUDO_012382-T1	busco	402	0.237815			PHYPSEUDO_006770-T1	RXLR	10154	0.298957
PHYPSEUDO_000814-T1	busco	3101	0.226879			PHYPSEUDO_011471-T1	RXLR	10124	0.896507			PHYPSEUDO_010031-T1	busco	810	0.23011			PHYBOEH_001864-T1	RXLR	4881	0.297008
PHYPSEUDO_011625-T1	busco	3866	0.2264			PHYPSEUDO_010495-T1	RXLR	9970	0.892715			PHYPSEUDO_011625-T1	busco	1900	0.227892			PHYBOEH_010540-T1	RXLR	23970	0.295479
PHYPSEUDO_009704-T1	busco	8777	0.225036			PHYPSEUDO_008180-T1	RXLR	11492	0.892391			PHYPSEUDO_003632-T1	busco	469	0.22468			PHYBOEH_003264-T1	RXLR	890	0.294448
PHYPSEUDO_003632-T1	busco	7062	0.22468			PHYBOEH_003502-T1	RXLR	9952	0.88575			PHYPSEUDO_007522-T1	busco	381	0.223642			PHYPSEUDO_012726-T1	RXLR	6859	0.29093
PHYPSEUDO_007522-T1	busco	6884	0.223642			PHYPSEUDO_010437-T1	RXLR	1468	0.884028			PHYPSEUDO_007537-T1	busco	382	0.219271			PHYPSEUDO_010991-T1	RXLR	20507	0.290199
PHYPSEUDO_003822-T1	busco	5059	0.219908			PHYPSEUDO_008731-T1	RXLR	13255	0.880918			PHYPSEUDO_003013-T1	busco	1918	0.218927			PHYBOEH_006144-T1	RXLR	1626	0.283342
PHYPSEUDO_003013-T1	busco	8867	0.218541			PHYPSEUDO_011288-T1	RXLR	4653	0.879111			PHYPSEUDO_009704-T1	busco	3003	0.217512			PHYBOEH_000282-T1	RXLR	3665	0.282859
PHYPSEUDO_002380-T1	busco	4947	0.217308			PHYPSEUDO_006360-T1	RXLR	14256	0.87789			PHYPSEUDO_004120-T1	busco	3049	0.214117			PHYPSEUDO_010612-T1	RXLR	26242	0.27398
PHYPSEUDO_005843-T1	busco	913	0.216168			PHYPSEUDO_003195-T1	RXLR	10178	0.871112			PHYPSEUDO_011379-T1	busco	2307	0.213245			PHYPSEUDO_001911-T1	RXLR	53	0.271453
PHYPSEUDO_002378-T1	busco	6910	0.215597			PHYPSEUDO_001371-T1	RXLR	10421	0.868628			PHYPSEUDO_011922-T1	busco	2894	0.213204			PHYPSEUDO_010338-T1	RXLR	7788	0.254806
PHYPSEUDO_007537-T1	busco	5701	0.214721			PHYBOEH_011957-T1	RXLR	12889	0.861216			PHYPSEUDO_009689-T1	busco	3006	0.213122			PHYPSEUDO_007402-T1	RXLR	660	0.253682
PHYPSEUDO_007084-T1	busco	3513	0.214415			PHYPSEUDO_013480-T1	RXLR	12097	0.854459			PHYPSEUDO_006205-T1	busco	1663	0.212866			PHYBOEH_002994-T1	RXLR	4615	0.252639
PHYPSEUDO_011379-T1	busco	6607	0.213234			PHYPSEUDO_010826-T1	RXLR	12944	0.839762			PHYPSEUDO_002380-T1	busco	5080	0.212732			PHYPSEUDO_000353-T1	RXLR	3067	0.249694
PHYPSEUDO_011922-T1	busco	9631	0.213203			PHYPSEUDO_008179-T1	RXLR	12707	0.837211			PHYPSEUDO_014572-T1	busco	3885	0.208826			PHYBOEH_002819-T1	RXLR	3339	0.246976
PHYPSEUDO_009689-T1	busco	9701	0.213185			PHYPSEUDO_005478-T1	RXLR	8877	0.83033			PHYPSEUDO_010445-T1	busco	4345	0.205624			PHYBOEH_011123-T1	RXLR	6818	0.241442
PHYPSEUDO_014304-T1	busco	3108	0.211785			PHYPSEUDO_003496-T1	RXLR	9193	0.830287			PHYPSEUDO_003923-T1	busco	3337	0.204843			PHYPSEUDO_003920-T1	RXLR	1793	0.240865
PHYPSEUDO_004120-T1	busco	7498	0.210564			PHYPSEUDO_007572-T1	RXLR	12019	0.825312			PHYPSEUDO_000253-T1	busco	203	0.203044			PHYPSEUDO_003535-T1	RXLR	7794	0.237291
PHYPSEUDO_003923-T1	busco	9950	0.209643			PHYPSEUDO_009139-T1	RXLR	2359	0.817946			PHYPSEUDO_009180-T1	busco	553	0.201072			PHYPSEUDO_003557-T1	RXLR	2600	0.233914
PHYPSEUDO_008912-T1	busco	2909	0.206678			PHYBOEH_010927-T1	RXLR	5323	0.812882			PHYPSEUDO_011215-T1	busco	2296	0.199968			PHYPSEUDO_011136-T1	RXLR	1339	0.220656
PHYPSEUDO_006205-T1	busco	5945	0.205068			PHYPSEUDO_006571-T1	RXLR	13709	0.809195			PHYPSEUDO_005843-T1	busco	10166	0.199421			PHYPSEUDO_003026-T1	RXLR	3090	0.210408
PHYPSEUDO_001227-T1	busco	1071	0.204347			PHYPSEUDO_002338-T1	RXLR	20171	0.770751			PHYPSEUDO_000125-T1	busco	820	0.198769			PHYPSEUDO_002332-T1	RXLR	4506	0.206417
PHYPSEUDO_012247-T1	busco	4450	0.203049			PHYPSEUDO_014390-T1	RXLR	12639	0.76791			PHYPSEUDO_008914-T1	busco	1056	0.197011			PHYPSEUDO_005297-T1	RXLR	4075	0.204279
PHYPSEUDO_011215-T1	busco	5489	0.199968			PHYPSEUDO_009413-T1	RXLR	2543	0.764918			PHYPSEUDO_012625-T1	busco	1871	0.194175			PHYPSEUDO_006362-T1	RXLR	9707	0.202641
PHYPSEUDO_009180-T1	busco	7248	0.19979			PHYPSEUDO_000854-T1	RXLR	12186	0.754774			PHYPSEUDO_006448-T1	busco	2383	0.193009			PHYPSEUDO_000183-T1	RXLR	10678	0.202394
PHYPSEUDO_014283-T1	busco	7882	0.199316			PHYPSEUDO_003150-T1	RXLR	11297	0.752126			PHYBOEH_003795-T1	busco	2743	0.192483			PHYPSEUDO_000643-T1	RXLR	1320	0.197252
PHYPSEUDO_008914-T1	busco	4827	0.197171			PHYPSEUDO_006779-T1	RXLR	9340	0.748133			PHYPSEUDO_015598-T1	busco	1572	0.192341			PHYPSEUDO_001444-T1	RXLR	90	0.196746
PHYPSEUDO_006939-T1	busco	8283	0.196653			PHYPSEUDO_010615-T1	RXLR	373	0.747399			PHYPSEUDO_004875-T1	busco	3234	0.191892			PHYPSEUDO_001902-T1	RXLR	2679	0.170531
PHYPSEUDO_006448-T1	busco	4865	0.195255			PHYPSEUDO_007231-T1	RXLR	121	0.733829			PHYPSEUDO_013380-T1	busco	2686	0.191115			PHYBOEH_008098-T1	RXLR	1071	0.169196
PHYPSEUDO_012625-T1	busco	8829	0.194175			PHYPSEUDO_015086-T1	RXLR	6435	0.733278			PHYPSEUDO_006110-T1	busco	5373	0.1891			PHYPSEUDO_015323-T1	RXLR	778	0.166439
PHYPSEUDO_005349-T1	busco	3264	0.193535			PHYPSEUDO_008389-T1	RXLR	840	0.729207			PHYPSEUDO_006562-T1	busco	35	0.18865			PHYPSEUDO_004505-T1	RXLR	6212	0.165436
PHYBOEH_003795-T1	busco	8550	0.192483			PHYPSEUDO_002375-T1	RXLR	4914	0.725667			PHYPSEUDO_014024-T1	busco	3305	0.188045			PHYBOEH_008010-T1	RXLR	4402	0.158791
PHYPSEUDO_004020-T1	busco	5353	0.191717			PHYPSEUDO_011474-T1	RXLR	11631	0.722101			PHYPSEUDO_004020-T1	busco	104	0.187541			PHYPSEUDO_013574-T1	RXLR	8205	0.158513
PHYPSEUDO_015598-T1	busco	9524	0.189744			PHYPSEUDO_001326-T1	RXLR	12067	0.708153			PHYPSEUDO_005349-T1	busco	3175	0.186131			PHYPSEUDO_007260-T1	RXLR	5666	0.144145
PHYPSEUDO_009871-T1	busco	2892	0.189502			PHYPSEUDO_013298-T1	RXLR	10101	0.698612			PHYPSEUDO_003829-T1	busco	4191	0.185119			PHYPSEUDO_013305-T1	RXLR	1573	0.143396
PHYPSEUDO_006300-T1	busco	1792	0.18887			PHYPSEUDO_014674-T1	RXLR	10595	0.698301			PHYPSEUDO_014231-T1	busco	896	0.18452			PHYBOEH_003403-T1	RXLR	23653	0.142949
PHYPSEUDO_006562-T1	busco	4917	0.188677			PHYBOEH_011108-T1	RXLR	13976	0.690747			PHYPSEUDO_006463-T1	busco	3490	0.178612			PHYBOEH_003532-T1	RXLR	250	0.140409
PHYPSEUDO_000253-T1	busco	6551	0.188461			PHYPSEUDO_007826-T1	RXLR	10907	0.688701			PHYPSEUDO_004946-T1	busco	5244	0.174947			PHYPSEUDO_000968-T1	RXLR	4217	0.133891
PHYPSEUDO_002518-T1	busco	4858	0.188243			PHYPSEUDO_014691-T1	RXLR	1365	0.682657			PHYPSEUDO_000567-T1	busco	3552	0.174723			PHYPSEUDO_010339-T1	RXLR	4487	0.132252
PHYPSEUDO_014024-T1	busco	6232	0.18672			PHYPSEUDO_013527-T1	RXLR	1151	0.681598			PHYPSEUDO_008912-T1	busco	8103	0.17455			PHYPSEUDO_005273-T1	RXLR	1748	0.124657
PHYPSEUDO_004946-T1	busco	7297	0.186364			PHYPSEUDO_007320-T1	RXLR	11925	0.674729			PHYPSEUDO_003626-T1	busco	7719	0.174525			PHYPSEUDO_007755-T1	RXLR	3687	0.110767
PHYPSEUDO_003829-T1	busco	7871	0.185614			PHYBOEH_011866-T1	RXLR	13233	0.674181			PHYPSEUDO_001598-T1	busco	534	0.173697			PHYPSEUDO_008583-T1	RXLR	8243	0.103795
PHYPSEUDO_000409-T1	busco	3610	0.185237			PHYPSEUDO_015244-T1	RXLR	1903	0.672812			PHYPSEUDO_014230-T1	busco	4838	0.173513
PHYPSEUDO_014231-T1	busco	6386	0.18452			PHYPSEUDO_013316-T1	RXLR	4227	0.671967			PHYPSEUDO_013979-T1	busco	4039	0.172616
PHYPSEUDO_010445-T1	busco	9405	0.184025			PHYPSEUDO_002033-T1	RXLR	4423	0.671556			PHYPSEUDO_008403-T1	busco	2647	0.17157
PHYPSEUDO_013380-T1	busco	9505	0.183585			PHYBOEH_010484-T1	RXLR	567	0.671501			PHYPSEUDO_003641-T1	busco	2673	0.171277
PHYPSEUDO_003246-T1	busco	2944	0.181812			PHYBOEH_005436-T1	RXLR	11820	0.669857			PHYPSEUDO_013895-T1	busco	857	0.170955
PHYPSEUDO_014572-T1	busco	2086	0.181392			PHYPSEUDO_015495-T1	RXLR	6312	0.664844			PHYPSEUDO_012880-T1	busco	157	0.169163
PHYPSEUDO_004875-T1	busco	9850	0.17804			PHYPSEUDO_005906-T1	RXLR	2379	0.661506			PHYPSEUDO_014283-T1	busco	2156	0.165817
PHYPSEUDO_001598-T1	busco	7218	0.173698			PHYPSEUDO_002037-T1	RXLR	10519	0.660313			PHYPSEUDO_009875-T1	busco	154	0.164598
PHYPSEUDO_007657-T1	busco	2221	0.173184			PHYPSEUDO_010454-T1	RXLR	12563	0.653127			PHYPSEUDO_003086-T1	busco	2027	0.163201
PHYPSEUDO_009875-T1	busco	5424	0.172463			PHYBOEH_005229-T1	RXLR	13322	0.650132			PHYPSEUDO_008773-T1	busco	9500	0.163187
PHYPSEUDO_000244-T1	busco	2904	0.171948			PHYPSEUDO_006998-T1	RXLR	11598	0.649794			PHYPSEUDO_012247-T1	busco	2291	0.162414
PHYPSEUDO_008403-T1	busco	9481	0.171572			PHYBOEH_009811-T1	RXLR	2629	0.645024			PHYPSEUDO_012036-T1	busco	320	0.162042
PHYPSEUDO_003641-T1	busco	5831	0.171556			PHYPSEUDO_003181-T1	RXLR	12826	0.640624			PHYPSEUDO_011013-T1	busco	3565	0.16147
PHYPSEUDO_013895-T1	busco	7760	0.170955			PHYPSEUDO_000627-T1	RXLR	907	0.639127			PHYPSEUDO_009108-T1	busco	937	0.159152
PHYPSEUDO_003626-T1	busco	12675	0.170908			PHYPSEUDO_010298-T1	RXLR	20009	0.633113			PHYPSEUDO_011226-T1	busco	4196	0.159053
PHYPSEUDO_002458-T1	busco	6080	0.169403			PHYPSEUDO_013019-T1	RXLR	11741	0.619722			PHYPSEUDO_005755-T1	busco	2458	0.158828
PHYPSEUDO_012880-T1	busco	6470	0.169165			PHYPSEUDO_015397-T1	RXLR	8137	0.619707			PHYPSEUDO_002458-T1	busco	1835	0.158719
PHYPSEUDO_015413-T1	busco	2107	0.168685			PHYBOEH_006427-T1	RXLR	4877	0.596392			PHYPSEUDO_002550-T1	busco	2506	0.158179
PHYPSEUDO_000567-T1	busco	1933	0.167284			PHYPSEUDO_004699-T1	RXLR	4422	0.583389			PHYPSEUDO_008714-T1	busco	1517	0.158163
PHYPSEUDO_003086-T1	busco	7680	0.165114			PHYPSEUDO_015406-T1	RXLR	4996	0.582743			PHYPSEUDO_003169-T1	busco	176	0.15798
PHYPSEUDO_012036-T1	busco	5608	0.16204			PHYPSEUDO_007827-T1	RXLR	6824	0.579475			PHYPSEUDO_003924-T1	busco	4172	0.15718
PHYPSEUDO_011013-T1	busco	2948	0.161967			PHYPSEUDO_012783-T1	RXLR	6943	0.575566			PHYPSEUDO_015014-T1	busco	4098	0.154179
PHYPSEUDO_003169-T1	busco	5444	0.161393			PHYPSEUDO_005954-T1	RXLR	4939	0.574523			PHYPSEUDO_002997-T1	busco	3923	0.15353
PHYPSEUDO_002113-T1	busco	4998	0.160308			PHYPSEUDO_001878-T1	RXLR	1943	0.573649			PHYPSEUDO_010022-T1	busco	811	0.153526
PHYPSEUDO_005755-T1	busco	6781	0.15937			PHYBOEH_001430-T1	RXLR	5778	0.570519			PHYPSEUDO_002175-T1	busco	3684	0.153256
PHYPSEUDO_009108-T1	busco	7935	0.159149			PHYBOEH_003514-T1	RXLR	11258	0.55887			PHYPSEUDO_008269-T1	busco	860	0.15308
PHYPSEUDO_002550-T1	busco	6845	0.158188			PHYPSEUDO_011348-T1	RXLR	5361	0.555669			PHYPSEUDO_013771-T1	busco	2012	0.152157
PHYPSEUDO_008714-T1	busco	8474	0.158163			PHYPSEUDO_009216-T1	RXLR	10288	0.546923			PHYPSEUDO_015413-T1	busco	3272	0.151561
PHYPSEUDO_003924-T1	busco	10592	0.157181			PHYBOEH_004030-T1	RXLR	5278	0.543317			PHYPSEUDO_006532-T1	busco	2186	0.15034
PHYPSEUDO_011197-T1	busco	5491	0.155751			PHYPSEUDO_000585-T1	RXLR	1397	0.540637			PHYPSEUDO_005575-T1	busco	1796	0.147928
PHYPSEUDO_015014-T1	busco	10024	0.154179			PHYPSEUDO_010338-T1	RXLR	7201	0.530248			PHYPSEUDO_009665-T1	busco	1827	0.146603
PHYPSEUDO_002997-T1	busco	7523	0.153893			PHYPSEUDO_015459-T1	RXLR	5318	0.526752			PHYPSEUDO_002378-T1	busco	2567	0.14654
PHYPSEUDO_010022-T1	busco	6236	0.153526			PHYPSEUDO_002352-T1	RXLR	6037	0.515638			PHYPSEUDO_001044-T1	busco	405	0.146344
PHYPSEUDO_002175-T1	busco	7105	0.153256			PHYBOEH_011341-T1	RXLR	3079	0.515494			PHYPSEUDO_000135-T1	busco	819	0.146152
PHYPSEUDO_008269-T1	busco	6292	0.153078			PHYPSEUDO_007871-T1	RXLR	12287	0.50212			PHYPSEUDO_002518-T1	busco	1127	0.146047
PHYPSEUDO_013771-T1	busco	6213	0.152372			PHYBOEH_007772-T1	RXLR	7500	0.493008			PHYPSEUDO_004623-T1	busco	2321	0.145855
PHYPSEUDO_006532-T1	busco	5408	0.150601			PHYPSEUDO_003349-T1	RXLR	3994	0.491485			PHYPSEUDO_012741-T1	busco	3233	0.145816
PHYPSEUDO_005575-T1	busco	6049	0.147998			PHYPSEUDO_004656-T1	RXLR	4579	0.491022			PHYPSEUDO_006221-T1	busco	408	0.144444
PHYPSEUDO_000135-T1	busco	6245	0.146749			PHYBOEH_000803-T1	RXLR	851	0.488142			PHYPSEUDO_013816-T1	busco	1296	0.140873
PHYPSEUDO_009665-T1	busco	7443	0.146603			PHYPSEUDO_007306-T1	RXLR	11145	0.486947			PHYPSEUDO_008696-T1	busco	600	0.140738
PHYPSEUDO_001044-T1	busco	6935	0.146296			PHYPSEUDO_005416-T1	RXLR	2859	0.482886			PHYPSEUDO_001159-T1	busco	695	0.139383
PHYPSEUDO_012741-T1	busco	9845	0.146206			PHYPSEUDO_005771-T1	RXLR	1075	0.481251			PHYPSEUDO_012508-T1	busco	434	0.137232
PHYPSEUDO_004623-T1	busco	6615	0.145741			PHYPSEUDO_011440-T1	RXLR	13509	0.479799			PHYPSEUDO_007657-T1	busco	3162	0.13718
PHYPSEUDO_012508-T1	busco	4988	0.145142			PHYBOEH_011097-T1	RXLR	7944	0.475489			PHYPSEUDO_004317-T1	busco	2810	0.136847
PHYPSEUDO_013979-T1	busco	5268	0.14469			PHYPSEUDO_011216-T1	RXLR	10037	0.474274			PHYPSEUDO_006125-T1	busco	7152	0.136175
PHYPSEUDO_013816-T1	busco	8277	0.14087			PHYBOEH_001662-T1	RXLR	645	0.459781			PHYPSEUDO_009155-T1	busco	517	0.136122
PHYPSEUDO_008696-T1	busco	7323	0.140736			PHYPSEUDO_002791-T1	RXLR	9995	0.454156			PHYPSEUDO_000814-T1	busco	9404	0.135674
PHYPSEUDO_001159-T1	busco	7491	0.139383			PHYPSEUDO_003185-T1	RXLR	5744	0.452458			PHYPSEUDO_000604-T1	busco	1270	0.135304
PHYPSEUDO_004317-T1	busco	8601	0.136847			PHYPSEUDO_002780-T1	RXLR	1225	0.451083			PHYPSEUDO_010644-T1	busco	2606	0.135099
PHYPSEUDO_006125-T1	busco	9771	0.13631			PHYBOEH_011248-T1	RXLR	5015	0.439169			PHYPSEUDO_013061-T1	busco	575	0.134737
PHYPSEUDO_009155-T1	busco	7172	0.136139			PHYPSEUDO_011795-T1	RXLR	11003	0.434824			PHYPSEUDO_013061-T1	busco	575	0.134737
PHYPSEUDO_000604-T1	busco	8265	0.135304			PHYPSEUDO_005562-T1	RXLR	10570	0.429215			PHYPSEUDO_010002-T1	busco	4071	0.134332
PHYPSEUDO_010002-T1	busco	8971	0.134433			PHYBOEH_010540-T1	RXLR	10014	0.425784			PHYPSEUDO_007247-T1	busco	3812	0.133472
PHYPSEUDO_001700-T1	busco	10325	0.134076			PHYBOEH_008761-T1	RXLR	5966	0.419556			PHYPSEUDO_002703-T1	busco	1248	0.132513
PHYPSEUDO_013061-T1	busco	5965	0.134047			PHYPSEUDO_004698-T1	RXLR	14336	0.418671			PHYPSEUDO_009591-T1	busco	3971	0.131705
PHYPSEUDO_002703-T1	busco	8242	0.132511			PHYBOEH_011390-T1	RXLR	4842	0.410758			PHYPSEUDO_008165-T1	busco	10122	0.13126
PHYPSEUDO_008804-T1	busco	2707	0.131824			PHYPSEUDO_007318-T1	RXLR	2300	0.409741			PHYPSEUDO_008067-T1	busco	240	0.128251
PHYPSEUDO_006221-T1	busco	3142	0.131112			PHYPSEUDO_013865-T1	RXLR	9023	0.409342			PHYPSEUDO_014304-T1	busco	274	0.127119
PHYPSEUDO_006968-T1	busco	3365	0.130747			PHYPSEUDO_000720-T1	RXLR	4184	0.401017			PHYPSEUDO_012045-T1	busco	587	0.12707
PHYPSEUDO_014230-T1	busco	9980	0.128032			PHYPSEUDO_010863-T1	RXLR	7144	0.391566			PHYPSEUDO_001700-T1	busco	6980	0.126554
PHYPSEUDO_008067-T1	busco	6602	0.127789			PHYBOEH_006479-T1	RXLR	4767	0.391015			PHYPSEUDO_015515-T1	busco	1273	0.125294
PHYPSEUDO_012045-T1	busco	5978	0.127052			PHYPSEUDO_004532-T1	RXLR	6090	0.382551			PHYPSEUDO_003246-T1	busco	5472	0.124338
PHYPSEUDO_003229-T1	busco	4916	0.12584			PHYPSEUDO_010174-T1	RXLR	7618	0.376912			PHYPSEUDO_002113-T1	busco	1473	0.122746
PHYPSEUDO_015515-T1	busco	8268	0.125294			PHYPSEUDO_002098-T1	RXLR	8498	0.376643			PHYPSEUDO_000372-T1	busco	3707	0.12088
PHYPSEUDO_007247-T1	busco	5999	0.123725			PHYPSEUDO_010849-T1	RXLR	5869	0.368069			PHYPSEUDO_004341-T1	busco	4860	0.120819
PHYPSEUDO_010644-T1	busco	3378	0.121835			PHYPSEUDO_001251-T1	RXLR	4244	0.364415			PHYPSEUDO_013375-T1	busco	1028	0.115632
PHYPSEUDO_003331-T1	busco	9203	0.12168			PHYPSEUDO_003531-T1	RXLR	2499	0.364401			PHYPSEUDO_004046-T1	busco	1664	0.114295
PHYPSEUDO_000372-T1	busco	8539	0.121023			PHYPSEUDO_001174-T1	RXLR	9729	0.348519			PHYPSEUDO_012523-T1	busco	4058	0.114294
PHYPSEUDO_004341-T1	busco	11201	0.120819			PHYPSEUDO_011594-T1	RXLR	13636	0.345901			PHYPSEUDO_006968-T1	busco	1323	0.113429
PHYPSEUDO_009591-T1	busco	5224	0.117958			PHYPSEUDO_015056-T1	RXLR	5167	0.338157			PHYPSEUDO_000636-T1	busco	3835	0.111658
PHYPSEUDO_012523-T1	busco	4989	0.117723			PHYPSEUDO_012406-T1	RXLR	7966	0.333343			PHYPSEUDO_008804-T1	busco	9460	0.110622
PHYPSEUDO_007359-T1	busco	5368	0.117309			PHYBOEH_004938-T1	RXLR	3671	0.327635			PHYPSEUDO_001915-T1	busco	4780	0.110329
PHYPSEUDO_008165-T1	busco	3199	0.116787			PHYPSEUDO_009383-T1	RXLR	10052	0.318935			PHYBOEH_008422-T1	busco	3730	0.109843
PHYPSEUDO_001103-T1	busco	7116	0.11654			PHYBOEH_000880-T1	RXLR	3655	0.318649			PHYPSEUDO_007317-T1	busco	2835	0.10975
PHYPSEUDO_002533-T1	busco	7889	0.114818			PHYBOEH_008482-T1	RXLR	6023	0.318326			PHYPSEUDO_014336-T1	busco	1159	0.107474
PHYPSEUDO_004046-T1	busco	8618	0.114295			PHYBOEH_005209-T1	RXLR	3319	0.316284			PHYPSEUDO_001103-T1	busco	10562	0.107383
PHYPSEUDO_008237-T1	busco	8864	0.112305			PHYPSEUDO_006745-T1	RXLR	9742	0.314427			PHYPSEUDO_008464-T1	busco	889	0.105353
PHYPSEUDO_012480-T1	busco	1960	0.111345			PHYBOEH_011056-T1	RXLR	4327	0.312834			PHYPSEUDO_008145-T1	busco	615	0.104739
PHYPSEUDO_001915-T1	busco	4258	0.110954			PHYPSEUDO_001122-T1	RXLR	7117	0.31148			PHYPSEUDO_009749-T1	busco	2770	0.104466
PHYPSEUDO_007317-T1	busco	5959	0.11075			PHYPSEUDO_006770-T1	RXLR	3431	0.305797			PHYPSEUDO_008237-T1	busco	1917	0.103215
PHYPSEUDO_010367-T1	busco	5907	0.110318			PHYPSEUDO_005832-T1	RXLR	3544	0.301328			PHYBOEH_006897-T1	busco	4214	0.102992
PHYPSEUDO_000636-T1	busco	7365	0.108153			PHYBOEH_003264-T1	RXLR	4394	0.295766			PHYPSEUDO_001260-T1	busco	1393	0.100661
PHYPSEUDO_014336-T1	busco	6694	0.107478			PHYPSEUDO_012726-T1	RXLR	2398	0.290606			PHYPSEUDO_001582-T1	busco	5570	0.0977303
PHYPSEUDO_008464-T1	busco	5350	0.105353			PHYBOEH_003148-T1	RXLR	4985	0.284714			PHYPSEUDO_011197-T1	busco	223	0.0968907
PHYPSEUDO_008145-T1	busco	7344	0.10474			PHYBOEH_011558-T1	RXLR	6235	0.278296			PHYPSEUDO_003331-T1	busco	5485	0.0960881
PHYPSEUDO_009749-T1	busco	9545	0.104505			PHYBOEH_001864-T1	RXLR	2018	0.276938			PHYPSEUDO_007359-T1	busco	2161	0.0940306
PHYPSEUDO_001260-T1	busco	8356	0.100662			PHYPSEUDO_000844-T1	RXLR	9738	0.27499			PHYPSEUDO_013411-T1	busco	3463	0.0912763
PHYPSEUDO_001582-T1	busco	11705	0.0977302			PHYBOEH_007729-T1	RXLR	993	0.272537			PHYPSEUDO_009107-T1	busco	8881	0.0912047
PHYPSEUDO_013411-T1	busco	8095	0.0913122			PHYPSEUDO_000643-T1	RXLR	2471	0.270907			PHYPSEUDO_010995-T1	busco	2456	0.0902804
PHYPSEUDO_008596-T1	busco	3794	0.0904063			PHYPSEUDO_001911-T1	RXLR	4257	0.264028			PHYPSEUDO_000540-T1	busco	2437	0.0873177
PHYPSEUDO_010995-T1	busco	9367	0.0902802			PHYBOEH_005843-T1	RXLR	10435	0.258299			PHYPSEUDO_011220-T1	busco	2294	0.0859577
PHYPSEUDO_000870-T1	busco	6119	0.0865112			PHYPSEUDO_007402-T1	RXLR	7436	0.253683			PHYPSEUDO_008868-T1	busco	1359	0.0813968
PHYPSEUDO_011220-T1	busco	5488	0.0859618			PHYPSEUDO_000353-T1	RXLR	3235	0.253362			PHYPSEUDO_000409-T1	busco	8436	0.0809522
PHYPSEUDO_013062-T1	busco	7278	0.0857738			PHYBOEH_006144-T1	RXLR	2980	0.252367			PHYPSEUDO_002533-T1	busco	5580	0.080759
PHYPSEUDO_009107-T1	busco	11207	0.0855048			PHYPSEUDO_000156-T1	RXLR	13254	0.250303			PHYPSEUDO_013062-T1	busco	4513	0.0805237
PHYPSEUDO_008868-T1	busco	5721	0.081831			PHYPSEUDO_003920-T1	RXLR	8751	0.245779			PHYPSEUDO_003800-T1	busco	2773	0.0798014
PHYPSEUDO_014382-T1	busco	5570	0.0812562			PHYBOEH_003187-T1	RXLR	4928	0.243084			PHYPSEUDO_006417-T1	busco	3667	0.0792967
PHYPSEUDO_003800-T1	busco	7195	0.0800164			PHYBOEH_002994-T1	RXLR	5170	0.242641			PHYPSEUDO_004420-T1	busco	3897	0.0776812
PHYPSEUDO_006417-T1	busco	9500	0.0792962			PHYPSEUDO_000183-T1	RXLR	1381	0.241459			PHYPSEUDO_000244-T1	busco	4743	0.0776455
PHYPSEUDO_004420-T1	busco	10402	0.0776791			PHYBOEH_002819-T1	RXLR	4568	0.23882			PHYPSEUDO_000870-T1	busco	1878	0.0775161
PHYPSEUDO_000540-T1	busco	3589	0.0768382			PHYBOEH_006539-T1	RXLR	4280	0.237887			PHYPSEUDO_014382-T1	busco	286	0.0765977
PHYPSEUDO_006294-T1	busco	7547	0.0682623			PHYPSEUDO_006362-T1	RXLR	8460	0.235758			PHYPSEUDO_008596-T1	busco	3530	0.0751937
PHYPSEUDO_013215-T1	busco	5459	0.0680359			PHYPSEUDO_003557-T1	RXLR	8368	0.233915			PHYPSEUDO_013215-T1	busco	4052	0.0731139
PHYPSEUDO_012901-T1	busco	5560	0.0643906			PHYPSEUDO_000847-T1	RXLR	10985	0.230823			PHYPSEUDO_006294-T1	busco	722	0.0682622
PHYPSEUDO_006787-T1	busco	6723	0.0630706			PHYPSEUDO_003535-T1	RXLR	3646	0.230559			PHYPSEUDO_009871-T1	busco	954	0.0679065
PHYPSEUDO_006097-T1	busco	11099	0.0622654			PHYBOEH_011123-T1	RXLR	3385	0.229737			PHYPSEUDO_006787-T1	busco	293	0.063068
PHYPSEUDO_011135-T1	busco	11142	0.0611761			PHYBOEH_010732-T1	RXLR	209	0.229022			PHYPSEUDO_006097-T1	busco	6463	0.0624085
PHYPSEUDO_010072-T1	busco	6274	0.0551326			PHYPSEUDO_002332-T1	RXLR	5951	0.222958			PHYPSEUDO_012901-T1	busco	2405	0.0612629
PHYPSEUDO_006788-T1	busco	6724	0.0462641			PHYPSEUDO_011136-T1	RXLR	6886	0.221849			PHYPSEUDO_011135-T1	busco	4804	0.0611757
PHYBOEH_010842-T1	busco	9451	0.0350852			PHYPSEUDO_003802-T1	RXLR	3304	0.211486			PHYPSEUDO_010072-T1	busco	2080	0.0551317
PHYPSEUDO_001439-T1	busco	11630	0.0249498			PHYPSEUDO_003026-T1	RXLR	5189	0.210267			PHYPSEUDO_003229-T1	busco	16265	0.05309
PHYPSEUDO_006168-T1	busco	7599	0.0175567			PHYPSEUDO_011272-T1	RXLR	9914	0.208125			PHYPSEUDO_006788-T1	busco	294	0.0462638
						PHYPSEUDO_005297-T1	RXLR	8994	0.204213			PHYBOEH_010842-T1	busco	3599	0.0350852
						PHYPSEUDO_001444-T1	RXLR	6304	0.203185			PHYPSEUDO_001439-T1	busco	5514	0.0249497
						PHYPSEUDO_012823-T1	RXLR	8294	0.197849			PHYPSEUDO_002925-T1	busco	1477	0.0222048
						PHYPSEUDO_001902-T1	RXLR	7064	0.19751			PHYPSEUDO_006168-T1	busco	751	0.0176239
						PHYBOEH_006135-T1	RXLR	2306	0.187124
						PHYBOEH_008098-T1	RXLR	6594	0.169196
						PHYPSEUDO_015323-T1	RXLR	7650	0.166652
						PHYPSEUDO_004505-T1	RXLR	11993	0.165436
						PHYPSEUDO_010612-T1	RXLR	4163	0.161478
						PHYPSEUDO_013574-T1	RXLR	3521	0.160458
						PHYBOEH_008010-T1	RXLR	10824	0.148101
						PHYPSEUDO_013305-T1	RXLR	5865	0.143394
						PHYPSEUDO_007260-T1	RXLR	11781	0.140408
						PHYBOEH_003532-T1	RXLR	6631	0.140365
						PHYPSEUDO_000968-T1	RXLR	10005	0.133891
						PHYPSEUDO_010339-T1	RXLR	8576	0.131903
						PHYPSEUDO_014298-T1	RXLR	12152	0.128466
						PHYPSEUDO_005273-T1	RXLR	7336	0.124658
						PHYPSEUDO_007755-T1	RXLR	7109	0.108378
						PHYPSEUDO_008583-T1	RXLR	10765	0.103794
